# Supplementary material for: Redetermination of the crystal structure of K2Hg(SCN)4
Source: Acta Crystallogr E Crystallogr Commun. 2017 Jun 27;73(Pt 7):1073–5. doi: 10.1107/S2056989017009148 (PMC5499294; doi:10.1107/S2056989017009148)
Supplement: Supplementary file 1 [file e-73-01073-sup1.cif]

##############################################################################
#                                                                            #
# This CIF contains the data in a paper accepted for publication in          #
# Acta Crystallographica Section E. It conforms to the requirements of       #
# Notes for Authors for Acta Crystallographica Section E, and has been       #
# peer reviewed under the auspices of the IUCr Commission on Journals.       #
#                                                                            #
# Full details of the Crystallographic Information File format               #
# are given in the paper "The Crystallographic Information File (CIF):       #
# a New Standard Archive File for Crystallography" by S. R. Hall, F. H.      #
# Allen and I. D. Brown [Acta Cryst. (1991), A47, 655-685].                  #
#                                                                            #
# The current version of the core CIF dictionary is obtainable from          #
# ftp://ftp.iucr.org/pub/cif_core.dic.                                       #
#                                                                            #
# Software is freely available for graphical display of the structure(s)     #
# in this CIF. For information consult the CIF software page                 #
# http://www.iucr.org/resources/cif/software.                                #
#                                                                            #
# This file may be used for bona fide research purposes within the           #
# scientific community so long as proper attribution is given to the journal # 
# article from which it was obtained.                                        #
#                                                                            #
##############################################################################
data_I
_audit_creation_method     'SHELXL-2014/7'
_journal_date_recd_electronic     2017-06-12
_journal_date_accepted     2017-06-19
_journal_name_full     'Acta Crystallographica, Section E'
_journal_year     2017
_journal_volume     73
_journal_issue      7
_journal_page_first     1073
_journal_page_last     1075
_journal_paper_category     GI
_journal_paper_doi     10.1107/S2056989017009148
_journal_coeditor_code     WM5399
_publ_contact_author_name     'Florian Kraus'
_publ_contact_author_address
;
Anorganische Chemie, Fachbereich Chemie, Philipps-Universit\"at Marburg,
Hans-Meerwein-Strasse 4, 35032 Marburg
;
_publ_contact_author_email     'florian.kraus@chemie.uni-marburg.de'
_publ_contact_author_fax     ?
_publ_contact_author_phone     ?
_publ_section_title
;
Redetermination of the crystal structure of K~2~Hg(SCN)~4~
;
_publ_section_title_footnote     .
loop_
    _publ_author_name
    _publ_author_footnote
    _publ_author_address
    'Bandemehr, Jascha' .
;
Anorganische Chemie, Fachbereich Chemie, Philipps-Universit\"at Marburg,
Hans-Meerwein-Strasse 4, 35032 Marburg
;
    'Conrad, Matthias' .
;
Anorganische Chemie, Fachbereich Chemie, Philipps-Universit\"at Marburg,
Hans-Meerwein-Strasse 4, 35032 Marburg
;
    'Kraus, Florian' .
;
Anorganische Chemie, Fachbereich Chemie, Philipps-Universit\"at Marburg,
Hans-Meerwein-Strasse 4, 35032 Marburg
;
_publ_section_synopsis
;
The redetermination of the crystal structure of potassium
tetrathiocyanatomercurate(II) reveals all atoms tombe located and shows much
higher precision and accuracy in comparison with the previously determined
structure.
;
_chemical_name_systematic
;
Dipotassium tetrathiocyanatomercurate(II)
;
_chemical_name_common     ?
_chemical_formula_moiety     'C4 Hg N4 S4, 2(K)'
_chemical_formula_sum     'C4 Hg K2 N4 S4'
_chemical_formula_iupac     'K2 Hg (S C N)4'
_chemical_formula_weight     511.11
_chemical_melting_point     ?
_shelx_space_group_comment
;
The symmetry employed for this shelxl refinement is uniquely defined
by the following loop, which should always be used as a source of
symmetry information in preference to the above space-group names.
They are only intended as comments.
;
_space_group_crystal_system     monoclinic
_space_group_name_H-M_alt     'C 2/c'
_space_group_name_Hall     '-C 2yc'
loop_
    _space_group_symop_operation_xyz
    'x, y, z'
    '-x, y, -z+1/2'
    'x+1/2, y+1/2, z'
    '-x+1/2, y+1/2, -z+1/2'
    '-x, -y, -z'
    'x, -y, z-1/2'
    '-x+1/2, -y+1/2, -z'
    'x+1/2, -y+1/2, z-1/2'
_cell_length_a     10.8154(9)
_cell_length_b     9.3243(7)
_cell_length_c     13.3313(11)
_cell_angle_alpha     90
_cell_angle_beta     106.648(6)
_cell_angle_gamma     90
_cell_volume     1288.05(18)
_cell_formula_units_Z     4
_cell_measurement_reflns_used     25154
_cell_measurement_theta_min     2.94
_cell_measurement_theta_max     35.02
_cell_measurement_temperature     293(2)
_exptl_crystal_description     'block'
_exptl_crystal_colour     'colourless'
_exptl_crystal_size_max     0.24
_exptl_crystal_size_mid     0.15
_exptl_crystal_size_min     0.12
_exptl_crystal_density_diffrn     2.636
_exptl_crystal_density_meas     ?
_exptl_crystal_density_method     ?
_exptl_crystal_F_000     936
_exptl_absorpt_coefficient_mu     13.214
_exptl_absorpt_correction_type     integration
_exptl_absorpt_process_details
;
(X-RED32 and X-SHAPE; Stoe & Cie, 2009)
;
_shelx_estimated_absorpt_T_min     ?
_shelx_estimated_absorpt_T_max     ?
_exptl_absorpt_correction_T_min     0.1031
_exptl_absorpt_correction_T_max     0.3435
_diffrn_ambient_temperature     293(2)
_diffrn_radiation_type     'Mo K\a'
_diffrn_radiation_wavelength     0.71073
_diffrn_radiation_monochromator     'plane graphite'
_diffrn_measurement_device_type     'Stoe IPDS 2T'
_diffrn_measurement_device     '2-circle goniometer'
_diffrn_measurement_method     'rotation method'
_diffrn_detector_area_resol_mean     6.67
_diffrn_reflns_number     14009
_diffrn_reflns_av_R_equivalents     0.0434
_diffrn_reflns_theta_min     2.939
_diffrn_reflns_theta_max     34.545
_diffrn_reflns_theta_full     25.242
_diffrn_measured_fraction_theta_max     0.988
_diffrn_measured_fraction_theta_full     0.988
_diffrn_reflns_limit_h_min     -17
_diffrn_reflns_limit_h_max     17
_diffrn_reflns_limit_k_min     -14
_diffrn_reflns_limit_k_max     14
_diffrn_reflns_limit_l_min     -21
_diffrn_reflns_limit_l_max     21
_refine_special_details     ?
_reflns_number_total     2710
_reflns_number_gt     2298
_reflns_threshold_expression     'I > 2\s(I)'
_refine_ls_structure_factor_coef     Fsqd
_refine_ls_matrix_type     full
_refine_ls_R_factor_all     0.0347
_refine_ls_R_factor_gt     0.0244
_refine_ls_wR_factor_gt     0.0499
_refine_ls_wR_factor_ref     0.0533
_refine_ls_goodness_of_fit_ref     1.078
_refine_ls_restrained_S_all     1.078
_refine_ls_number_reflns     2710
_refine_ls_number_parameters     70
_refine_ls_number_restraints     0
_refine_ls_hydrogen_treatment     undef
_refine_ls_weighting_scheme     calc
_refine_ls_weighting_details
              'w=1/[\s^2^(Fo^2^)+(0.0220P)^2^+1.7000P] where P=(Fo^2^+2Fc^2^)/3'
_atom_sites_solution_hydrogens     .
_atom_sites_solution_primary     other
_atom_sites_solution_secondary     other
_refine_ls_shift/su_max     0.001
_refine_ls_shift/su_mean     0.000
_refine_diff_density_max     1.147
_refine_diff_density_min     -0.748
_refine_ls_extinction_method
;
SHELXL2014 (Sheldrick, 2015b)
;
_refine_ls_extinction_coef     0.0086(2)
_refine_ls_extinction_expression
                                  'Fc^*^=kFc[1+0.001xFc^2^\l^3^/sin(2\q)]^-1/4^'
loop_
    _atom_type_symbol
    _atom_type_description
    _atom_type_scat_dispersion_real
    _atom_type_scat_dispersion_imag
    _atom_type_scat_source
    'Hg' 'Hg' -2.3894 9.2266
                         'International Tables Vol C Tables 4.2.6.8 and 6.1.1.4'
    'K' 'K' 0.2009 0.2494
                         'International Tables Vol C Tables 4.2.6.8 and 6.1.1.4'
    'S' 'S' 0.1246 0.1234
                         'International Tables Vol C Tables 4.2.6.8 and 6.1.1.4'
    'C' 'C' 0.0033 0.0016
                         'International Tables Vol C Tables 4.2.6.8 and 6.1.1.4'
    'N' 'N' 0.0061 0.0033
                         'International Tables Vol C Tables 4.2.6.8 and 6.1.1.4'
_computing_data_collection
;
X-AREA (Stoe & Cie, 2011)
;
_computing_cell_refinement
;
X-AREA (Stoe & Cie, 2011)
;
_computing_data_reduction
;
X-RED (Stoe & Cie, 2009)
;
_computing_structure_solution
;
SHELXT2014 (Sheldrick, 2015a)
;
_computing_structure_refinement
;
SHELXL2014 (Sheldrick, 2015b)
;
_computing_molecular_graphics
;
DIAMOND (Brandenburg, 2015)
;
_computing_publication_material
;
publCIF (Westrip, 2010)
;
loop_
    _atom_site_type_symbol
    _atom_site_label
    _atom_site_fract_x
    _atom_site_fract_y
    _atom_site_fract_z
    _atom_site_U_iso_or_equiv
    _atom_site_adp_type
    _atom_site_calc_flag
    _atom_site_occupancy
    _atom_site_disorder_assembly
    _atom_site_disorder_group
    Hg Hg 0.0000 0.52099(2) 0.2500 0.03803(7) Uani d 1 . .
    K K 0.16185(7) 1.04695(8) 0.43195(7) 0.04817(17) Uani d 1 . .
    S S1 0.10639(7) 0.68302(8) 0.40531(6) 0.03720(14) Uani d 1 . .
    S S2 0.18135(7) 0.36527(10) 0.22498(7) 0.04701(18) Uani d 1 . .
    C C1 -0.0130(3) 0.6793(3) 0.4611(2) 0.0332(5) Uani d 1 . .
    C C2 0.3046(3) 0.4505(3) 0.3055(3) 0.0387(6) Uani d 1 . .
    N N1 -0.0940(3) 0.6801(3) 0.5013(3) 0.0462(6) Uani d 1 . .
    N N2 0.3926(3) 0.5077(4) 0.3607(4) 0.0615(9) Uani d 1 . .
loop_
    _atom_site_aniso_label
    _atom_site_aniso_U_11
    _atom_site_aniso_U_22
    _atom_site_aniso_U_33
    _atom_site_aniso_U_12
    _atom_site_aniso_U_13
    _atom_site_aniso_U_23
    Hg 0.02612(7) 0.05275(11) 0.03471(8) 0.000 0.00789(5) 0.000
    K 0.0336(3) 0.0491(4) 0.0637(4) -0.0053(3) 0.0169(3) -0.0164(3)
    S1 0.0294(3) 0.0399(3) 0.0426(3) -0.0077(2) 0.0107(2) -0.0070(3)
    S2 0.0350(3) 0.0567(5) 0.0486(4) 0.0053(3) 0.0108(3) -0.0162(3)
    C1 0.0307(11) 0.0271(11) 0.0399(12) -0.0003(9) 0.0070(9) -0.0026(9)
    C2 0.0304(12) 0.0385(15) 0.0475(14) 0.0066(10) 0.0115(10) 0.0066(11)
    N1 0.0408(13) 0.0437(14) 0.0586(17) -0.0011(11) 0.0215(12) -0.0039(12)
    N2 0.0346(14) 0.0530(19) 0.087(3) 0.0011(12) 0.0023(14) 0.0011(16)
_geom_special_details
;
 All esds (except the esd in the dihedral angle between two l.s. planes)
 are estimated using the full covariance matrix.  The cell esds are taken
 into account individually in the estimation of esds in distances, angles
 and torsion angles; correlations between esds in cell parameters are only
 used when they are defined by crystal symmetry.  An approximate (isotropic)
 treatment of cell esds is used for estimating esds involving l.s. planes.
;
loop_
    _geom_bond_atom_site_label_1
    _geom_bond_atom_site_label_2
    _geom_bond_site_symmetry_2
    _geom_bond_distance
    _geom_bond_publ_flag
    Hg S2 . 2.5380(8) ?
    Hg S2 2 2.5380(8) ?
    Hg S1 2 2.5550(7) ?
    Hg S1 . 2.5551(7) ?
    K N2 3_455 2.816(4) ?
    K N1 3 2.823(3) ?
    K N1 5_576 2.860(3) ?
    K N2 7_566 3.031(5) ?
    K C2 4 3.408(3) ?
    K C2 7_566 3.414(3) ?
    K S1 . 3.4466(11) ?
    K S2 4 3.4865(12) ?
    K S1 7_566 3.5315(12) ?
    K C1 5_576 3.529(3) ?
    K K 7_576 4.3913(14) ?
    K K 5_576 4.4669(15) ?
    S1 C1 . 1.665(3) ?
    S1 K 7_566 3.5316(12) ?
    S2 C2 . 1.656(3) ?
    S2 K 4_545 3.4865(12) ?
    C1 N1 . 1.152(4) ?
    C1 K 5_576 3.529(3) ?
    C2 N2 . 1.153(5) ?
    C2 K 4_545 3.408(3) ?
    C2 K 7_566 3.414(3) ?
    N1 K 3_445 2.823(3) ?
    N1 K 5_576 2.860(3) ?
    N2 K 3_545 2.816(4) ?
    N2 K 7_566 3.031(5) ?
loop_
    _geom_angle_atom_site_label_1
    _geom_angle_atom_site_label_2
    _geom_angle_atom_site_label_3
    _geom_angle_site_symmetry_1
    _geom_angle_site_symmetry_3
    _geom_angle
    _geom_angle_publ_flag
    S2 Hg S2 . 2 110.21(4) ?
    S2 Hg S1 . 2 114.67(3) ?
    S2 Hg S1 2 2 105.02(2) ?
    S2 Hg S1 . . 105.02(2) ?
    S2 Hg S1 2 . 114.67(3) ?
    S1 Hg S1 2 . 107.50(4) ?
    N2 K N1 3_455 3 161.33(10) ?
    N2 K N1 3_455 5_576 83.58(10) ?
    N1 K N1 3 5_576 78.80(9) ?
    N2 K N2 3_455 7_566 80.42(13) ?
    N1 K N2 3 7_566 100.55(9) ?
    N1 K N2 5_576 7_566 74.44(9) ?
    N2 K C2 3_455 4 91.55(12) ?
    N1 K C2 3 4 94.70(8) ?
    N1 K C2 5_576 4 128.94(9) ?
    N2 K C2 7_566 4 154.57(9) ?
    N2 K C2 3_455 7_566 98.21(12) ?
    N1 K C2 3 7_566 81.16(8) ?
    N1 K C2 5_576 7_566 68.68(8) ?
    N2 K C2 7_566 7_566 19.47(8) ?
    C2 K C2 4 7_566 161.02(7) ?
    N2 K S1 3_455 . 72.82(7) ?
    N1 K S1 3 . 125.84(7) ?
    N1 K S1 5_576 . 148.83(6) ?
    N2 K S1 7_566 . 81.66(7) ?
    C2 K S1 4 . 72.91(5) ?
    C2 K S1 7_566 . 94.40(6) ?
    N2 K S2 3_455 4 111.59(10) ?
    N1 K S2 3 4 80.81(6) ?
    N1 K S2 5_576 4 146.21(6) ?
    N2 K S2 7_566 4 136.13(7) ?
    C2 K S2 4 4 27.76(5) ?
    C2 K S2 7_566 4 133.75(5) ?
    S1 K S2 . 4 63.89(2) ?
    N2 K S1 3_455 7_566 127.71(8) ?
    N1 K S1 3 7_566 68.47(7) ?
    N1 K S1 5_576 7_566 123.33(7) ?
    N2 K S1 7_566 7_566 68.09(7) ?
    C2 K S1 4 7_566 99.48(6) ?
    C2 K S1 7_566 7_566 61.72(5) ?
    S1 K S1 . 7_566 62.45(2) ?
    S2 K S1 4 7_566 72.06(2) ?
    N2 K C1 3_455 5_576 71.53(9) ?
    N1 K C1 3 5_576 92.39(7) ?
    N1 K C1 5_576 5_576 16.96(7) ?
    N2 K C1 7_566 5_576 61.48(8) ?
    C2 K C1 4 5_576 138.43(8) ?
    C2 K C1 7_566 5_576 60.50(7) ?
    S1 K C1 . 5_576 131.89(5) ?
    S2 K C1 4 5_576 161.89(6) ?
    S1 K C1 7_566 5_576 121.11(5) ?
    N2 K K 3_455 7_576 122.43(8) ?
    N1 K K 3 7_576 39.71(6) ?
    N1 K K 5_576 7_576 39.09(6) ?
    N2 K K 7_566 7_576 86.73(7) ?
    C2 K K 4 7_576 117.52(6) ?
    C2 K K 7_566 7_576 70.39(6) ?
    S1 K K . 7_576 159.02(4) ?
    S2 K K 4 7_576 116.01(3) ?
    S1 K K 7_566 7_576 97.01(3) ?
    C1 K K 5_576 7_576 53.40(5) ?
    N2 K K 3_455 5_576 41.99(10) ?
    N1 K K 3 5_576 136.17(7) ?
    N1 K K 5_576 5_576 75.38(6) ?
    N2 K K 7_566 5_576 38.43(7) ?
    C2 K K 4 5_576 129.03(5) ?
    C2 K K 7_566 5_576 56.66(5) ?
    S1 K K . 5_576 73.46(2) ?
    S2 K K 4 5_576 136.14(3) ?
    S1 K K 7_566 5_576 97.61(3) ?
    C1 K K 5_576 5_576 58.43(5) ?
    K K K 7_576 5_576 107.42(3) ?
    C1 S1 Hg . . 97.06(10) ?
    C1 S1 K . . 96.25(9) ?
    Hg S1 K . . 133.66(3) ?
    C1 S1 K . 7_566 102.56(10) ?
    Hg S1 K . 7_566 102.38(3) ?
    K S1 K . 7_566 117.55(2) ?
    C2 S2 Hg . . 98.59(10) ?
    C2 S2 K . 4_545 73.50(11) ?
    Hg S2 K . 4_545 109.15(3) ?
    N1 C1 S1 . . 178.0(3) ?
    N1 C1 K . 5_576 46.43(18) ?
    S1 C1 K . 5_576 131.85(12) ?
    N2 C2 S2 . . 178.2(3) ?
    N2 C2 K . 4_545 100.5(3) ?
    S2 C2 K . 4_545 78.74(12) ?
    N2 C2 K . 7_566 61.1(3) ?
    S2 C2 K . 7_566 119.82(14) ?
    K C2 K 4_545 7_566 160.38(10) ?
    C1 N1 K . 3_445 127.6(2) ?
    C1 N1 K . 5_576 116.6(2) ?
    K N1 K 3_445 5_576 101.20(9) ?
    C2 N2 K . 3_545 149.3(3) ?
    C2 N2 K . 7_566 99.4(3) ?
    K N2 K 3_545 7_566 99.58(13) ?
_shelx_hkl_file
;
   2   0   0 3732.39   31.32   0
   2   0   0 3682.29   26.95   0
  -2   0   0 3958.96   32.55   0
  -4   0   0  595.24   19.53   0
  -4   0   0  533.88   15.64   0
   4   0   0  546.34   16.08   0
   4   0   0  528.80   17.63   0
   6   0   0 6131.45   19.52   0
  -6   0   0 6093.00   22.50   0
  -6   0   0 5447.23   19.02   0
   6   0   0 5562.72   21.31   0
   8   0   0 1918.18   14.32   0
  -8   0   0 1630.59   13.28   0
   8   0   0 1641.31   16.36   0
 -10   0   0 2409.78   14.59   0
  10   0   0 2870.40   15.10   0
  10   0   0 2471.69   17.52   0
  12   0   0 1409.25   12.70   0
  12   0   0 1330.38   15.28   0
 -12   0   0 1261.85   14.25   0
  14   0   0   57.27   11.86   0
  14   0   0   86.47   13.22   0
  14   0   0   66.92   12.85   0
  16   0   0  112.78   13.79   0
  16   0   0  107.49   14.18   0
  -1   1   0 4834.90   33.22   0
  -1  -1   0 6042.66   29.49   0
  -3   1   0 7063.27   25.65   0
   3  -1   0 6974.66   26.07   0
   3   1   0 7620.04   26.52   0
   5   1   0 3512.36   19.46   0
   5  -1   0 3349.51   17.42   0
  -5  -1   0 3493.96   17.20   0
  -5   1   0 3241.20   16.63   0
   5   1   0 3254.04   17.71   0
   5  -1   0 3207.78   22.40   0
   7  -1   0 2030.40   14.97   0
  -7   1   0 1722.72   13.53   0
   7   1   0 1992.48   15.14   0
  -7  -1   0 1711.21   14.01   0
   7  -1   0 1707.89   16.76   0
   7  -1   0 1726.24   16.70   0
   7   1   0 1730.29   13.53   0
  -7  -1   0 1935.10   15.13   0
  -9   1   0 2489.34   15.37   0
   9   1   0 2542.61   16.33   0
  -9  -1   0 2578.28   16.49   0
   9  -1   0 2863.54   15.26   0
   9  -1   0 2345.97   17.44   0
  -9  -1   0 2575.80   15.01   0
   9   1   0 2875.95   15.27   0
   9  -1   0 2513.28   18.22   0
 -11   1   0 1175.48   12.79   0
  11   1   0 1366.31   13.61   0
  11  -1   0 1380.57   13.26   0
  11   1   0 1286.05   14.74   0
  11  -1   0 1227.53   15.96   0
 -11  -1   0 1246.95   14.42   0
  13  -1   0  260.10   13.41   0
  13   1   0  284.60   13.74   0
 -13   1   0  270.62   12.55   0
 -13  -1   0  256.29   13.22   0
  13  -1   0  287.28   12.40   0
  13   1   0  290.65   11.76   0
  13  -1   0  236.29   12.90   0
  15   1   0  260.31   13.01   0
  15   1   0  278.55   13.30   0
  15  -1   0  278.96   13.98   0
  15  -1   0  289.53   11.56   0
  15  -1   0  252.51   14.26   0
   0   2   0 7009.72   55.68   0
  -2   2   0 2022.26   21.71   0
  -2  -2   0 2232.91   17.34   0
   2  -2   0 2173.22   20.84   0
   2   2   0 2255.93   17.22   0
  -4   2   0 2996.08   17.68   0
   4   2   0 3256.57   21.34   0
   4  -2   0 3059.01   17.88   0
   4   2   0 3339.68   16.44   0
  -4  -2   0 3232.45   16.07   0
  -4  -2   0 3102.86   22.88   0
   6  -2   0 5299.91   18.26   0
  -6  -2   0 5457.40   18.22   0
  -6   2   0 4766.46   17.25   0
   6   2   0 5074.50   17.99   0
   8   2   0 1209.25   13.84   0
   8  -2   0 1199.99   17.78   0
   8  -2   0 1286.02   14.11   0
  -8  -2   0 1255.04   13.91   0
  -8   2   0 1170.95   13.05   0
   8   2   0 1329.21   15.39   0
 -10   2   0  498.78   11.63   0
 -10  -2   0  500.83   10.64   0
  10   2   0  538.61   13.35   0
  10  -2   0  593.89   12.34   0
  10  -2   0  490.34   14.56   0
  10  -2   0  505.17   14.90   0
  10   2   0  578.37   13.59   0
  12   2   0  794.53   12.92   0
  12  -2   0  851.11   13.14   0
 -12   2   0  796.80   12.46   0
  12   2   0  840.06   12.15   0
  12  -2   0  804.88   15.74   0
  12  -2   0  739.26   15.78   0
  12   2   0  732.41   12.01   0
 -14  -2   0  369.10   11.07   0
  14  -2   0  358.03   15.69   0
  14  -2   0  386.77   12.98   0
  14  -2   0  374.97   15.62   0
  14   2   0  386.12   13.37   0
  16  -2   0  114.06   12.43   0
 -16  -2   0  119.76   12.33   0
  16   2   0   92.13   14.00   0
   1   3   0   93.56   37.79   0
  -1   3   0   82.40   24.00   0
   1  -3   0   88.57   17.57   0
  -1   3   0   95.01   12.75   0
  -1  -3   0   91.64   12.71   0
  -1  -3   0   90.81   26.41   0
   1   3   0   77.59   11.96   0
  -3   3   0 7434.36   24.23   0
  -5   3   0 2853.27   15.81   0
   5   3   0 3105.91   14.47   0
   5  -3   0 2908.05   15.98   0
  -5  -3   0 3039.61   13.98   0
  -5  -3   0 2960.33   23.79   0
   7   3   0 1606.91   16.47   0
  -7  -3   0 1459.69   18.24   0
   7  -3   0 1437.05   19.76   0
   7   3   0 1430.76   12.82   0
   7  -3   0 1455.19   22.57   0
   7  -3   0 1519.68   14.26   0
  -7   3   0 1383.24   13.34   0
  -7  -3   0 1466.65   12.55   0
  -9   3   0  940.88   12.87   0
   9  -3   0  945.21   17.67   0
  -9  -3   0 1027.55   12.01   0
   9  -3   0  964.67   18.53   0
   9   3   0  992.70   12.56   0
   9  -3   0 1019.90   13.59   0
  -9  -3   0  946.56   15.94   0
  11  -3   0  126.83   15.87   0
 -11  -3   0  131.85   13.42   0
 -11   3   0  127.37   11.26   0
  11   3   0  142.41   12.45   0
  11  -3   0  149.54   11.97   0
 -11  -3   0  141.51   10.71   0
  11  -3   0  127.01   16.05   0
  13  -3   0  536.11   21.63   0
  13   3   0  518.58   10.52   0
 -13  -3   0  547.87   12.01   0
  13  -3   0  554.29   20.38   0
  13  -3   0  576.73   12.93   0
  13   3   0  606.22   12.74   0
  15  -3   0  364.50   12.92   0
  15   3   0  299.60   11.61   0
 -15  -3   0  370.62   12.84   0
  15   3   0  380.04   14.02   0
   0   4   0 2797.62   33.70   0
   0   4   0 2456.71   14.51   0
   0  -4   0 2491.41   21.25   0
   2   4   0 3417.02   15.75   0
  -2   4   0 3244.94   24.04   0
   2  -4   0 3422.73   18.76   0
  -2  -4   0 3339.39   15.14   0
  -4   4   0 1691.18   32.82   0
   4  -4   0 1846.87   14.57   0
  -4  -4   0 1718.65   12.18   0
   4   4   0 1817.51   12.41   0
  -4   4   0 1664.11   15.98   0
  -6  -4   0 1082.32   18.81   0
  -6  -4   0 1125.28   11.54   0
   6   4   0 1154.91   12.02   0
   6  -4   0 1170.87   13.63   0
  -6   4   0 1095.13   13.94   0
  -6  -4   0 1164.65   23.11   0
  -8  -4   0 1481.68   12.16   0
   8  -4   0 1472.23   14.38   0
  -8  -4   0 1444.28   16.21   0
   8   4   0 1549.41   12.68   0
  -8   4   0 1466.41   13.90   0
  -8  -4   0 1456.43   19.99   0
 -10  -4   0  448.79   15.29   0
 -10  -4   0  461.62   11.52   0
 -10   4   0  464.24   12.09   0
 -10  -4   0  446.94   12.94   0
  10   4   0  469.97   12.74   0
  10  -4   0  500.56   12.83   0
  12  -4   0  427.71   12.78   0
  12   4   0  420.12   12.05   0
 -12  -4   0  383.26   12.60   0
 -12   4   0  371.13   11.82   0
  14   4   0  244.47   13.61   0
  14  -4   0  298.71   13.27   0
 -14  -4   0  232.01   12.68   0
   1   5   0 2941.83   33.15   0
  -1  -5   0 3074.03   22.24   0
  -1  -5   0 2933.06   14.26   0
  -1   5   0 3213.90   26.31   0
   1  -5   0 3046.84   17.79   0
   1   5   0 2975.33   13.09   0
  -1   5   0 2968.70   14.48   0
   3  -5   0 2203.29   21.43   0
   3  -5   0 2292.14   14.25   0
  -3   5   0 2220.87   20.47   0
   3   5   0 2194.15   12.32   0
  -3   5   0 2250.66   17.06   0
  -3  -5   0 2158.33   12.56   0
  -5  -5   0  395.93   10.73   0
   5  -5   0  386.88   12.18   0
  -5   5   0  404.70   14.42   0
   5   5   0  390.29   10.78   0
   7  -5   0  893.24   12.92   0
  -7   5   0  845.47   13.67   0
  -7  -5   0  883.03   11.20   0
   7   5   0  865.75   11.58   0
  -7  -5   0  840.21   23.72   0
   9   5   0 1217.40   12.34   0
  -9  -5   0 1130.01   18.08   0
  -9   5   0 1130.30   13.03   0
  -9  -5   0 1187.40   12.56   0
   9  -5   0 1208.11   13.72   0
  -9  -5   0 1146.60   20.71   0
  11  -5   0  372.76   13.00   0
 -11  -5   0  334.65   15.27   0
 -11   5   0  335.51   12.11   0
  11   5   0  375.89   11.79   0
 -11  -5   0  348.68   11.06   0
  13   5   0  168.70   13.00   0
 -13  -5   0  157.22   14.60   0
  13  -5   0  158.25   13.11   0
  15   5   0   45.89   14.02   0
 -15  -5   0   50.40   18.79   0
 -15  -5   0   56.21   15.86   0
  15  -5   0   46.54   14.26   0
   0   6   0 3193.78   26.95   0
   0   6   0 3220.34   13.47   0
   0  -6   0 3212.82   15.28   0
   0  -6   0 3167.82   18.19   0
   2  -6   0 1503.60   15.39   0
   2  -6   0 1543.36   13.17   0
   2   6   0 1498.75   11.30   0
  -2   6   0 1673.05   20.76   0
  -2   6   0 1495.56   12.72   0
   2   6   0 1488.40   30.36   0
  -2  -6   0 1502.37   23.69   0
  -2  -6   0 1498.38   12.15   0
   4  -6   0  280.11   11.25   0
   4  -6   0  272.85   21.09   0
  -4  -6   0  282.06   10.52   0
   4   6   0  261.82    9.99   0
  -4   6   0  289.04   15.42   0
  -6   6   0  315.17   13.46   0
   6  -6   0  323.80   11.38   0
  -6  -6   0  338.22   10.27   0
   6   6   0  311.45   10.24   0
  -8   6   0  663.05   13.18   0
   8   6   0  690.73   11.18   0
  -8  -6   0  668.14   10.64   0
   8  -6   0  661.50   12.12   0
 -10  -6   0  686.35   10.97   0
 -10   6   0  586.32   12.74   0
  12   6   0  160.16   11.47   0
 -12  -6   0  137.51    9.56   0
  12  -6   0  136.16   12.27   0
  14   6   0   26.66   12.67   0
  14  -6   0   14.83   12.44   0
  -1   7   0  689.56   19.81   0
  -1   7   0  657.26   10.55   0
  -1  -7   0  626.27   11.00   0
   1   7   0  661.95   10.72   0
  -1  -7   0  671.10   14.66   0
   1   7   0  657.89   22.26   0
   1  -7   0  631.95   12.10   0
   3  -7   0   46.81   15.35   0
   3   7   0   43.33    9.51   0
  -3   7   0   46.02   10.93   0
  -3  -7   0   39.05   10.18   0
   3  -7   0   34.69   11.14   0
  -3   7   0   47.54   17.42   0
  -5   7   0 1071.62   28.08   0
  -5  -7   0 1063.29   11.33   0
   5   7   0 1030.67   11.07   0
  -5   7   0 1077.28   15.31   0
   5  -7   0 1056.03   12.53   0
   7  -7   0  357.12   11.06   0
   7   7   0  357.43   10.35   0
  -7  -7   0  364.62   10.21   0
  -7   7   0  343.95   13.32   0
  -9  -7   0   21.79   10.27   0
  -9   7   0   17.68   12.30   0
 -11  -7   0  106.25    9.70   0
  11   7   0  166.71   11.08   0
  11  -7   0  133.73   11.51   0
  13  -7   0   59.70   12.06   0
  13   7   0   76.74   11.05   0
   0   8   0    9.28   17.87   0
   0  -8   0    3.03   11.80   0
   0  -8   0   16.55   12.02   0
   0   8   0   16.04    9.76   0
   2  -8   0   84.48   13.67   0
   2  -8   0   75.20   10.65   0
  -2  -8   0   79.52   11.00   0
   2   8   0   65.76   24.28   0
   2   8   0   81.09    8.84   0
  -2   8   0   76.37   15.94   0
  -2   8   0   68.31   10.11   0
  -4  -8   0  479.26   10.48   0
  -4   8   0  526.10   16.94   0
   4  -8   0  466.02   20.86   0
   4   8   0  487.91    9.82   0
   4  -8   0  445.53   11.43   0
  -6  -8   0  187.31    9.92   0
   6  -8   0  190.06   10.16   0
   6   8   0  205.45    9.78   0
  -6   8   0  189.18   13.35   0
  -8  -8   0   11.54   10.33   0
  -8   8   0   23.70   12.50   0
  10   8   0   35.74   10.78   0
  10  -8   0   35.20   10.89   0
  12  -8   0   15.58   11.52   0
  12   8   0   35.49   11.36   0
   1  -9   0   24.40   10.74   0
  -1   9   0   40.79   15.58   0
   1   9   0   30.37    8.42   0
  -1  -9   0   21.26   11.43   0
  -1   9   0   30.01    9.22   0
   1   9   0   40.22   18.89   0
  -1  -9   0   28.30   13.67   0
  -3  -9   0    7.89    9.86   0
   3   9   0   17.84    8.80   0
  -3   9   0    1.82   10.86   0
   3  -9   0  -23.66   16.43   0
   3  -9   0    7.64   10.53   0
  -5   9   0  291.54   13.88   0
  -5   9   0  299.97   18.90   0
   5   9   0  310.00    9.70   0
  -5  -9   0  299.14   10.32   0
   5  -9   0  304.57   10.70   0
   7   9   0   54.06    9.94   0
  -7  -9   0   38.51   10.22   0
  -7   9   0   53.99   12.92   0
   7  -9   0   28.77   11.03   0
   9  -9   0   39.32   10.32   0
  -9  -9   0   -5.72   10.29   0
  11   9   0   26.62   10.11   0
  11  -9   0   23.80   11.16   0
  13   9   0   18.77   11.26   0
  13  -9   0   19.09   12.20   0
 -13   9   0   13.82   13.20   0
   0 -10   0   13.94   11.56   0
   0  10   0   13.65   16.58   0
   0 -10   0    0.25   11.85   0
   0  10   0    0.28    8.84   0
  -2  10   0  149.69   16.46   0
   2  10   0  165.84    9.44   0
  -2  10   0  145.97   10.05   0
   2 -10   0  152.07   10.88   0
  -2 -10   0  147.39   10.14   0
   2 -10   0  154.07   14.69   0
   4 -10   0   14.21   19.41   0
  -4  10   0   24.09   12.17   0
  -4 -10   0   19.66   10.11   0
   4 -10   0    4.13    9.86   0
   4  10   0   23.71    9.03   0
  -6 -10   0   45.29    9.82   0
   6 -10   0   45.29    9.44   0
   8 -10   0   55.90    9.97   0
  10 -10   0   30.24   11.33   0
  10  10   0   52.52    9.98   0
 -12  10   0    5.44   13.20   0
  12  10   0   16.32   10.85   0
  12 -10   0   22.05   11.88   0
  -1  11   0  101.64   15.43   0
  -1  11   0   93.38    9.80   0
   1  11   0   99.88   19.64   0
   1 -11   0  103.81   11.42   0
  -1 -11   0   75.48   11.98   0
   1  11   0   95.48    9.23   0
   3 -11   0   -5.68   10.32   0
   3 -11   0    5.36   15.95   0
  -3  11   0   -4.86   12.87   0
  -3 -11   0   -1.91   10.44   0
   3  11   0   -9.89    9.61   0
  -3  11   0    4.24   11.15   0
  -5  11   0    7.03   18.68   0
  -5 -11   0   22.17   10.38   0
  -5  11   0    4.31   13.77   0
   5 -11   0   -0.75    9.94   0
   7  11   0   11.81    9.31   0
  -7  11   0    4.34   12.60   0
   7 -11   0   29.77   10.40   0
   9 -11   0   27.04   10.83   0
  -9  11   0   17.33   14.00   0
   9  11   0   22.99   10.10   0
  11 -11   0   -0.81   11.55   0
   0  12   0   13.88   16.36   0
   0 -12   0   14.56   13.04   0
  -2  12   0   33.59   13.16   0
   2  12   0   13.42    9.06   0
  -2  12   0   23.95    9.99   0
   2 -12   0   20.82   13.59   0
   2 -12   0    6.30   10.71   0
   4 -12   0   -1.64   10.41   0
  -4  12   0   -3.06   13.56   0
  -4  12   0   -7.32   12.82   0
  -6  12   0   11.33   13.50   0
   6  12   0    7.16    9.21   0
   6 -12   0   23.14   10.28   0
   8  12   0   20.42   10.72   0
   8 -12   0   36.99   10.68   0
  -8  12   0   -7.16   13.98   0
   1 -13   0    0.90   13.37   0
  -1 -13   0  -17.03   12.20   0
  -1  13   0    2.15   14.39   0
  -1  13   0    2.52    9.62   0
   1  13   0    5.12    9.28   0
  -3  13   0   15.39   11.38   0
  -3  13   0    6.87   13.35   0
   3  13   0    7.12    9.65   0
   3 -13   0   -0.04   10.45   0
   5 -13   0   15.08   10.09   0
   5  13   0    0.20    9.13   0
  -5  13   0  -11.80   13.75   0
  -7  13   0   -2.82   13.91   0
   7  13   0   19.41    9.67   0
   7 -13   0    4.47   10.57   0
   0  14   0   22.71   10.05   0
  -2  14   0   -4.17   15.02   0
   2  14   0  -12.19    9.84   0
  -2  14   0    2.45   11.52   0
  -2 -14   0   -6.65   12.97   0
  -4  14   0   -1.83   14.76   0
   4  14   0   -1.00   10.11   0
  -4  14   0    2.42   17.19   0
  -4 -14   0    6.36   10.95   0
  -4  14   0    5.57   20.90   0
  16   0  -1   -5.81   13.54   0
  16   0  -1    5.92   12.78   0
 -16   0   1   12.26   11.71   0
  14   0  -1    9.36   12.27   0
  14   0  -1   -9.39   11.56   0
  12   0  -1  -10.71   12.71   0
  12   0  -1  -17.60   12.20   0
 -12   0   1   -5.18   11.31   0
  10   0  -1   -3.00   12.99   0
  10   0  -1   -3.70   12.64   0
 -10   0   1   -3.53   10.83   0
   8   0  -1   -7.78   11.36   0
  -8   0   1   15.48   14.05   0
  -8   0   1    2.49   10.37   0
   8   0  -1    2.35   11.53   0
  -6   0   1   -8.50   13.46   0
   6   0  -1   -7.60   10.86   0
   6   0  -1   16.40   12.26   0
  -6   0   1    5.60   10.32   0
   4   0  -1   -6.83   12.22   0
  -4   0   1  -13.42   14.66   0
  -4   0   1    7.31   11.74   0
   4   0  -1    8.45   12.87   0
   2   0  -1   20.61   15.88   0
   2   0  -1   18.76   15.27   0
  -2   0   1   32.84   17.14   0
   2   0   1   14.51   22.69   0
   2   0   1    0.42   28.96   0
   4   0   1    3.12   18.30   0
   4   0   1  -19.14   15.92   0
  -4   0  -1    2.77   16.03   0
   6   0   1   -3.21   14.87   0
   6   0   1   -4.69   14.77   0
  -6   0  -1   -8.20   14.74   0
   8   0   1  -18.17   13.79   0
   8   0   1   -5.98   14.14   0
  -8   0  -1   10.35   13.35   0
  10   0   1  -24.78   13.74   0
 -10   0  -1  -12.02   11.94   0
  10   0   1  -19.31   12.69   0
 -12   0  -1   11.17   12.61   0
  12   0   1   13.71   13.49   0
  12   0   1   -7.69   11.70   0
  14   0   1    4.41   12.42   0
  14   0   1   -0.46   11.59   0
  14   0   1    1.58   12.80   0
  16   0   1   12.51   13.87   0
  16   0   1  -10.97   14.33   0
  15   1  -1  -10.24   11.82   0
  15  -1  -1   -2.06   14.32   0
  15   1  -1    7.34   12.30   0
 -15  -1   1   17.59   11.00   0
  15  -1  -1   25.47   13.55   0
 -13  -1   1  -12.54   12.67   0
 -13   1   1   -3.02   12.41   0
  13  -1  -1    7.97   13.86   0
  13  -1  -1   34.57   12.40   0
  13  -1  -1    8.65   12.16   0
  13   1  -1    6.18   12.84   0
 -11   1   1   62.48   11.06   0
  11   1  -1   57.19   12.14   0
  11  -1  -1   43.43   12.86   0
  11   1  -1   63.53   12.25   0
 -11  -1   1   70.02   12.39   0
  11  -1  -1   61.78   11.88   0
   9  -1  -1  212.57   14.64   0
   9  -1  -1  278.80   12.05   0
   9   1  -1  216.81   12.45   0
   9  -1  -1  247.81   13.45   0
  -9   1   1  226.22   11.91   0
  -9  -1   1  287.81   13.97   0
  -9  -1   1  239.38   12.25   0
   9   1  -1  281.90   13.34   0
   7   1  -1   31.22   10.87   0
   7  -1  -1   27.29   11.45   0
  -7  -1   1   62.79   10.56   0
  -7   1   1   41.98   10.73   0
  -7  -1   1   46.65   11.26   0
   7  -1  -1   53.67   12.92   0
   7   1  -1   49.51   11.41   0
  -5   1   1  208.09   11.70   0
  -5  -1   1  211.72   12.32   0
   5   1  -1  199.22   12.23   0
  -5   1   1  222.12   18.45   0
   5   1  -1  216.82   12.48   0
   5  -1  -1  204.75   14.86   0
   5  -1  -1  197.99   12.02   0
   3   1  -1 1239.66   17.14   0
   3  -1  -1 1246.52   22.93   0
  -3   1   1 1201.08   27.79   0
   3   1  -1 1250.06   14.95   0
  -3   1   1 1225.54   15.77   0
   3  -1  -1 1216.58   15.83   0
  -3  -1   1 1260.58   14.73   0
  -1  -1   1  380.42   27.14   0
  -1  -1   1  382.61   14.49   0
   1   1  -1  390.19   25.36   0
  -1   1   1  388.68   27.44   0
  -1   1   1  409.88   16.31   0
   1   1  -1  375.42   14.75   0
  -1  -1  -1  289.61   21.85   0
   1   1   1  305.61   25.94   0
  -1   1  -1  315.56   35.41   0
   1   1   1  366.08   49.26   0
   1  -1   1  302.79   34.95   0
  -3  -1  -1  574.74   18.00   0
   3  -1   1  507.82   21.50   0
   3   1   1  576.97   18.78   0
   3   1   1  547.07   21.98   0
   3  -1   1  531.30   22.83   0
  -3   1  -1  482.00   20.57   0
  -5   1  -1  117.34   14.61   0
   5  -1   1  116.83   18.39   0
   5   1   1  120.20   13.73   0
   5  -1   1  129.27   14.84   0
   5   1   1  124.53   14.96   0
  -5  -1  -1  125.93   12.47   0
   7  -1   1  341.96   13.78   0
   7  -1   1  354.76   16.80   0
  -7   1  -1  318.95   13.17   0
   7   1   1  372.86   14.19   0
   7   1   1  358.49   14.11   0
   7  -1   1  296.29   14.03   0
   9   1   1  522.04   14.54   0
   9   1   1  547.29   13.77   0
   9  -1   1  461.95   13.44   0
   9  -1   1  486.48   17.10   0
  -9  -1  -1  477.93   14.56   0
  -9   1  -1  489.31   13.54   0
   9   1   1  464.56   12.39   0
   9  -1   1  561.62   14.54   0
 -11   1  -1   32.13   12.32   0
 -11  -1  -1   25.99   12.60   0
  11  -1   1   19.86   12.72   0
  11   1   1   28.82   13.20   0
  11  -1   1   11.56   14.86   0
  11   1   1   34.17   11.67   0
  13   1   1   -3.46   12.93   0
  13  -1   1    6.35   12.30   0
 -13  -1  -1   28.10   12.63   0
  13   1   1  -12.65   11.40   0
  13  -1   1   18.64   14.02   0
  13  -1   1    9.96   12.30   0
 -13   1  -1    7.03   11.27   0
  15  -1   1   25.88   13.96   0
  15  -1   1   24.62   12.25   0
  15   1   1   47.27   13.98   0
  15   1   1   21.92   11.95   0
  15  -1   1   24.42   13.59   0
  16   2  -1    5.09   13.33   0
 -16  -2   1   21.33   12.15   0
  14  -2  -1   47.30   14.69   0
  14   2  -1   63.98   13.21   0
 -14  -2   1   47.28   11.54   0
  14  -2  -1   52.42   11.51   0
  14  -2  -1   45.60   15.84   0
 -12   2   1   56.18   11.33   0
  12   2  -1   73.62   12.74   0
  12  -2  -1   76.74   13.29   0
  12  -2  -1   57.94   15.00   0
  12  -2  -1   62.73   13.14   0
 -10   2   1   39.49   10.48   0
  10  -2  -1  -13.27   11.56   0
  10  -2  -1   10.97   14.78   0
  10   2  -1   -4.42   11.87   0
  10  -2  -1   15.96   13.28   0
 -10  -2   1   19.28   11.78   0
   8   2  -1  956.96   12.58   0
  -8   2   1  953.34   12.01   0
   8  -2  -1 1031.51   16.25   0
   8   2  -1 1097.15   15.38   0
  -8  -2   1 1055.03   12.84   0
   8  -2  -1 1075.30   13.12   0
   6   2  -1   78.14   12.13   0
   6  -2  -1   59.62   18.91   0
   6   2  -1   68.23   11.21   0
  -6  -2   1   66.17   10.07   0
  -6   2   1   65.40   11.00   0
   6  -2  -1   66.85   11.39   0
   6  -2  -1   72.62   15.84   0
  -4  -2   1   92.08   15.25   0
  -4  -2   1   94.55   10.80   0
   4  -2  -1   90.65   10.75   0
  -4   2   1   83.63   10.86   0
   4   2  -1   97.16   10.99   0
   2  -2  -1 4398.08   20.90   0
  -2  -2   1 4531.35   18.59   0
  -2   2   1 4162.64   21.57   0
   2   2  -1 4681.18   18.76   0
  -2  -2   1 4148.17   37.45   0
   0  -2   1  114.46   31.57   0
   0   2  -1  131.83   35.62   0
   0   2   1  147.44   22.01   0
   0   2   1  150.50   17.06   0
   0  -2  -1  154.82   20.06   0
   0   2  -1  122.63   12.31   0
   2   2   1  314.22   16.94   0
  -2   2  -1  310.31   23.86   0
   2   2   1  320.87   38.07   0
  -2  -2  -1  318.76   41.03   0
  -2  -2  -1  318.04   14.89   0
   2  -2   1  311.42   22.42   0
  -4  -2  -1  582.84   21.94   0
  -4   2  -1  587.52   16.71   0
   4   2   1  626.25   18.55   0
   4  -2   1  589.80   17.05   0
  -4  -2  -1  603.56   14.17   0
   4   2   1  624.96   14.58   0
   6  -2   1   82.96   19.57   0
   6  -2   1   72.07   14.19   0
  -6  -2  -1   93.11   12.94   0
   6   2   1   71.45   13.95   0
  -6   2  -1   77.78   13.47   0
   6   2   1   91.67   14.59   0
   8  -2   1  636.89   18.75   0
   8  -2   1  672.55   13.81   0
  -8  -2  -1  625.49   12.25   0
  -8   2  -1  634.31   13.02   0
   8   2   1  707.08   13.85   0
   8   2   1  683.70   12.84   0
  10   2   1   83.23   12.91   0
  10  -2   1   70.82   12.53   0
  10  -2   1   66.26   16.24   0
 -10   2  -1  104.19   11.37   0
  10  -2   1   80.45   13.82   0
  10   2   1   82.35   13.06   0
  12   2   1   -1.18   11.87   0
  12  -2   1    0.93   11.81   0
  12   2   1   -1.82   14.21   0
  12  -2   1    8.46   13.06   0
 -12   2  -1   -2.59   11.30   0
  12  -2   1    8.94   14.26   0
  14  -2   1   46.52   11.73   0
  14   2   1   29.49   13.40   0
  14  -2   1   11.24   14.59   0
  14  -2   1   33.86   14.26   0
  16   2   1   18.65   13.69   0
  16  -2   1    6.02   12.27   0
  15   3  -1   51.62   11.33   0
 -15  -3   1   39.85   11.76   0
 -15  -3   1   47.11   13.85   0
  15   3  -1   55.81   13.13   0
  15  -3  -1   24.37   13.60   0
  13   3  -1   45.76   12.83   0
 -13  -3   1   16.51   11.16   0
 -13  -3   1   25.46   13.48   0
 -13   3   1   24.27   11.43   0
  13  -3  -1   30.91   13.55   0
 -11   3   1  127.95   11.04   0
 -11  -3   1  128.79   11.50   0
  11  -3  -1  125.47   17.14   0
  11  -3  -1  130.50   11.94   0
 -11  -3   1  108.08   11.26   0
  11  -3  -1  109.92   19.00   0
  11   3  -1  118.43   11.11   0
 -11  -3   1  112.15   13.71   0
  -9  -3   1  333.04   12.86   0
   9  -3  -1  344.67   18.21   0
  -9  -3   1  355.40   11.80   0
   9   3  -1  325.71   10.86   0
  -9   3   1  334.88   11.31   0
   9  -3  -1  343.53   12.29   0
   9  -3  -1  330.55   20.28   0
  -9  -3   1  340.46   13.75   0
   7   3  -1   88.46   11.57   0
  -7   3   1  103.98   11.21   0
  -7  -3   1   85.43   12.84   0
  -7  -3   1   94.86   10.23   0
  -7  -3   1   93.41   13.92   0
   7  -3  -1   98.20   11.51   0
  -5  -3   1 1132.48   15.23   0
  -5   3   1 1115.26   12.80   0
   5  -3  -1 1127.89   12.73   0
  -5  -3   1 1214.51   16.70   0
   5   3  -1 1167.39   12.60   0
  -5  -3   1 1174.82   11.29   0
  -3  -3   1 1650.86   12.99   0
  -3  -3   1 1614.30   21.15   0
  -3   3   1 1534.83   15.35   0
   3  -3  -1 1590.16   14.38   0
   3   3  -1 1651.76   13.04   0
  -1  -3   1   60.44   27.02   0
   1   3  -1   51.75   12.18   0
  -1   3   1   95.21   15.78   0
   1  -3  -1   50.34   14.17   0
  -1  -3   1   54.79   11.38   0
  -1   3   1   16.24   13.13   0
   1   3   1 1120.62   15.17   0
  -1   3  -1 1192.19   26.88   0
   1  -3   1 1126.69   21.47   0
   1   3   1 1281.67   28.99   0
  -1  -3  -1 1124.20   16.30   0
   1   3   1 1242.15   48.42   0
  -1   3  -1 1132.61   13.12   0
   3   3   1 2033.14   15.54   0
   3  -3   1 2018.90   18.83   0
  -3  -3  -1 2110.32   15.64   0
  -3   3  -1 1997.57   20.40   0
   5   3   1   37.13   11.92   0
  -5  -3  -1   27.45   19.88   0
   5  -3   1   28.62   13.94   0
  -5  -3  -1   31.90   11.72   0
   5   3   1   33.60   15.68   0
  -5   3  -1   45.38   13.83   0
   5  -3   1   32.56   24.10   0
   5  -3   1   23.49   14.04   0
   7  -3   1  332.97   20.78   0
  -7   3  -1  348.16   12.90   0
   7   3   1  366.48   14.65   0
  -7  -3  -1  332.98   11.82   0
   7   3   1  363.83   12.60   0
   7  -3   1  340.63   13.82   0
   7  -3   1  328.03   14.49   0
  -7  -3  -1  334.13   16.44   0
   9   3   1  441.38   13.51   0
   9   3   1  417.90   13.33   0
  -9  -3  -1  387.49   11.64   0
   9  -3   1  385.20   17.75   0
  -9  -3  -1  397.19   14.74   0
   9  -3   1  395.31   13.35   0
   9  -3   1  368.91   14.52   0
  -9   3  -1  391.06   12.54   0
 -11  -3  -1   21.67   13.23   0
  11   3   1    5.70   11.81   0
  11  -3   1    5.27   13.96   0
 -11   3  -1   -2.36   12.14   0
  11  -3   1    0.16   15.22   0
  11   3   1    7.70   12.69   0
  11  -3   1  -17.19   14.05   0
  13  -3   1   78.31   16.20   0
  13  -3   1   89.60   12.27   0
  13   3   1   83.18   13.89   0
  13  -3   1   83.51   17.21   0
 -15  -3  -1   59.33   11.90   0
  15  -3   1   71.87   12.60   0
  15   3   1   82.42   14.85   0
  15   3   1   63.68   11.16   0
  16  -4  -1   65.70   13.92   0
 -16  -4   1   44.23   13.78   0
 -16  -4   1   40.33   15.96   0
  14  -4  -1  222.27   13.30   0
  14   4  -1  193.58   13.01   0
 -14  -4   1  174.89   12.79   0
  12   4  -1   95.71   12.72   0
 -12  -4   1  118.97   11.35   0
 -12   4   1  117.41   11.58   0
 -12  -4   1  108.55   14.38   0
  12  -4  -1  114.02   12.22   0
 -10  -4   1    0.48   12.35   0
 -10  -4   1    0.38   11.26   0
  10   4  -1   19.53   11.69   0
 -10  -4   1    6.25   14.58   0
  10  -4  -1    4.10   11.56   0
 -10   4   1   10.83   11.11   0
  -8  -4   1  899.06   16.97   0
   8  -4  -1  920.67   12.54   0
  -8   4   1  887.11   12.16   0
  -8  -4   1  920.71   10.87   0
   8   4  -1  915.90   11.33   0
  -8  -4   1  880.33   14.75   0
   6   4  -1 1844.56   12.18   0
  -6  -4   1 1872.35   11.87   0
   6  -4  -1 1837.38   13.09   0
  -6  -4   1 1874.11   19.31   0
  -6  -4   1 1846.39   19.64   0
  -6   4   1 1757.38   13.60   0
   4  -4  -1  123.61   11.15   0
   4   4  -1  125.81    9.82   0
  -4  -4   1  122.32   17.96   0
  -4   4   1  121.62   13.72   0
  -4  -4   1  131.22    9.92   0
  -2  -4   1 1300.14   12.00   0
   2  -4  -1 1298.99   14.26   0
   2   4  -1 1362.45   11.84   0
  -2   4   1 1244.72   15.89   0
  -2  -4   1 1290.76   30.51   0
   2  -4  -1 1213.56   22.69   0
  -2   4   1 1346.60   15.10   0
   2   4  -1 1270.49   24.72   0
   0  -4   1  841.18   20.53   0
   0  -4  -1  862.90   16.31   0
   0   4  -1  927.38   30.29   0
   0   4   1  867.12   13.00   0
   0   4   1  885.65   23.21   0
   0   4  -1  836.54   11.26   0
   2  -4   1  204.94   12.48   0
  -2   4  -1  217.63   18.99   0
  -2  -4  -1  202.11   12.40   0
  -2   4  -1  200.63   11.57   0
   2   4   1  190.27   11.68   0
   2  -4   1  199.90   16.14   0
   4  -4   1 1857.88   18.10   0
  -4   4  -1 1804.23   21.94   0
   4  -4   1 1792.87   15.56   0
   4   4   1 1905.85   13.30   0
  -4  -4  -1 1811.94   13.18   0
  -4   4  -1 1811.74   17.28   0
   6  -4   1  714.38   17.55   0
   6   4   1  830.19   12.54   0
  -6  -4  -1  728.04   22.30   0
  -6   4  -1  751.37   14.57   0
   6  -4   1  733.71   33.13   0
  -6  -4  -1  693.80   17.44   0
   6  -4   1  716.42   14.46   0
  -6  -4  -1  776.03   12.01   0
   8   4   1   -3.89   11.62   0
   8  -4   1   10.75   17.11   0
  -8  -4  -1   21.09   10.66   0
  -8  -4  -1   18.19   16.98   0
   8  -4   1  -11.06   13.04   0
  -8   4  -1   12.76   12.42   0
   8  -4   1   10.51   22.65   0
 -10  -4  -1  135.70   10.59   0
  10   4   1  148.03   12.69   0
 -10  -4  -1  157.99   12.41   0
  10  -4   1  186.08   12.94   0
 -10   4  -1  159.34   11.71   0
 -10  -4  -1  136.82   15.67   0
  12   4   1  357.72   10.06   0
 -12   4  -1  322.91   11.73   0
  12  -4   1  411.52   13.55   0
 -12  -4  -1  362.00   13.14   0
  12   4   1  394.16   13.39   0
  14  -4   1    4.84   13.09   0
 -14  -4  -1    5.66   12.91   0
 -14  -4  -1    6.77   15.47   0
 -14   4  -1   15.84   11.67   0
  14   4   1   11.91   13.32   0
 -15  -5   1   82.49   17.26   0
 -15  -5   1   96.06   14.92   0
  15  -5  -1  114.97   14.18   0
  15   5  -1  103.43   13.84   0
  13  -5  -1   26.37   12.43   0
 -13  -5   1   36.32    9.44   0
 -13  -5   1   15.41   14.47   0
  13   5  -1   30.23   12.55   0
 -11  -5   1  497.70   15.67   0
 -11  -5   1  525.33   11.07   0
  11   5  -1  553.19   12.69   0
  11  -5  -1  529.18   12.76   0
 -11   5   1  489.75   12.25   0
  -9  -5   1  163.79   15.59   0
  -9  -5   1  151.68   17.75   0
   9  -5  -1  174.56   11.30   0
  -9   5   1  147.16   11.60   0
  -9  -5   1  177.86    9.95   0
   9   5  -1  158.75   10.50   0
  -7  -5   1  108.32    9.56   0
   7   5  -1   96.65    9.95   0
  -7   5   1  103.34   11.77   0
  -7  -5   1   89.40   21.24   0
   7  -5  -1   89.97   11.30   0
  -7  -5   1   90.10   19.41   0
  -5  -5   1 3312.04   13.22   0
  -5   5   1 3134.17   16.11   0
   5   5  -1 3460.56   13.39   0
   5  -5  -1 3407.12   14.67   0
   3  -5  -1  519.73   24.91   0
  -3   5   1  502.44   15.48   0
   3   5  -1  536.18   10.18   0
   3  -5  -1  535.46   11.13   0
   3   5  -1  498.65   20.56   0
  -3  -5   1  538.18   10.40   0
  -3   5   1  512.98   13.72   0
  -3  -5   1  504.19   29.77   0
  -1   5   1   96.27   10.18   0
   1   5  -1   93.73   10.01   0
   1  -5  -1   95.47   12.01   0
  -1  -5   1   91.80   17.27   0
  -1   5   1   95.43   19.43   0
  -1  -5   1   91.71    9.66   0
   1  -5   1 2633.19   17.90   0
  -1   5  -1 2913.77   25.69   0
  -1   5  -1 2604.74   12.81   0
   1   5   1 2755.57   36.09   0
  -1  -5  -1 2592.68   14.86   0
   1   5   1 2709.47   13.45   0
  -3  -5  -1  649.84   11.84   0
  -3   5  -1  673.99   18.56   0
   3  -5   1  661.46   14.41   0
   3  -5   1  654.28   13.91   0
   3   5   1  666.66   11.38   0
  -3   5  -1  658.41   12.88   0
  -5   5  -1  535.11   14.87   0
   5  -5   1  541.63   13.09   0
  -5   5  -1  500.54   23.37   0
   5  -5   1  530.13   19.34   0
   5   5   1  591.11   11.77   0
  -5  -5  -1  540.11   11.66   0
   7  -5   1  450.04   13.34   0
   7   5   1  492.20   12.06   0
  -7  -5  -1  459.39   11.61   0
  -7  -5  -1  422.13   25.37   0
  -7   5  -1  457.38   13.55   0
  -9  -5  -1  211.72   10.04   0
  -9  -5  -1  173.91   16.24   0
   9   5   1  193.17   11.64   0
  -9   5  -1  165.60   11.97   0
   9  -5   1  176.07   12.43   0
 -11   5  -1  198.61   11.80   0
  11  -5   1  175.03   12.73   0
  11   5   1  208.88   12.37   0
 -11  -5  -1  174.09   15.33   0
 -13  -5  -1   90.12   14.34   0
  13  -5   1   86.79   12.76   0
  13   5   1   78.50   11.60   0
 -13  -5  -1   81.95   17.08   0
 -15  -5  -1   43.96   18.67   0
 -15  -5  -1   50.55   16.48   0
  15   5   1   25.68   13.55   0
  15  -5   1   39.07   13.81   0
 -14  -6   1   73.11   23.55   0
 -14  -6   1   56.36   22.27   0
 -14  -6   1    0.61    4.49   0
  14  -6  -1   56.37   12.86   0
  14   6  -1   96.65   12.85   0
 -12  -6   1  246.43   22.37   0
 -12   6   1  235.90   12.09   0
  12   6  -1  294.81   12.30   0
 -12  -6   1  247.38   19.97   0
 -12  -6   1  253.69   10.02   0
  12  -6  -1  271.07   12.72   0
 -10  -6   1  178.38   24.43   0
 -10  -6   1  188.53   10.24   0
 -10   6   1  184.77   11.85   0
 -10  -6   1  166.56   22.74   0
   8   6  -1  391.54   10.37   0
   8  -6  -1  402.14   11.13   0
  -8  -6   1  398.49    9.86   0
  -8   6   1  401.24   12.33   0
  -6   6   1  752.49   13.30   0
   6  -6  -1  755.80   11.31   0
   6   6  -1  767.38   10.46   0
  -6  -6   1  742.74   10.35   0
  -4   6   1  119.00   15.73   0
   4  -6  -1  116.03   11.49   0
  -4  -6   1  119.55    9.91   0
   4   6  -1  111.66    9.53   0
  -4   6   1  106.64   13.86   0
   2  -6  -1 1702.78   12.71   0
  -2   6   1 1807.76   21.32   0
  -2  -6   1 1672.42   21.13   0
  -2   6   1 1688.70   13.50   0
   2   6  -1 1694.18   11.95   0
   2   6  -1 1623.09   23.64   0
  -2  -6   1 1678.95   11.70   0
   2  -6  -1 1607.73   18.17   0
   0   6   1 2920.42   28.19   0
   0   6  -1 2814.82   24.51   0
   0  -6  -1 2770.97   16.16   0
   0  -6   1 2795.09   17.86   0
   0   6  -1 2892.67   12.59   0
   0  -6   1 2785.83   13.81   0
   0  -6  -1 2849.51   17.39   0
   0   6   1 2859.19   13.59   0
  -2  -6  -1  104.28   12.43   0
  -2   6  -1  108.02    9.82   0
   2   6   1   89.13    9.95   0
   2  -6   1   99.68   12.54   0
  -2   6  -1  119.16   18.27   0
   2  -6   1  104.19   12.31   0
  -4   6  -1  720.31   15.85   0
   4   6   1  704.18   11.02   0
   4  -6   1  698.67   15.99   0
  -4  -6  -1  684.74   11.46   0
   4  -6   1  703.69   12.41   0
  -6   6  -1 1225.39   14.86   0
   6  -6   1 1276.86   12.99   0
   6   6   1 1363.30   12.07   0
  -6  -6  -1 1289.01   11.93   0
   8  -6   1  144.69   12.14   0
   8   6   1  161.79   11.00   0
  -8  -6  -1  139.41   10.44   0
  -8   6  -1  127.04   12.44   0
 -10  -6  -1  412.43   10.96   0
  10   6   1  403.85   11.41   0
 -10   6  -1  371.62   12.06   0
  10  -6   1  375.54   12.07   0
  12  -6   1  239.77   11.90   0
  12   6   1  235.85   11.32   0
  14  -6   1   21.23   13.89   0
  14   6   1   11.70   11.49   0
  13  -7  -1   18.99   11.76   0
  13   7  -1    7.14   11.90   0
  11  -7  -1  510.71   13.32   0
  11   7  -1  543.64   11.43   0
 -11  -7   1  457.79   10.86   0
  -9   7   1  456.84   12.63   0
  -9  -7   1  411.63   10.16   0
   9   7  -1  419.91   10.87   0
  -7  -7   1   25.11    9.37   0
   7   7  -1   26.68    9.49   0
  -7   7   1    7.51   12.62   0
   7  -7  -1   12.47   11.14   0
  -5  -7   1  793.81   10.66   0
   5  -7  -1  807.63   10.81   0
   5   7  -1  806.76   10.50   0
  -5   7   1  806.87   16.25   0
  -3   7   1  913.85   11.84   0
   3   7  -1  940.75   11.02   0
  -3  -7   1  934.54   10.69   0
   3   7  -1  885.93   24.72   0
  -3   7   1 1033.06   18.86   0
   3  -7  -1  927.20   21.64   0
   3  -7  -1  918.61   11.69   0
  -1   7   1  791.72   11.13   0
  -1  -7   1  769.31   15.22   0
   1   7  -1  790.68   22.55   0
   1   7  -1  800.60   10.38   0
  -1   7   1  812.69   20.49   0
  -1  -7   1  768.21   10.52   0
   1  -7  -1  777.07   12.66   0
   1   7   1 1663.72   12.12   0
  -1   7  -1 1688.03   19.79   0
  -1   7  -1 1669.11   12.20   0
   1  -7   1 1614.66   14.24   0
  -1  -7  -1 1602.45   13.08   0
   1   7   1 1647.14   26.90   0
  -3   7  -1  366.06   10.97   0
   3  -7   1  363.19   14.16   0
   3  -7   1  370.89   12.29   0
  -3   7  -1  396.64   17.82   0
   3   7   1  360.14   10.07   0
  -3  -7  -1  369.59   11.14   0
  -5  -7  -1  305.89   11.09   0
  -5   7  -1  319.03   18.85   0
   5  -7   1  305.05   21.83   0
   5   7   1  310.92   10.52   0
  -5   7  -1  318.90   14.22   0
   5  -7   1  313.68   11.18   0
   7  -7   1  875.61   12.23   0
  -7   7  -1  861.95   13.92   0
  -7  -7  -1  925.83   11.48   0
   7   7   1  999.07   11.79   0
  -9  -7  -1  483.82   10.60   0
  -9   7  -1  469.63   12.71   0
   9  -7   1  500.31   12.83   0
  11   7   1   57.76   10.80   0
 -11  -7  -1   73.94    9.32   0
  11  -7   1   76.67   11.36   0
  13  -7   1   45.50   11.56   0
  13   7   1   47.82   11.01   0
  14   8  -1   51.17   11.81   0
  14  -8  -1   74.90   12.86   0
  12  -8  -1   91.45   11.51   0
  12   8  -1   93.84   10.67   0
 -10  -8   1  100.94   10.20   0
  -8   8   1  557.16   13.41   0
  -8  -8   1  588.01   10.47   0
  -6   8   1  299.67   15.12   0
   6  -8  -1  251.17   10.96   0
  -6  -8   1  263.85    9.77   0
   6   8  -1  261.19    9.40   0
  -4   8   1  190.59   13.41   0
   4  -8  -1  199.44    9.75   0
  -4  -8   1  213.08    9.71   0
   4   8  -1  200.25    9.12   0
  -4   8   1  200.25   17.02   0
   2  -8  -1 1135.27   17.42   0
  -2  -8   1 1142.99   17.34   0
  -2   8   1 1243.36   17.79   0
  -2  -8   1 1107.32   10.66   0
   2  -8  -1 1172.95   12.47   0
   2   8  -1 1154.30   10.59   0
   2   8  -1 1137.13   22.62   0
  -2   8   1 1148.19   11.79   0
   0   8   1  641.84   10.93   0
   0   8   1  624.29   20.03   0
   0   8  -1  594.34   18.75   0
   0  -8   1  608.76   12.52   0
   0  -8  -1  586.32   13.79   0
   0  -8  -1  620.14   13.32   0
   0  -8   1  567.40   11.89   0
   0   8  -1  605.66   10.20   0
   2  -8   1  396.64   11.77   0
   2  -8   1  394.79   13.94   0
  -2  -8  -1  393.88   12.10   0
  -2   8  -1  431.05   16.60   0
  -2   8  -1  392.93   10.58   0
   2   8   1  390.56   10.45   0
  -4   8  -1  772.66   15.97   0
  -4  -8  -1  753.23   11.31   0
   4  -8   1  689.74   17.54   0
   4  -8   1  684.40   11.15   0
   4   8   1  700.57   10.30   0
  -6   8  -1  348.81   13.79   0
   6  -8   1  355.53   10.61   0
  -6  -8  -1  348.27   10.69   0
   6   8   1  383.71   10.54   0
   8   8   1  279.69   10.92   0
  -8   8  -1  227.79   12.41   0
   8  -8   1  258.40   10.71   0
  -8  -8  -1  249.46   10.51   0
  10  -8   1  167.94   11.28   0
  10   8   1  207.80   10.67   0
  12  -8   1   72.79   11.10   0
  12   8   1  108.40   10.60   0
  13  -9  -1   30.92   11.82   0
  13   9  -1   58.09   11.25   0
 -13   9   1   40.73   13.27   0
  11   9  -1   47.58   10.37   0
  11  -9  -1   14.08   11.05   0
   9  -9  -1  189.01   10.32   0
   7  -9  -1  278.04    9.93   0
   7   9  -1  267.60    9.57   0
  -7   9   1  269.64   13.34   0
  -7  -9   1  277.60   10.00   0
   5   9  -1  406.62    9.29   0
   5  -9  -1  386.70   10.64   0
  -5   9   1  406.66   18.91   0
  -5   9   1  410.77   29.09   0
  -5  -9   1  411.43    9.89   0
   3  -9  -1  598.16   19.80   0
   3  -9  -1  605.05   10.94   0
  -3  -9   1  575.42   10.08   0
   3   9  -1  597.11    9.13   0
  -3   9   1  568.68   12.27   0
  -1   9   1   83.55   15.70   0
   1   9  -1   92.64    9.24   0
  -1  -9   1   91.02    9.66   0
   1  -9  -1   84.20   11.25   0
   1   9  -1   89.33   18.09   0
  -1   9   1   75.04   10.32   0
  -1  -9   1   97.36   13.15   0
  -1   9  -1  341.82   17.32   0
   1   9   1  334.91   10.18   0
  -1   9  -1  331.54   10.21   0
   1   9   1  341.60   21.49   0
   1  -9   1  349.15   11.83   0
  -1  -9  -1  321.08   12.55   0
   3  -9   1  817.69   15.72   0
  -3  -9  -1  891.45   11.61   0
   3   9   1  863.38   11.18   0
   3  -9   1  842.51   11.85   0
  -5   9  -1  177.82   17.19   0
   5  -9   1  150.54    9.71   0
  -5   9  -1  202.40   13.73   0
   5  -9   1  168.94   22.73   0
   5   9   1  190.91    9.90   0
  -5  -9  -1  163.60   10.72   0
  -7  -9  -1  199.02   10.64   0
   7   9   1  178.83   10.43   0
   7  -9   1  189.96   10.24   0
   9   9   1  111.02   10.49   0
  -9  -9  -1  118.16    9.82   0
   9  -9   1   95.40   10.63   0
  11   9   1   37.89   10.88   0
  11  -9   1   41.53   11.30   0
  12  10  -1   31.50   10.94   0
 -12  10   1   36.63   13.34   0
  12 -10  -1   41.47   11.71   0
  10 -10  -1   29.00   10.13   0
  10  10  -1    4.71   10.40   0
   8 -10  -1  199.42   10.86   0
  -6 -10   1  269.59    9.68   0
   6 -10  -1  259.26   10.51   0
  -6  10   1  255.90   13.54   0
   4 -10  -1  225.27   10.12   0
  -4  10   1  220.40   12.96   0
   4  10  -1  212.27    8.93   0
  -4 -10   1  221.51    9.84   0
   2 -10  -1  257.99   16.02   0
  -2  10   1  249.61   15.80   0
   2  10  -1  234.89   20.05   0
   2 -10  -1  231.46   10.97   0
   2  10  -1  231.92    8.36   0
  -2  10   1  238.14   10.33   0
  -2 -10   1  234.78    9.76   0
   0  10  -1   96.61    8.93   0
   0 -10   1   93.42   11.39   0
   0 -10  -1  107.68   12.74   0
   0  10   1  105.63    9.26   0
   0  10   1   92.21   18.01   0
   0  10  -1   92.93   16.64   0
   0 -10   1   83.90   10.95   0
  -2  10  -1  343.99   14.50   0
  -2  10  -1  353.67   10.28   0
   2  10   1  370.72    9.04   0
   2 -10   1  377.53   11.53   0
  -2 -10  -1  369.02   12.49   0
   2 -10   1  341.63   13.58   0
  -4  10  -1  370.42   14.36   0
   4  10   1  363.37    9.81   0
   4 -10   1  362.03   18.67   0
  -4 -10  -1  382.11   11.22   0
   4 -10   1  356.38   10.58   0
  -4  10  -1  362.99   13.29   0
   6  10   1   62.74    9.73   0
  -6 -10  -1   62.31   10.46   0
   6 -10   1   46.39    9.68   0
   8 -10   1   58.14   10.22   0
  -8 -10  -1   61.02   10.18   0
   8  10   1   66.90   10.47   0
  10  10   1   72.18   10.30   0
  10 -10   1   76.37   10.78   0
  11 -11  -1   39.07   11.37   0
 -11  11   1   45.90   13.67   0
  11  11  -1   33.03   10.81   0
   9 -11  -1   39.17   10.88   0
  -9  11   1   44.51   14.19   0
   9  11  -1   62.36   10.06   0
   7 -11  -1   69.73   10.31   0
  -7  11   1   68.57   14.07   0
  -5  11   1   95.93   24.37   0
  -5  11   1  103.60   19.12   0
   5 -11  -1   99.48   10.16   0
  -5  11   1   89.26   13.97   0
  -5 -11   1   88.53   10.22   0
  -3  11   1  162.88   10.80   0
  -3 -11   1  168.66   10.13   0
   3 -11  -1  164.21   10.63   0
  -3  11   1  164.59   14.67   0
   3  11  -1  165.47    8.70   0
  -1 -11   1  166.71   10.19   0
  -1  11   1  190.64    9.29   0
   1  11  -1  179.29   18.04   0
  -1  11   1  206.98   16.44   0
  -1 -11   1  184.93   13.47   0
   1  11  -1  180.88    9.24   0
  -1  11  -1  148.17    9.68   0
  -1  11  -1  137.47   15.12   0
   1  11   1  132.89   23.34   0
   1  11   1  153.68   19.61   0
   1 -11   1  136.54   11.31   0
   1  11   1  129.61    8.62   0
   3  11   1  103.21    9.02   0
   3 -11   1  120.43    9.98   0
   3 -11   1  107.93   15.48   0
  -3 -11  -1  124.99   11.21   0
  -3  11  -1   98.71   14.52   0
  -3  11  -1  113.96   11.13   0
  -5  11  -1   83.79   13.45   0
   5 -11   1   72.98   10.12   0
  -5  11  -1   73.76   17.47   0
   7  11   1  109.95   10.74   0
   7 -11   1   93.35    9.83   0
  -7  11  -1   68.90   12.65   0
  -9  11  -1   68.93   12.92   0
   9 -11   1   56.41   11.23   0
   9  11   1   56.96   10.73   0
  -8  12   1   13.39   13.85   0
   8 -12  -1  -13.56   10.60   0
   8  12  -1    5.90    9.61   0
  -6  12   1   16.05   13.41   0
   6 -12  -1   28.37   10.11   0
  -4  12   1   56.00   14.26   0
  -4  12   1   63.86   17.80   0
   4 -12  -1   70.92   10.58   0
  -4  12   1   69.62   12.82   0
  -2  12   1   76.08   13.55   0
  -2  12   1   73.49    9.53   0
   0  12  -1  167.96   15.07   0
   0  12   1  193.95   14.25   0
   0  12   1  177.97   18.21   0
   0 -12   1  175.79   12.59   0
   2  12   1   60.42    9.46   0
   2 -12   1   58.88   10.95   0
  -2  12  -1   59.32   10.05   0
  -2  12  -1   42.60   13.44   0
   2 -12   1   59.95   13.55   0
  -4  12  -1   34.85   12.73   0
   4  12   1   33.09    8.79   0
  -4  12  -1   21.72   13.00   0
   4 -12   1   21.50    9.82   0
   6 -12   1   56.13   10.19   0
   6  12   1   81.31    9.74   0
  -6  12  -1   54.01   13.59   0
  -8  12  -1   25.72   14.19   0
   8 -12   1   69.85   11.02   0
   8  12   1   73.70   10.27   0
   7  13  -1   32.04   10.38   0
   7 -13  -1    8.69   10.74   0
  -7  13   1   18.20   14.91   0
   5 -13  -1   12.86   10.63   0
   5  13  -1   18.92    9.05   0
  -5  13   1   -9.88   13.16   0
  -3 -13   1   44.44   10.79   0
   3  13  -1   16.74    9.33   0
  -3  13   1   13.08   13.49   0
  -3  13   1    8.05   14.92   0
  -3  13   1   18.53   11.38   0
  -1 -13   1  102.74   12.30   0
  -1  13   1   93.57    9.83   0
  -1  13   1  108.14   12.57   0
   1  13  -1   84.70   22.34   0
  -1  13   1   89.25   15.35   0
   1  13  -1  107.16    9.31   0
   1 -13   1   30.80   13.92   0
  -1  13  -1   31.68   13.35   0
   1 -13   1   42.89   12.14   0
  -1 -13  -1   16.63   12.09   0
   1  13   1   49.91    9.45   0
  -1  13  -1   54.28   10.24   0
  -3  13  -1    2.37   11.36   0
   3 -13   1   20.09   16.42   0
   3 -13   1    7.34   10.44   0
  -3  13  -1   19.81   13.94   0
   3  13   1    4.18    8.76   0
   5  13   1   65.61    9.51   0
  -5  13  -1   36.41   13.18   0
   5 -13   1   48.97   10.39   0
  -7  13  -1   18.90   14.35   0
   7  13   1   45.16   10.37   0
   7 -13   1   38.27   10.98   0
  -4  14   1    7.02   20.74   0
  -4  14   1   22.35   16.21   0
  -4 -14   1   11.25   12.46   0
   4  14  -1   22.09    9.89   0
  -4  14   1   11.09   13.92   0
  -2  14   1    9.08   11.12   0
  -2 -14   1   -0.39   12.85   0
   2  14  -1    4.16   10.09   0
  -2  14   1   -2.27   14.13   0
  -2  14   1   -2.95   12.10   0
  -2  14   1    3.00   15.75   0
   0  14  -1   12.70   18.20   0
   0  14  -1   22.02   10.09   0
   0  14   1    7.58   10.23   0
   2  14   1   30.17    9.78   0
   2 -14   1   12.56   15.04   0
  -2  14  -1   25.68   14.36   0
  -2  14  -1   31.15   11.37   0
  -2 -14  -1   33.54   12.00   0
  -4  14  -1    8.10   14.43   0
   4  14   1   25.88   10.34   0
   4 -14   1   13.83   11.35   0
  -4  14  -1    6.42   20.18   0
  -4  14  -1   11.07   17.26   0
  -4 -14  -1   24.99   12.00   0
  16   0  -2  223.99   13.84   0
  16   0  -2  202.88   14.92   0
 -16   0   2  228.14   11.86   0
  14   0  -2  570.37   12.94   0
  14   0  -2  511.29   13.66   0
 -12   0   2  544.76   11.10   0
  12   0  -2  567.93   12.31   0
  12   0  -2  634.92   12.91   0
  10   0  -2 1932.02   13.68   0
 -10   0   2 1818.88   15.83   0
  10   0  -2 1757.72   14.03   0
 -10   0   2 1593.70   11.95   0
  -8   0   2 1211.37   12.30   0
   8   0  -2 1276.09   12.30   0
  -8   0   2 1250.50   14.87   0
   8   0  -2 1285.50   13.21   0
  -6   0   2 2380.57   15.47   0
  -6   0   2 2361.01   13.86   0
   6   0  -2 2495.81   14.78   0
   6   0  -2 2394.35   13.47   0
   2   0  -2 5052.57   21.88   0
  -2   0   2 5467.32   24.26   0
  -2   0  -2  695.75   19.80   0
   2   0   2  746.48   16.59   0
  -2   0  -2  826.57   25.82   0
   2   0   2  788.58   31.87   0
   4   0   2 6237.88   29.70   0
  -4   0  -2 5935.79   25.45   0
   4   0   2 6524.47   26.50   0
   6   0   2 5947.05   22.17   0
  -6   0  -2 5683.40   21.11   0
   6   0   2 6530.57   22.80   0
   8   0   2  861.21   15.37   0
  -8   0  -2  760.52   13.74   0
   8   0   2  837.23   15.89   0
  10   0   2 1507.10   14.33   0
 -10   0  -2 1368.04   14.52   0
  10   0   2 1453.05   16.23   0
  12   0   2  463.56   15.04   0
 -12   0  -2  442.17   13.43   0
  12   0   2  496.12   12.68   0
  14   0   2  160.74   11.59   0
  14   0   2  139.18   13.57   0
  14   0   2  135.62   12.49   0
  15  -1  -2  108.70   14.79   0
  15   1  -2  105.07   12.35   0
  15  -1  -2  121.94   13.86   0
 -15  -1   2  102.87   11.81   0
  15   1  -2  122.90   12.13   0
  13   1  -2  617.00   12.92   0
  13  -1  -2  638.22   13.63   0
  13  -1  -2  568.88   15.24   0
 -13  -1   2  642.47   10.92   0
  13  -1  -2  713.19   12.20   0
 -13   1   2  597.22   11.79   0
 -13  -1   2  610.30   12.96   0
  11  -1  -2 2143.32   17.43   0
  11  -1  -2 2763.92   14.52   0
 -11  -1   2 2400.10   14.88   0
  11   1  -2 2363.63   14.90   0
 -11   1   2 2213.83   12.68   0
  11  -1  -2 2402.26   16.03   0
 -11  -1   2 2205.44   13.19   0
  -9  -1   2  398.83   11.51   0
   9   1  -2  444.92   11.73   0
  -9   1   2  395.81   11.57   0
   9  -1  -2  445.75   11.48   0
  -9   1   2  446.63   15.34   0
  -9  -1   2  473.31   12.46   0
   9  -1  -2  447.74   12.48   0
   9   1  -2  477.85   11.84   0
   7   1  -2 1605.05   12.52   0
  -7   1   2 1613.62   18.51   0
   7   1  -2 1629.91   13.32   0
   7  -1  -2 1603.42   14.03   0
  -7  -1   2 1579.01   12.49   0
  -7  -1   2 1522.56   11.37   0
  -7   1   2 1538.35   11.99   0
   7  -1  -2 1538.98   12.53   0
   3   1  -2 3549.57   16.65   0
   3  -1  -2 3333.96   17.53   0
  -3  -1   2 3599.35   16.85   0
  -3  -1   2 3467.27   20.73   0
  -3   1   2 3395.86   17.47   0
  -1   1   2 5266.86   24.78   0
   1  -1  -2 5197.13   30.07   0
   1   1  -2 5732.79   21.25   0
   1   1  -2 4670.05   30.59   0
  -1  -1   2 6035.82   21.44   0
   1  -1   2 6953.01   39.58   0
  -1   1  -2 6658.44   39.18   0
   1   1   2 6434.68   27.67   0
   1   1   2 7016.54   45.54   0
   3  -1   2 1012.29   22.85   0
   3   1   2 1102.63   30.07   0
  -3   1  -2  934.72   18.29   0
  -3   1  -2 1013.94   22.05   0
   3   1   2 1093.63   18.30   0
   5  -1   2 4131.66   24.17   0
  -5   1  -2 3606.92   19.31   0
   5   1   2 4005.21   19.92   0
   5   1   2 4248.38   23.01   0
   5  -1   2 4056.06   21.31   0
  -7  -1  -2 5420.45   20.47   0
   7  -1   2 5811.52   21.05   0
   7   1   2 5867.80   20.34   0
   7   1   2 5748.55   21.13   0
   7   1   2 4874.62   16.40   0
  -7   1  -2 4997.47   18.90   0
   7  -1   2 5631.37   24.30   0
   9  -1   2  788.67   17.34   0
  -9  -1  -2  744.71   14.41   0
   9   1   2  783.93   13.75   0
   9  -1   2  824.38   15.03   0
   9   1   2  689.89   12.27   0
  -9   1  -2  710.96   12.80   0
   9   1   2  821.96   15.22   0
  11  -1   2  418.92   15.01   0
  11   1   2  444.17   15.27   0
  11  -1   2  442.03   13.07   0
  11   1   2  435.70   10.78   0
 -11   1  -2  375.09   12.66   0
 -11  -1  -2  400.47   12.89   0
  13  -1   2  559.95   13.63   0
  13   1   2  598.37   15.75   0
  13   1   2  568.42   12.14   0
 -13  -1  -2  550.33   13.39   0
  13  -1   2  522.28   12.90   0
  13  -1   2  610.79   11.92   0
  15   1   2  202.22   11.82   0
  15   1   2  215.89   14.53   0
  15  -1   2  187.61   12.43   0
  15  -1   2  161.58   14.42   0
  15  -1   2  187.15   13.76   0
  15   1   2  189.07   12.31   0
 -16  -2   2  241.04   11.70   0
  16   2  -2  228.74   12.33   0
  14  -2  -2  494.36   15.99   0
 -14  -2   2  491.31   11.46   0
  14   2  -2  482.76   13.51   0
  14  -2  -2  542.27   12.45   0
  14  -2  -2  455.27   17.61   0
 -12  -2   2  194.14   11.33   0
  12  -2  -2  169.73   15.50   0
 -12  -2   2  191.86   10.92   0
 -12   2   2  159.70   10.86   0
  12  -2  -2  183.78   13.91   0
  12   2  -2  173.83   11.60   0
 -10  -2   2 1570.99   13.33   0
  10  -2  -2 1329.75   18.51   0
  10  -2  -2 1552.97   13.02   0
 -10  -2   2 1513.81   13.49   0
 -10   2   2 1420.28   11.64   0
  10   2  -2 1521.12   12.96   0
  10  -2  -2 1529.46   15.05   0
   8   2  -2 4603.26   15.63   0
   8  -2  -2 4567.48   15.44   0
  -8   2   2 4518.63   14.70   0
  -8  -2   2 4764.44   18.21   0
  -8  -2   2 4585.81   15.46   0
  -6   2   2 2162.30   12.86   0
  -6  -2   2 2297.00   15.61   0
   6  -2  -2 2194.02   12.95   0
  -6  -2   2 2129.04   12.82   0
   6   2  -2 2194.33   12.22   0
   4   2  -2 2454.32   13.38   0
  -4   2   2 2267.01   13.19   0
  -4  -2   2 2351.90   14.06   0
   4  -2  -2 2287.37   14.26   0
  -4  -2   2 2405.59   17.62   0
  -2  -2   2 5447.66   18.10   0
  -2   2   2 4839.64   20.26   0
   2  -2  -2 5310.78   20.24   0
   0   2  -2 5971.34   20.43   0
   0   2  -2 6082.60   41.10   0
   0  -2   2 5578.61   34.25   0
   0   2   2 6520.85   33.79   0
   2  -2   2 7189.67   32.36   0
   2   2   2 8165.90   27.46   0
  -2   2  -2 7114.34   33.03   0
  -2  -2  -2 8099.73   26.68   0
   4  -2   2 5842.56   24.00   0
   4   2   2 6570.47   21.63   0
  -4   2  -2 5494.86   22.97   0
  -4  -2  -2 6082.81   19.84   0
   6  -2   2  896.55   15.94   0
   6  -2   2  881.34   18.74   0
  -6   2  -2  860.04   14.67   0
   6   2   2  924.84   15.25   0
   6   2   2  930.82   16.48   0
   8   2   2  861.52   13.33   0
   8  -2   2  886.52   14.71   0
   8  -2   2  812.04   19.49   0
  -8   2  -2  747.64   13.01   0
   8   2   2  836.42   13.66   0
  10   2   2 1916.51   12.06   0
  10  -2   2 2047.08   19.15   0
 -10   2  -2 1945.35   13.83   0
  10   2   2 2156.93   14.38   0
  10  -2   2 1973.96   15.95   0
  10   2   2 2257.26   15.79   0
  10  -2   2 2275.10   15.61   0
  12   2   2  675.89   12.86   0
  12  -2   2  628.07   13.40   0
  12  -2   2  645.54   15.85   0
  12  -2   2  694.66   12.65   0
 -12   2  -2  613.51   12.03   0
  12   2   2  707.75   14.57   0
  14   2   2  150.44   12.34   0
  14   2   2  135.66   11.53   0
  14   2   2  159.28   14.03   0
  14  -2   2  120.20   13.93   0
  14  -2   2  154.82   12.78   0
  14  -2   2  133.51   15.13   0
 -15  -3   2  126.82   11.69   0
 -15  -3   2  131.08   13.85   0
  15  -3  -2  162.34   12.56   0
  15   3  -2  118.02   11.54   0
  15   3  -2  150.88   12.44   0
  13   3  -2  461.47   13.25   0
 -13  -3   2  425.78   11.98   0
  13  -3  -2  494.12   13.57   0
 -11  -3   2  684.32   12.02   0
 -11  -3   2  667.13   12.62   0
  11   3  -2  624.78   12.00   0
 -11   3   2  635.61   11.23   0
  -9  -3   2 1711.23   14.75   0
   9  -3  -2 1699.15   12.97   0
   9   3  -2 1703.11   12.80   0
  -9   3   2 1682.77   12.23   0
  -9  -3   2 1696.45   12.48   0
  -7  -3   2 3407.36   16.48   0
  -7  -3   2 3458.43   17.90   0
  -7   3   2 3194.77   13.98   0
  -7  -3   2 3313.21   13.12   0
   7  -3  -2 3273.51   14.16   0
   7   3  -2 3396.47   13.52   0
  -5   3   2 1934.52   12.96   0
   5   3  -2 2106.60   12.04   0
   5  -3  -2 2028.06   12.92   0
  -5  -3   2 2063.45   11.87   0
  -5  -3   2 2058.03   14.48   0
  -5  -3   2 1982.66   18.02   0
  -3  -3   2 3127.32   13.74   0
   3  -3  -2 3228.63   15.16   0
   3   3  -2 3092.10   13.65   0
  -3   3   2 2971.37   15.91   0
  -1   3   2 4771.78   24.35   0
   1   3  -2 4872.60   16.02   0
  -1  -3   2 4534.04   31.41   0
  -1  -3  -2 7318.35   26.16   0
  -1   3  -2 7051.60   38.68   0
   1   3   2 7792.28   25.52   0
   1  -3   2 6792.24   32.37   0
  -3  -3  -2 5814.14   20.39   0
  -3   3  -2 5006.18   22.80   0
   3  -3   2 5096.88   22.79   0
   3   3   2 6064.58   20.98   0
  -5   3  -2  703.64   15.12   0
  -5  -3  -2  759.45   13.65   0
   5  -3   2  725.18   15.34   0
   5  -3   2  735.66   12.94   0
   5   3   2  814.00   18.37   0
   5   3   2  815.85   13.70   0
  -5  -3  -2  750.02   19.87   0
   7  -3   2 1457.93   14.50   0
   7  -3   2 1552.93   15.33   0
  -7  -3  -2 1480.71   18.09   0
   7   3   2 1568.95   16.60   0
   7   3   2 1630.37   13.93   0
  -7  -3  -2 1387.04   12.14   0
  -7   3  -2 1411.28   14.12   0
   7  -3   2 1466.48   22.94   0
   9   3   2 1598.31   13.42   0
  -9  -3  -2 1470.08   16.15   0
   9  -3   2 1478.50   21.27   0
   9  -3   2 1464.03   15.66   0
  -9   3  -2 1390.17   13.42   0
   9  -3   2 1583.84   15.26   0
   9   3   2 1580.53   14.76   0
  11   3   2  467.28   11.16   0
  11   3   2  505.71   13.19   0
 -11  -3  -2  487.58   14.95   0
  11   3   2  506.82   12.09   0
  11  -3   2  497.19   14.47   0
  11  -3   2  541.02   15.05   0
  11  -3   2  457.28   17.07   0
 -11   3  -2  495.50   11.97   0
  13   3   2  539.88   13.99   0
  13  -3   2  495.82   15.60   0
  13  -3   2  552.30   13.97   0
  13  -3   2  485.41   17.21   0
  15   3   2   50.34   11.80   0
 -15  -3  -2   84.10   12.50   0
  15   3   2   86.97   14.11   0
 -15  -3  -2   80.24   15.16   0
  15  -3   2   80.92   12.58   0
 -16  -4   2   57.51   16.00   0
  16   4  -2   76.73   14.63   0
  16   4  -2   63.29   12.11   0
 -16  -4   2   90.23   13.45   0
  14  -4  -2  432.29   13.25   0
  14   4  -2  356.04   13.25   0
 -14  -4   2  386.58   13.09   0
 -14  -4   2  350.24   15.26   0
 -12  -4   2  210.67   12.43   0
  12   4  -2  245.40   12.17   0
 -12   4   2  194.53   11.36   0
 -12  -4   2  208.34   14.46   0
 -10  -4   2  429.71   11.06   0
 -10   4   2  412.27   10.93   0
 -10  -4   2  437.70   14.10   0
  10   4  -2  436.31   10.39   0
 -10  -4   2  437.27   13.32   0
  10  -4  -2  405.14   11.54   0
   8   4  -2 2625.55   12.53   0
  -8   4   2 2519.06   13.20   0
  -8  -4   2 2631.90   18.12   0
  -8  -4   2 2492.88   16.95   0
  -8  -4   2 2509.31   12.04   0
   8  -4  -2 2529.05   13.25   0
  -6  -4   2  957.97   17.00   0
  -6  -4   2 1030.58   14.61   0
   6  -4  -2 1054.23   11.53   0
  -6   4   2 1004.84   12.06   0
   6   4  -2 1084.85   10.91   0
  -6  -4   2 1005.71   10.57   0
   4   4  -2 1668.39   10.95   0
  -4   4   2 1539.32   13.25   0
  -4  -4   2 1617.62   11.04   0
   4  -4  -2 1638.93   12.14   0
  -2  -4   2 4090.74   28.54   0
   2  -4  -2 4415.89   16.15   0
  -2   4   2 4139.03   18.03   0
   2   4  -2 4451.53   14.11   0
  -2  -4   2 4422.62   14.48   0
   0  -4   2 1353.63   11.97   0
   0   4  -2 1309.72   11.50   0
   0  -4  -2 1395.16   19.08   0
   0  -4   2 1299.48   23.31   0
   0   4   2 1311.78   15.02   0
   0   4  -2 1388.08   26.45   0
   0   4   2 1287.00   20.46   0
  -2   4  -2 3967.21   24.45   0
  -2  -4  -2 4341.68   18.87   0
   2  -4   2 3909.54   21.98   0
   2   4   2 4299.23   17.79   0
   4  -4   2 3100.59   17.79   0
   4   4   2 3576.15   16.50   0
  -4   4  -2 2983.71   18.61   0
   4  -4   2 3217.70   16.88   0
  -4  -4  -2 3507.77   16.23   0
  -6   4  -2  327.30   13.88   0
  -6  -4  -2  349.50   11.29   0
   6   4   2  376.98   12.14   0
   6  -4   2  365.27   13.77   0
   6  -4   2  343.68   12.47   0
   6   4   2  363.84   17.52   0
   6  -4   2  342.41   21.48   0
   8   4   2 1244.56   12.74   0
   8  -4   2 1200.47   13.94   0
  -8   4  -2 1145.38   13.22   0
  -8  -4  -2 1080.03   11.13   0
   8  -4   2 1157.11   15.55   0
   8   4   2 1210.67   16.92   0
  -8  -4  -2 1190.60   19.18   0
   8  -4   2 1154.24   25.01   0
  10  -4   2  852.39   13.80   0
  10  -4   2  815.81   20.73   0
  10  -4   2  820.28   16.40   0
  10   4   2  872.78   12.17   0
 -10   4  -2  786.75   12.60   0
  12   4   2  187.24    9.68   0
 -12   4  -2  208.49   11.47   0
  12   4   2  215.27   12.71   0
 -12  -4  -2  199.95   12.06   0
  12  -4   2  219.60   13.24   0
  14   4   2  173.97   13.52   0
 -14  -4  -2  160.70   16.02   0
 -14  -4  -2  165.64   12.48   0
  14  -4   2  182.52   12.90   0
 -15  -5   2   50.70   14.74   0
 -15  -5   2   74.15   17.00   0
  15   5  -2   91.65   13.30   0
  15  -5  -2   72.75   13.44   0
 -13  -5   2  327.23   10.33   0
  13   5  -2  410.90   12.56   0
  13  -5  -2  408.43   12.61   0
 -13  -5   2  378.40   13.95   0
 -13  -5   2  361.11   15.80   0
 -11   5   2  356.93   11.78   0
 -11  -5   2  375.04   10.44   0
 -11  -5   2  357.24   16.06   0
  11   5  -2  349.59   10.95   0
 -11  -5   2  361.34   14.27   0
  -9  -5   2  229.17   15.37   0
   9   5  -2  242.74    9.94   0
  -9  -5   2  224.91   15.58   0
  -9   5   2  226.99   10.99   0
   9  -5  -2  228.90   10.85   0
  -9  -5   2  216.98    9.51   0
  -7   5   2  356.17   11.55   0
  -7  -5   2  374.83   16.56   0
   7   5  -2  389.91    9.98   0
  -7  -5   2  352.38   18.40   0
   7  -5  -2  364.92   10.76   0
  -7  -5   2  390.14    9.70   0
  -5  -5   2 1103.40   10.85   0
   5  -5  -2 1092.91   12.54   0
  -5  -5   2 1057.27   23.84   0
  -5  -5   2 1057.12   17.72   0
  -5   5   2 1057.10   12.85   0
   5   5  -2 1144.87   10.86   0
   3   5  -2 3506.48   12.40   0
  -3   5   2 3245.26   17.34   0
  -3  -5   2 3441.82   28.87   0
  -3  -5   2 3469.87   12.62   0
   3  -5  -2 3381.01   13.95   0
  -1   5   2 1646.18   13.28   0
   1  -5  -2 1644.69   13.67   0
   1   5  -2 1697.77   10.58   0
  -1   5   2 1705.36   17.69   0
  -1  -5   2 1690.50   11.16   0
  -1  -5   2 1666.03   20.37   0
  -1  -5  -2  173.76   13.02   0
   1  -5   2  153.42   15.12   0
  -1   5  -2  158.82   10.13   0
  -1   5  -2  180.25   21.41   0
   1   5   2  186.12   12.17   0
   1   5   2  178.87   27.12   0
   1   5   2  179.86   17.11   0
   3  -5   2  757.82   13.80   0
   3  -5   2  735.48   11.99   0
  -3   5  -2  730.76   17.33   0
  -3   5  -2  725.01   12.12   0
  -3  -5  -2  786.39   12.94   0
   3   5   2  766.08   12.40   0
  -5  -5  -2 1583.64   13.63   0
  -5   5  -2 1431.85   19.46   0
   5  -5   2 1471.45   14.33   0
   5  -5   2 1522.94   15.18   0
  -5   5  -2 1380.48   15.61   0
   5   5   2 1641.40   13.94   0
  -7  -5  -2 1340.61   27.47   0
   7  -5   2 1474.17   34.22   0
  -7  -5  -2 1503.23   12.05   0
   7   5   2 1614.36   13.09   0
   7  -5   2 1451.11   13.71   0
  -7  -5  -2 1398.84   29.07   0
  -7   5  -2 1415.82   14.17   0
   7  -5   2 1462.99   19.04   0
  -9  -5  -2  434.09    9.92   0
   9   5   2  478.89   10.96   0
  -9  -5  -2  430.24   16.34   0
  -9   5  -2  407.50   12.40   0
   9  -5   2  466.85   12.57   0
  11   5   2   47.85   11.58   0
 -11  -5  -2   44.21   14.40   0
  11  -5   2   36.49   12.29   0
 -11   5  -2   45.17   11.64   0
 -11  -5  -2   60.76   17.92   0
  13   5   2  113.35   12.34   0
  13  -5   2  126.16   12.86   0
  13   5   2   99.53    9.68   0
 -13  -5  -2  103.47   16.62   0
 -13  -5  -2  120.32   14.77   0
 -14  -6   2   49.80   18.06   0
 -14  -6   2   60.05   19.94   0
  14  -6  -2  103.72   13.82   0
  14   6  -2   56.30   12.37   0
 -12  -6   2  265.81   18.12   0
 -12  -6   2  273.54   19.66   0
 -12  -6   2  267.77   10.48   0
 -10  -6   2  181.75   10.41   0
 -10  -6   2  173.31   18.90   0
  10   6  -2  174.38   10.05   0
 -10  -6   2  172.34   19.74   0
  10  -6  -2  180.09   11.15   0
  -8   6   2   55.88   11.26   0
   8  -6  -2   82.85   10.34   0
  -8  -6   2   70.24    9.21   0
  -8  -6   2   65.16   21.09   0
   8   6  -2   94.67   10.38   0
  -8  -6   2   74.57   22.25   0
   6  -6  -2  721.06   10.87   0
   6   6  -2  708.36   10.80   0
  -6   6   2  708.90   12.44   0
  -6  -6   2  739.92   10.02   0
  -4   6   2 1029.26   15.21   0
   4   6  -2 1081.86   10.36   0
  -4  -6   2 1060.82   27.28   0
   4   6  -2 1054.88   18.49   0
  -4   6   2 1050.11   16.59   0
  -4  -6   2 1089.60   10.55   0
   4  -6  -2 1082.24   12.16   0
   2  -6  -2  653.94   18.82   0
   2   6  -2  620.41   18.98   0
   2  -6  -2  651.99   10.64   0
  -2   6   2  653.83   11.74   0
   2   6  -2  678.76    9.49   0
  -2  -6   2  703.00   10.04   0
  -2   6   2  687.27   16.67   0
  -2  -6   2  646.34   18.69   0
   0   6   2  631.44   21.40   0
   0  -6  -2  616.03   13.48   0
   0  -6   2  606.89   10.42   0
   0   6  -2  579.81    9.60   0
   0  -6   2  594.29   15.07   0
   0   6  -2  618.46   20.55   0
   0   6   2  583.98   11.34   0
   2   6   2  357.33   10.88   0
  -2  -6  -2  346.33   12.50   0
  -2   6  -2  342.23   11.13   0
   2  -6   2  337.12   13.41   0
  -2   6  -2  366.12   18.88   0
   4  -6   2  529.81   12.61   0
   4   6   2  564.19   11.35   0
   4  -6   2  504.76   13.65   0
  -4  -6  -2  523.86   12.02   0
  -4   6  -2  495.02   15.64   0
  -6   6  -2  955.76   14.07   0
   6  -6   2 1020.02   13.11   0
   6  -6   2 1001.18   19.40   0
   6   6   2 1152.87   12.50   0
  -6  -6  -2 1049.64   11.97   0
   8  -6   2  380.22   11.64   0
  -8  -6  -2  380.17   10.22   0
  -8   6  -2  353.73   12.55   0
   8   6   2  431.73   12.05   0
 -10   6  -2   76.50   11.47   0
  10   6   2   62.96   10.48   0
  10  -6   2   82.34   11.55   0
  12   6   2   71.87    9.77   0
  12  -6   2   59.78   11.97   0
  12   6   2   78.52   11.04   0
  14   6   2   67.14   11.78   0
  14  -6   2  102.79   14.03   0
  13  -7  -2    7.46   12.49   0
  13   7  -2   18.86   11.88   0
 -13  -7   2    0.08    4.64   0
 -13   7   2    8.13   11.77   0
  11   7  -2  189.24   11.37   0
  11  -7  -2  186.88   11.35   0
 -11  -7   2  165.52   10.06   0
   9   7  -2  234.40    9.60   0
  -9  -7   2  228.92    9.67   0
   9  -7  -2  233.15   10.71   0
   7   7  -2  147.78    9.21   0
   7  -7  -2  176.77    9.85   0
  -7   7   2  150.91   11.98   0
  -7  -7   2  139.88    9.29   0
  -5  -7   2  472.67    9.99   0
   5  -7  -2  441.67   11.07   0
  -5   7   2  435.67   14.72   0
   5   7  -2  451.90    9.73   0
   3   7  -2  294.58   18.25   0
   3   7  -2  292.98    9.08   0
  -3   7   2  284.72   11.84   0
  -3  -7   2  276.27   18.29   0
  -3  -7   2  289.54    9.65   0
  -3   7   2  294.88   17.57   0
   3  -7  -2  289.95   10.73   0
   1   7  -2  667.83   20.26   0
   1   7  -2  706.42   10.01   0
   1  -7  -2  690.10   12.87   0
  -1  -7   2  671.42   15.25   0
  -1  -7   2  680.16   10.93   0
  -1   7   2  689.88   11.43   0
  -1   7   2  727.33   21.42   0
   1   7   2  534.27   26.45   0
  -1  -7  -2  541.47   12.90   0
  -1   7  -2  516.83   10.76   0
  -1   7  -2  526.99   18.12   0
   1  -7   2  481.40   14.21   0
   1   7   2  551.47   17.51   0
   1   7   2  505.75   10.24   0
  -3   7  -2  140.95   10.87   0
   3   7   2  134.35   10.20   0
   3  -7   2  136.85   11.91   0
  -3  -7  -2  143.80   11.56   0
   3  -7   2  156.12   11.05   0
  -3   7  -2  126.08   15.66   0
  -5   7  -2  734.90   18.23   0
   5  -7   2  714.95   17.51   0
   5  -7   2  713.50   12.09   0
   5   7   2  781.42   11.67   0
  -5   7  -2  724.35   16.25   0
  -5  -7  -2  768.70   12.04   0
   7   7   2  136.59   10.80   0
   7  -7   2  144.24   11.08   0
  -7   7  -2  122.76   13.79   0
  -7  -7  -2  133.34   10.32   0
   9   7   2   40.45   10.35   0
   9  -7   2   53.83   10.90   0
  -9   7  -2   34.97   11.89   0
  -9  -7  -2   56.23    9.44   0
  11   7   2  199.06   11.51   0
 -11   7  -2  158.28   12.02   0
  11  -7   2  179.77   11.31   0
  13   7   2   25.63   11.04   0
  13  -7   2   16.02   11.77   0
  14  -8  -2   19.60   12.60   0
  14   8  -2   25.93   12.37   0
 -14   8   2   20.51   13.77   0
  12  -8  -2   49.93   11.52   0
 -10  -8   2  121.82    9.91   0
   8   8  -2  136.64    9.59   0
  -8  -8   2  132.84    9.62   0
   8  -8  -2  124.46   10.12   0
  -6   8   2  635.58   14.00   0
   6  -8  -2  596.40   10.08   0
  -6  -8   2  619.92    9.80   0
   6   8  -2  639.61    9.44   0
  -4   8   2   53.24   12.51   0
  -4  -8   2   55.45    9.23   0
   4  -8  -2   60.52   10.27   0
   4   8  -2   59.33    8.63   0
  -4   8   2   62.54   16.58   0
   2  -8  -2   27.93    9.90   0
  -2  -8   2   26.36   14.60   0
  -2  -8   2   18.82    8.97   0
   2   8  -2   25.71   18.29   0
  -2   8   2   21.28   10.76   0
   2  -8  -2    1.80   16.86   0
  -2   8   2   28.30   17.64   0
   2   8  -2   20.02    9.18   0
   0  -8   2 1065.29   11.75   0
   0  -8  -2 1168.91   15.93   0
   0   8   2 1128.92   22.49   0
   0  -8   2 1071.43   14.11   0
   0   8   2 1104.22   11.81   0
   0   8  -2 1091.76   10.44   0
  -2  -8  -2  942.82   12.66   0
   2  -8   2  871.92   13.03   0
   2  -8   2  879.44   12.81   0
   2   8   2  859.03   10.41   0
  -2   8  -2  897.56   11.66   0
   4   8   2   48.75   10.04   0
  -4   8  -2   42.90   16.59   0
  -4  -8  -2   43.49   11.21   0
   4  -8   2   47.48   11.65   0
  -4   8  -2   32.02   12.30   0
   4  -8   2   20.73   14.47   0
   6  -8   2   52.45   26.69   0
  -6  -8  -2   55.86   10.47   0
  -6   8  -2   56.18   13.18   0
   6   8   2   64.11   10.43   0
   6  -8   2   78.24   10.32   0
   8  -8   2   52.90   10.51   0
  -8  -8  -2   46.88    9.69   0
   8   8   2   49.08   10.26   0
  -8   8  -2   33.38   11.92   0
  10  -8   2   53.25   11.80   0
  10   8   2   70.57   10.42   0
  12   8   2  111.95   10.25   0
  12  -8   2  113.31   11.63   0
 -13   9   2   11.93   12.99   0
 -13  -9   2   13.85   11.21   0
  13   9  -2  -33.46   11.38   0
  13  -9  -2  -29.82   12.35   0
  11  -9  -2    8.41   10.92   0
   9   9  -2  163.91    9.64   0
   7   9  -2   56.99    9.24   0
  -7  -9   2   66.07    9.51   0
   7  -9  -2   66.13   10.45   0
  -5   9   2   24.47   17.36   0
   5  -9  -2   14.63    9.98   0
   5   9  -2   23.86    9.31   0
  -5   9   2   16.12   25.47   0
  -5  -9   2   25.03    9.15   0
   3   9  -2   97.50   18.61   0
  -3  -9   2   88.48    9.20   0
   3   9  -2  105.92    8.33   0
   3  -9  -2   97.91   10.13   0
  -3   9   2   93.74   11.76   0
  -3  -9   2  110.08   17.35   0
   1   9  -2  149.20   16.48   0
  -1  -9   2  139.51   12.36   0
   1   9  -2  145.97    9.13   0
  -1   9   2  149.78   17.74   0
  -1   9   2  151.80   10.75   0
  -1  -9   2  151.06   10.47   0
  -1   9  -2  116.43    9.16   0
   1   9   2  124.88   16.75   0
  -1  -9  -2  126.27   13.44   0
   1   9   2  112.82   23.75   0
   1   9   2  108.39   10.16   0
   1  -9   2  118.35   12.10   0
   3   9   2  115.48    9.64   0
  -3  -9  -2  156.28   11.41   0
   3  -9   2  126.72   13.28   0
   3  -9   2  121.22   11.44   0
   5  -9   2   77.88   18.21   0
  -5  -9  -2   69.82   11.59   0
  -5   9  -2   83.27   15.21   0
   5  -9   2   75.70    9.93   0
   5   9   2   89.93   10.89   0
  -5   9  -2  105.44   13.53   0
  -7  -9  -2   16.29    9.90   0
   7  -9   2  -11.24   11.12   0
   7   9   2    6.22   10.22   0
   9   9   2   58.85   10.26   0
   9  -9   2   54.10   10.77   0
  11   9   2   91.02   10.30   0
  11  -9   2   66.36   10.89   0
  12  10  -2   37.51   11.01   0
  12 -10  -2   31.36   11.51   0
 -12  10   2   31.70   13.15   0
 -10  10   2   15.09   12.51   0
  10 -10  -2   -1.38   10.99   0
   8 -10  -2   -9.85    9.51   0
  -8  10   2  -12.06   14.13   0
  -6  10   2   49.99   14.59   0
   6  10  -2   19.34    8.49   0
   6 -10  -2   23.66    9.99   0
  -4  10   2   34.58   14.51   0
  -4  10   2   35.74   11.98   0
   4 -10  -2   36.74    9.66   0
  -4  10   2   48.60   20.47   0
  -4 -10   2   45.36    9.41   0
   4  10  -2   44.20    9.23   0
   2 -10  -2   -3.78   14.79   0
  -2  10   2   -1.80   10.69   0
   2  10  -2    7.94    7.93   0
   2  10  -2   -2.05   17.53   0
  -2  10   2   19.61   15.50   0
  -2 -10   2    0.99   13.86   0
  -2 -10   2   13.59   10.07   0
   0 -10  -2    5.13   12.69   0
   0  10   2   19.12    9.40   0
   0  10  -2   15.38   15.52   0
   0  10   2   16.43   18.11   0
   0 -10   2   -0.37   10.25   0
   0  10  -2    8.72    8.73   0
   0  10   2    9.68   13.21   0
   0 -10   2   -1.27   11.79   0
  -2  10  -2   22.19   14.21   0
   2  10   2   10.15   10.16   0
  -2 -10  -2   18.02   12.06   0
   2 -10   2   29.17   11.97   0
   2 -10   2   36.47   11.42   0
  -2  10  -2   41.05    9.58   0
   4 -10   2    1.86   10.37   0
  -4 -10  -2   -8.87   10.89   0
   4 -10   2   -3.84   15.64   0
  -4  10  -2    2.20   12.22   0
   4  10   2  -14.61   10.67   0
  -6 -10  -2   20.65    9.65   0
   6  10   2   33.46    9.87   0
   6 -10   2   24.88   10.69   0
  -8 -10  -2   48.82    9.70   0
   8  10   2   70.86   10.27   0
   8 -10   2   62.36   10.33   0
 -10  10  -2   11.32   13.19   0
  10  10   2   23.66   10.27   0
  10 -10   2   -9.00   10.69   0
  11  11  -2    9.87   10.94   0
 -11  11   2    4.17   13.48   0
  11 -11  -2   11.73   11.37   0
   9 -11  -2  -17.83    9.79   0
  -9  11   2   -9.78   14.17   0
  -9 -11   2   -8.09    9.75   0
   7 -11  -2   15.64    9.94   0
  -7  11   2   -0.40   13.77   0
  -5  11   2    8.81   18.16   0
   5 -11  -2   31.61    9.84   0
  -5  11   2   10.93   23.50   0
  -5  11   2    2.90   13.90   0
  -3 -11   2  150.53    9.74   0
  -3  11   2  141.68   11.39   0
  -3  11   2  139.70   14.57   0
   3  11  -2  149.53    8.51   0
  -1  11   2    1.85    9.16   0
  -1 -11   2   14.71   10.58   0
   1  11  -2   10.11   15.58   0
   1  11  -2   -3.35    8.76   0
  -1 -11   2    2.77   12.44   0
  -1  11   2   -8.56   16.64   0
   1 -11   2  127.48   10.91   0
  -1  11  -2  112.68   15.09   0
  -1  11  -2  137.34    8.80   0
   1  11   2  127.88    9.76   0
   3 -11   2    4.02   13.64   0
  -3  11  -2   -3.18   13.09   0
   3  11   2   -0.60    9.21   0
   3 -11   2    4.65   10.83   0
  -3  11  -2    3.72   10.41   0
  -5  11  -2   26.98   16.43   0
  -5  11  -2    6.71   13.56   0
   5 -11   2   26.78   22.06   0
   5  11   2    1.66    9.65   0
   5 -11   2   33.04   10.21   0
   7  11   2   -5.11   10.01   0
   7 -11   2   -3.61    9.78   0
  -7  11  -2   27.23   13.81   0
   9 -11   2   -1.28   10.66   0
   9  11   2   -8.81    9.99   0
  -9  11  -2    5.82   13.04   0
  10 -12  -2   -8.50   10.90   0
  -8 -12   2   -7.13   10.18   0
  -8  12   2    0.69   13.77   0
   8 -12  -2   -5.19    9.50   0
   6 -12  -2    8.02    9.88   0
  -6  12   2    1.99   13.30   0
  -4 -12   2   -5.53    9.59   0
  -4  12   2   17.27   14.07   0
  -4  12   2   11.90   13.03   0
  -4  12   2    2.90   18.62   0
   2  12  -2   -5.41   18.42   0
  -2  12   2   -3.69   15.15   0
  -2  12   2    6.76    9.44   0
   0 -12   2    0.19   12.12   0
   0  12   2    1.36    9.45   0
   0 -12   2    2.71   11.46   0
   0  12   2   -5.31   20.03   0
   0 -12  -2   -3.39   12.03   0
   0  12   2    2.69   16.41   0
   0  12  -2    3.64   14.84   0
  -2  12  -2   -2.25    9.92   0
   2 -12   2    3.42   10.51   0
   2 -12   2    0.98   12.52   0
   2  12   2   -8.25    9.76   0
  -2  12  -2   -4.50   14.01   0
  -4  12  -2  -22.52   12.83   0
   4 -12   2   -1.91   10.11   0
   4 -12   2    0.02   17.07   0
   4  12   2    4.96    9.27   0
  -4  12  -2   -7.13   12.35   0
  -4 -12  -2   -6.57   10.17   0
  -6  12  -2    9.86   13.24   0
   6  12   2   20.61    9.87   0
   6 -12   2   17.51   10.37   0
   8  12   2  -25.31    9.87   0
   8 -12   2   11.82   10.82   0
  -8  12  -2   26.50   13.27   0
  -7 -13   2   -5.94   11.49   0
  -7  13   2  -10.43   14.05   0
   7  13  -2    7.91    9.57   0
  -5  13   2  -31.87   13.15   0
   5  13  -2  -11.86    8.84   0
  -3 -13   2    8.16   11.57   0
  -3  13   2    3.71   15.03   0
  -3  13   2    9.56   11.24   0
  -3  13   2  -12.80   14.46   0
   1  13  -2    0.27    3.58   0
   1  13  -2    3.33   16.46   0
  -1  13   2   -8.46    9.96   0
  -1  13   2    8.50   13.88   0
  -1 -13   2   -8.79   11.46   0
  -1  13   2   -2.13   17.65   0
   1 -13   2   -0.98   13.05   0
   1  13   2   18.13   10.17   0
  -1  13  -2   -9.12   13.50   0
   1 -13   2   -8.57   11.90   0
  -1  13  -2    2.63    9.64   0
   3  13   2   -5.32    9.07   0
   3 -13   2    9.15   10.55   0
   3 -13   2   -0.89   17.01   0
  -3  13  -2   10.28   11.20   0
  -3  13  -2   18.89   13.27   0
   5  13   2   10.30    9.70   0
  -5  13  -2   13.72   13.20   0
   5 -13   2  -12.55   10.59   0
   7 -13   2  -15.69   11.14   0
  -7  13  -2   19.08   14.15   0
   7  13   2  -15.74   11.07   0
  -4 -14   2   -5.98   12.52   0
   4  14  -2   11.36    8.96   0
  -4  14   2   -5.12   10.99   0
  -4  14   2    1.56   16.45   0
  -4  14   2    2.30   19.95   0
  -4  14   2   -0.63   14.05   0
   2  14  -2    2.70    9.63   0
  -2  14   2    5.60   15.08   0
  -2  14   2    2.98   11.07   0
  -2  14   2   -1.48   16.45   0
  -2 -14   2   18.18   12.35   0
  -2  14   2   14.69   12.96   0
   0  14   2   -4.28   11.15   0
   0  14  -2    6.08   15.98   0
   0  14  -2   15.05   10.14   0
   0  14   2   -4.25    9.57   0
   2 -14   2   -7.77   15.30   0
   2 -14   2    7.52   11.54   0
  -2  14  -2   -1.92   14.09   0
  -2  14  -2   -2.51   11.44   0
   2  14   2  -10.65    9.97   0
  -4  14  -2   -3.67   16.10   0
   4 -14   2  -12.15   11.09   0
  -4  14  -2    5.98   13.85   0
   4  14   2    5.91   10.78   0
  16   0  -3    9.15   15.33   0
 -16   0   3   -9.63   11.86   0
  16   0  -3    5.49   13.06   0
  14   0  -3   -4.54   13.08   0
  14   0  -3   -8.64   11.56   0
 -14   0   3  -16.20   11.51   0
 -12   0   3   23.09   12.45   0
 -12   0   3    3.28    9.72   0
  12   0  -3   -2.89   11.62   0
 -10   0   3    9.85   10.72   0
  10   0  -3  -11.58   11.10   0
 -10   0   3    2.21   13.32   0
  -8   0   3   -8.38    9.47   0
   8   0  -3  -20.73   10.23   0
  -8   0   3   -1.33   11.80   0
   8   0  -3   -7.00   10.74   0
  -6   0   3   -2.10    9.42   0
   6   0  -3   -3.79   10.17   0
  -6   0   3  -11.34   10.90   0
  -4   0   3   -1.76   10.66   0
  -4   0   3    3.16   11.35   0
  -4   0   3   -7.60   10.82   0
   4   0  -3    2.90   10.29   0
  -2   0   3   25.06   12.81   0
  -2   0   3    6.61   12.38   0
   2   0  -3   -6.66   14.04   0
   2   0  -3    3.00   11.18   0
  -2   0  -3   -5.15   20.38   0
   2   0   3  -22.81   23.31   0
   2   0   3   -6.18   12.96   0
  -2   0  -3  -21.75   15.40   0
   4   0   3    0.13   12.86   0
   4   0   3    1.93   13.77   0
   4   0   3   -5.35   20.07   0
  -4   0  -3    2.24   15.87   0
   6   0   3  -12.36   14.05   0
   6   0   3  -25.72   17.07   0
   6   0   3   -2.51   11.93   0
  -6   0  -3   -2.02   13.47   0
  -8   0  -3   19.02   13.96   0
   8   0   3    8.97   11.30   0
   8   0   3  -12.02   12.68   0
   8   0   3  -11.39   13.95   0
 -10   0  -3   -2.58   12.80   0
  10   0   3  -23.98   13.54   0
  10   0   3  -13.08   11.20   0
  12   0   3    2.13   14.78   0
 -12   0  -3   -1.13   12.83   0
  12   0   3   -0.51   12.13   0
  14   0   3   -7.50   11.46   0
  14   0   3   14.58   13.75   0
  14   0   3    2.43   11.51   0
  15   1  -3   29.94   12.56   0
 -15  -1   3   23.49   10.94   0
 -15   1   3   18.49   11.09   0
  15   1  -3   22.59   12.24   0
  15  -1  -3   30.22   15.56   0
  15  -1  -3   22.23   13.18   0
  13   1  -3  266.07   11.67   0
 -13  -1   3  253.49   11.58   0
 -13  -1   3  257.93   11.75   0
 -13   1   3  260.53   10.69   0
 -13  -1   3  271.42   12.17   0
  13  -1  -3  255.54   12.45   0
  13  -1  -3  239.26   14.97   0
 -11  -1   3   18.12   10.73   0
  11  -1  -3   24.90   11.22   0
 -11   1   3   14.92    9.67   0
  11  -1  -3   15.81   12.07   0
  11   1  -3   13.86   11.45   0
 -11  -1   3   11.35   10.71   0
 -11  -1   3    1.85   13.04   0
  -9  -1   3   85.61   11.18   0
   9  -1  -3   87.31   11.04   0
   9   1  -3   78.89   10.50   0
  -9  -1   3   68.43   11.04   0
  -9   1   3   71.86   10.65   0
   9  -1  -3   69.40   10.51   0
  -9   1   3   72.01   14.94   0
  -9  -1   3   85.07   10.68   0
   7   1  -3  104.58    9.64   0
   7  -1  -3  103.86   11.47   0
  -7  -1   3   85.16    9.98   0
  -7  -1   3  102.35   10.42   0
  -7   1   3   99.00    9.92   0
  -7  -1   3   94.66   10.63   0
   7  -1  -3  105.07   11.30   0
  -7   1   3   95.27   12.73   0
   5  -1  -3  184.29   10.64   0
  -5  -1   3  182.82   10.98   0
  -5  -1   3  169.74   10.58   0
  -5   1   3  164.22   10.34   0
   5   1  -3  177.51   10.42   0
  -5   1   3  181.30   12.33   0
   5  -1  -3  176.64   11.31   0
  -5  -1   3  172.93   12.20   0
   3   1  -3 1375.34   14.56   0
   3  -1  -3 1454.03   15.44   0
  -3   1   3 1414.54   14.15   0
   3   1  -3 1499.01   12.35   0
  -3   1   3 1448.77   14.42   0
  -3  -1   3 1400.66   17.29   0
  -3   1   3 1467.12   15.82   0
  -3  -1   3 1484.68   12.39   0
   1  -1  -3   24.35   15.05   0
  -1   1   3   10.70   15.01   0
  -1  -1   3    1.65    9.51   0
   1  -1  -3   -1.54   14.29   0
   1   1  -3    8.39    9.59   0
  -1  -1  -3 1293.12   17.57   0
   1   1   3 1270.18   17.33   0
   1  -1   3 1384.43   26.26   0
  -1   1  -3 1347.24   25.80   0
  -3   1  -3   57.82   11.89   0
   3   1   3   59.91   15.17   0
   3   1   3   34.78   28.77   0
  -3   1  -3   58.96   19.24   0
   3   1   3   34.48   13.96   0
   3  -1   3   53.00   21.91   0
   5   1   3  246.29   12.41   0
   5  -1   3  247.94   16.79   0
   5   1   3  267.89   17.70   0
  -5   1  -3  262.38   15.38   0
   5  -1   3  251.22   15.08   0
   5   1   3  268.40   14.74   0
   7  -1   3   63.21   16.12   0
   7   1   3   49.04   11.78   0
   7   1   3   43.47   14.56   0
  -7   1  -3   53.01   13.81   0
   7   1   3   51.41   13.42   0
   7  -1   3   58.38   16.95   0
  -7  -1  -3   75.34   14.04   0
   9   1   3   -1.69   12.47   0
   9   1   3  -15.80   11.53   0
   9  -1   3   -9.58   12.78   0
  -9  -1  -3    2.81   12.89   0
   9  -1   3  -13.75   14.33   0
  -9   1  -3   -9.49   12.21   0
   9   1   3  -13.64   10.84   0
  11  -1   3   34.65   11.43   0
  11   1   3   34.37   11.94   0
  11  -1   3   39.56   11.53   0
 -11  -1  -3   43.72   12.57   0
  11  -1   3   40.27   15.41   0
  11   1   3   39.52   13.17   0
 -11   1  -3   28.34   12.77   0
  13  -1   3   25.18   11.80   0
 -13  -1  -3   20.42   12.57   0
  13  -1   3   30.83   14.72   0
  13  -1   3   -3.41   11.44   0
  13   1   3   19.26   13.38   0
  13   1   3   23.90   12.01   0
  15   1   3   12.51   14.24   0
  15  -1   3    2.12   14.23   0
  15  -1   3    0.34   12.22   0
  15  -1   3   11.78   13.52   0
 -15   1  -3    7.55   12.67   0
  15   1   3    9.31   11.82   0
 -16  -2   3    4.61   11.39   0
  16   2  -3    3.33   12.76   0
  16   2  -3   14.50   12.56   0
 -16   2   3   18.65   11.90   0
 -14  -2   3  124.77   11.05   0
  14  -2  -3  143.03   15.95   0
  14   2  -3  147.17   11.72   0
  14  -2  -3  138.99   18.47   0
 -14  -2   3  136.20   13.37   0
 -12  -2   3   62.93   10.90   0
 -12  -2   3   80.89   12.59   0
  12  -2  -3   73.58   13.10   0
  12   2  -3   56.61   11.61   0
 -12  -2   3   71.38   11.78   0
  12  -2  -3   57.59   16.95   0
 -12   2   3   69.76   10.26   0
  10  -2  -3    6.01   10.64   0
 -10  -2   3    6.13   10.87   0
  10   2  -3   19.79   10.60   0
  10  -2  -3    3.50   13.09   0
 -10  -2   3   38.09   11.36   0
 -10   2   3    1.10    9.72   0
 -10  -2   3   -2.88   11.53   0
   8  -2  -3  198.33   10.57   0
  -8   2   3  171.24   10.13   0
  -8   2   3  206.06   20.04   0
   8  -2  -3  186.48   13.12   0
  -8  -2   3  187.44   12.22   0
  -8  -2   3  199.34   10.39   0
   8   2  -3  188.08   10.53   0
  -6  -2   3    3.54    8.69   0
  -6   2   3    6.63   16.64   0
   6  -2  -3    3.57    9.83   0
   6   2  -3   -1.25    9.91   0
  -6   2   3  -14.26    9.88   0
  -6  -2   3    7.12   11.37   0
   6  -2  -3    5.75   13.37   0
  -4  -2   3 1473.86   15.99   0
  -4   2   3 1430.40   12.74   0
   4   2  -3 1486.50   11.45   0
  -4   2   3 1490.45   18.47   0
   4   2  -3 1360.61   12.58   0
  -4  -2   3 1437.83   11.43   0
   4  -2  -3 1393.56   12.54   0
  -2   2   3 2920.38   16.13   0
  -2   2   3 2735.40   16.23   0
   2   2  -3 2662.51   20.72   0
   2   2  -3 2913.55   14.01   0
  -2  -2   3 2942.81   14.04   0
   2  -2  -3 2795.70   23.78   0
   0   2   3 2371.61   20.90   0
   0   2   3 2262.41   21.45   0
   0   2  -3 2438.99   13.85   0
   0  -2   3 2424.78   14.61   0
   0   2  -3 2360.99   27.03   0
   0  -2   3 2399.70   25.89   0
  -2   2  -3  242.56   19.76   0
   2   2   3  257.40   17.07   0
   2   2   3  250.12   25.64   0
   2   2   3  252.26   16.70   0
   2  -2   3  256.06   21.87   0
   4   2   3 1500.97   15.42   0
  -4   2  -3 1380.41   18.76   0
   4   2   3 1508.34   24.93   0
   4  -2   3 1469.62   18.51   0
  -4   2  -3 1338.48   15.74   0
   4   2   3 1377.85   15.51   0
   6  -2   3   23.16   17.00   0
  -6   2  -3    9.03   13.73   0
   6  -2   3   22.43   14.96   0
   6   2   3   29.73   15.75   0
   6   2   3   10.67   11.07   0
   6   2   3   10.21   13.40   0
   8   2   3  266.82   10.42   0
   8  -2   3  299.18   16.93   0
   8   2   3  340.94   13.93   0
  -8   2  -3  279.21   12.69   0
   8  -2   3  317.36   14.89   0
   8   2   3  323.77   12.98   0
  10  -2   3   10.74   12.20   0
  10  -2   3   -0.34   17.47   0
  10  -2   3   -8.24   12.77   0
 -10   2  -3    9.69   11.59   0
  10   2   3   12.32   12.40   0
  10   2   3   23.62    9.51   0
  10   2   3    8.18   12.50   0
  12  -2   3   -3.01   13.00   0
  12   2   3   23.41   11.55   0
  12  -2   3   15.65   14.27   0
  12  -2   3    7.66   11.77   0
  12   2   3   18.84   12.04   0
  12   2   3   10.68    9.41   0
 -12   2  -3   -0.34   11.48   0
  14  -2   3   86.04   13.13   0
 -14   2  -3   70.40   11.97   0
  14  -2   3   93.81   14.56   0
  14  -2   3  105.89   12.37   0
  14   2   3   98.93   11.22   0
  14   2   3   85.24   10.66   0
  14   2   3   97.65   13.58   0
 -15  -3   3   -5.77   11.62   0
  15   3  -3   -1.91   12.26   0
 -15  -3   3   -6.85   13.71   0
 -13  -3   3  196.98   11.83   0
  13   3  -3  201.99   11.98   0
 -11  -3   3   56.04   10.90   0
  11   3  -3   61.97   10.65   0
 -11  -3   3   74.49   10.63   0
 -11   3   3   55.42   10.02   0
  -9   3   3  177.58   10.29   0
  -9  -3   3  156.27   11.48   0
   9  -3  -3  176.35   10.87   0
  -9  -3   3  177.24   10.43   0
   9   3  -3  179.67    9.57   0
   7  -3  -3 1034.99   11.61   0
  -7   3   3 1029.95   11.63   0
  -7  -3   3 1110.43   15.02   0
   7   3  -3 1059.73   10.64   0
  -7  -3   3 1022.66   10.48   0
   5  -3  -3  123.47    9.79   0
  -5   3   3  110.72   10.28   0
  -5  -3   3  120.20    9.22   0
   5   3  -3  132.98    9.04   0
  -5  -3   3  124.23   14.10   0
  -3   3   3  114.29   22.87   0
  -3  -3   3  111.07    9.63   0
   3   3  -3   98.86   14.34   0
   3   3  -3   98.92    8.24   0
   3  -3  -3  110.56   10.41   0
  -3   3   3   97.74   12.39   0
  -1  -3   3 2023.85   23.46   0
  -1  -3   3 2123.15   12.97   0
   1   3  -3 2164.40   12.09   0
  -1   3   3 1946.72   19.03   0
  -1   3   3 2117.45   14.87   0
  -1   3   3 2247.06   22.12   0
  -1   3   3 2054.75   15.48   0
   1   3   3 1446.89   17.03   0
   1  -3   3 1338.59   22.68   0
  -1   3  -3 1347.91   11.99   0
  -1  -3  -3 1424.60   21.69   0
  -1   3  -3 1427.82   24.66   0
   3   3   3  206.11   31.07   0
   3  -3   3  184.97   16.57   0
  -3   3  -3  190.16   18.80   0
   3   3   3  205.40   13.41   0
   5   3   3  484.59   18.59   0
   5  -3   3  429.52   11.72   0
  -5  -3  -3  460.10   19.35   0
   5  -3   3  433.36   14.55   0
  -5   3  -3  423.63   14.88   0
  -5   3  -3  403.17   15.30   0
   5   3   3  469.94   12.35   0
   7  -3   3  318.14   19.67   0
  -7   3  -3  322.07   12.98   0
   7   3   3  354.39   12.87   0
   7   3   3  315.91   15.01   0
   7  -3   3  327.04   13.71   0
   7  -3   3  310.85   12.67   0
  -7  -3  -3  324.00   16.31   0
  -9   3  -3  126.66   12.14   0
   9   3   3  110.11   14.05   0
   9   3   3   97.27    9.95   0
   9  -3   3   98.39   12.81   0
  -9  -3  -3  120.64   15.43   0
   9   3   3  121.05   12.35   0
   9  -3   3  137.25   13.77   0
   9  -3   3  100.52   19.86   0
  11  -3   3  133.72   12.97   0
  11   3   3  124.42   12.80   0
  11   3   3  126.99    9.80   0
  11  -3   3  133.58   16.32   0
  11   3   3  120.24   11.36   0
 -11   3  -3  141.56   11.76   0
  11  -3   3  133.05   12.93   0
 -11  -3  -3  137.89   13.66   0
  13  -3   3   76.82   13.37   0
  13   3   3   76.54   11.85   0
  13  -3   3   64.00   13.52   0
  13   3   3   88.24   12.66   0
  13  -3   3   67.94   15.38   0
 -15  -3  -3   10.75   12.54   0
  15   3   3    7.23   11.32   0
  15  -3   3    5.67   20.23   0
  15   3   3    4.05   13.50   0
  15  -3   3    5.07   21.33   0
  15  -3   3   -8.55   12.49   0
 -15  -3  -3    8.48   15.59   0
 -16  -4   3   46.36   13.53   0
 -16  -4   3   66.10   15.80   0
  16   4  -3   78.00   13.36   0
 -14  -4   3  -13.90   14.78   0
 -14  -4   3    2.11    9.79   0
  14   4  -3    6.31   12.37   0
 -14  -4   3   14.36   11.86   0
  14  -4  -3  -14.94   12.53   0
 -12  -4   3   37.95   10.12   0
 -12   4   3   37.34   10.66   0
 -12  -4   3   40.43   12.35   0
 -12  -4   3   27.44   13.24   0
 -10  -4   3  947.21   14.45   0
 -10  -4   3  906.57   14.00   0
 -10  -4   3  929.70   10.22   0
  10   4  -3  906.08   10.49   0
 -10   4   3  873.13   11.20   0
  10  -4  -3  873.89   11.64   0
  -8  -4   3  835.38   13.44   0
  -8  -4   3  841.77    9.92   0
   8  -4  -3  837.26   10.92   0
  -8   4   3  812.05   11.19   0
   8   4  -3  865.55   10.19   0
   6  -4  -3  143.97   10.07   0
   6   4  -3  130.64    9.27   0
  -6   4   3  138.21   10.56   0
  -6  -4   3  135.26   12.37   0
  -6  -4   3  125.22    9.36   0
   4  -4  -3  381.16   10.10   0
  -4   4   3  362.59   11.19   0
   4   4  -3  382.46   12.85   0
  -4   4   3  376.88   20.50   0
  -4   4   3  358.18   20.81   0
  -4  -4   3  364.24    9.19   0
   4   4  -3  364.07    9.08   0
   2   4  -3 1053.89   10.21   0
  -2   4   3 1061.28   17.83   0
  -2   4   3 1032.23   13.40   0
  -2  -4   3 1032.86   10.42   0
  -2   4   3 1003.94   19.95   0
  -2  -4   3 1014.68   20.08   0
   0  -4   3 1103.65   19.89   0
   0   4   3 1273.10   15.44   0
   0   4  -3 1195.02   23.90   0
   0   4   3 1219.53   16.04   0
   0   4   3 1172.97   16.57   0
   0  -4   3 1171.92   11.25   0
   0   4  -3 1156.90   10.21   0
   2  -4   3 3035.11   19.63   0
   2   4   3 3283.68   37.90   0
  -2   4  -3 3132.45   23.45   0
   2   4   3 3418.69   17.27   0
  -2   4  -3 3143.11   14.51   0
  -2  -4  -3 3138.98   16.78   0
   4  -4   3  810.39   11.77   0
  -4  -4  -3  758.29   23.88   0
  -4   4  -3  769.67   16.14   0
  -4  -4  -3  802.81   12.36   0
   4  -4   3  791.27   14.51   0
   4   4   3  868.86   25.39   0
   4   4   3  909.15   13.19   0
   6  -4   3   10.34   10.87   0
   6  -4   3   -5.55   12.62   0
   6   4   3   -7.48   11.06   0
   6   4   3   11.75   17.52   0
  -6   4  -3   -6.08   12.99   0
   8  -4   3  609.86   13.26   0
   8  -4   3  609.85   21.84   0
   8   4   3  671.65   15.62   0
   8  -4   3  616.64   13.31   0
  -8   4  -3  605.66   12.83   0
   8   4   3  663.12   11.63   0
  10  -4   3  560.91   14.09   0
  10  -4   3  616.14   13.13   0
 -10   4  -3  564.04   12.08   0
  10   4   3  586.71   14.55   0
  10   4   3  519.91   10.26   0
  10  -4   3  545.55   18.72   0
  10   4   3  608.31   11.62   0
  12  -4   3   60.85   17.78   0
  12   4   3   65.83    9.43   0
  12   4   3   61.42   11.84   0
 -12   4  -3   59.23   11.31   0
  12  -4   3   50.04   15.11   0
  12  -4   3   48.90   12.38   0
  14  -4   3   15.98   12.49   0
 -14  -4  -3   39.71   15.30   0
  14   4   3   31.09   11.71   0
 -14  -4  -3   28.08   12.86   0
 -15   5   3    8.17   11.99   0
  15   5  -3   14.63   13.02   0
 -15  -5   3    4.07   14.31   0
 -15  -5   3   20.97   16.04   0
 -13  -5   3   73.17   15.35   0
 -13  -5   3   67.02   10.35   0
  13  -5  -3   66.10   12.02   0
  13   5  -3   51.58   12.03   0
 -13  -5   3   72.25   13.57   0
 -11  -5   3  304.82   14.98   0
 -11  -5   3  314.68   14.53   0
  11   5  -3  318.51   10.29   0
 -11  -5   3  320.95   10.94   0
   9   5  -3  242.08   10.28   0
  -9  -5   3  235.98    9.26   0
   9  -5  -3  215.42   10.38   0
  -9  -5   3  240.93   13.50   0
  -9   5   3  235.22   10.76   0
  -9  -5   3  230.42   15.48   0
  -7  -5   3  848.29   14.73   0
   7  -5  -3  876.59   10.90   0
  -7  -5   3  884.71   10.78   0
  -7   5   3  817.24   11.49   0
  -7  -5   3  817.82   17.72   0
   7   5  -3  843.84   10.00   0
   5  -5  -3 1220.85   11.12   0
  -5   5   3 1176.07   12.39   0
   5   5  -3 1272.41   10.50   0
  -5  -5   3 1154.46   19.69   0
  -5  -5   3 1213.76   10.57   0
  -3   5   3   36.42   14.03   0
  -3   5   3   18.13   10.88   0
   3   5  -3   26.40   14.63   0
   3  -5  -3   30.25   10.25   0
   3   5  -3   33.19    8.71   0
  -3  -5   3   22.53   17.18   0
  -3  -5   3   33.50    8.84   0
  -3   5   3   29.72   18.82   0
   1   5  -3 2379.16   11.78   0
  -1  -5   3 2360.87   20.23   0
  -1   5   3 2551.30   16.34   0
  -1   5   3 2562.03   17.41   0
  -1  -5   3 2520.56   11.52   0
  -1   5  -3 3703.82   26.75   0
   1   5   3 3770.30   16.83   0
  -1   5  -3 3595.45   14.01   0
  -1  -5  -3 3602.97   17.08   0
   1  -5   3 3605.22   19.72   0
   3  -5   3   21.23   13.17   0
   3   5   3   18.25   11.76   0
  -3  -5  -3   25.47   11.62   0
   3  -5   3    8.19   10.49   0
  -3   5  -3   -2.79   16.40   0
  -5  -5  -3 1131.06   11.96   0
  -5   5  -3 1125.32   17.42   0
   5  -5   3 1097.27   13.49   0
  -5   5  -3 1098.45   14.89   0
   5   5   3 1241.59   12.72   0
   5  -5   3 1139.90   12.89   0
   7  -5   3  772.60   12.87   0
  -7  -5  -3  767.84   23.39   0
   7   5   3  841.34   11.85   0
   7  -5   3  823.16   24.59   0
  -7   5  -3  800.31   13.41   0
   7  -5   3  802.37   14.36   0
   9  -5   3   60.59   11.86   0
   9  -5   3   41.12   14.16   0
   9  -5   3   52.33   21.30   0
   9   5   3   50.10   10.33   0
  -9  -5  -3   39.27   17.18   0
  -9   5  -3   44.63   11.87   0
 -11   5  -3  422.03   11.90   0
  11   5   3  479.76   11.95   0
  11  -5   3  469.81   12.62   0
 -11  -5  -3  411.14   17.27   0
 -11  -5  -3  433.44   15.40   0
  13   5   3   69.32   11.11   0
 -13  -5  -3   68.78   16.25   0
 -13  -5  -3   55.80   14.66   0
  13  -5   3   68.19   12.48   0
  14  -6  -3   59.30   12.96   0
 -14  -6   3   70.92   18.53   0
 -14  -6   3   75.12   16.88   0
  14   6  -3   80.47   12.29   0
 -12  -6   3   87.76   17.54   0
 -12  -6   3   87.13   16.30   0
 -10  -6   3  428.48   18.23   0
  10   6  -3  450.89    9.81   0
  10  -6  -3  449.18   11.19   0
 -10  -6   3  415.76   17.74   0
 -10  -6   3  438.05    9.63   0
  -8  -6   3   95.86    8.91   0
   8  -6  -3   81.36    9.83   0
  -8   6   3  101.43   10.63   0
  -8  -6   3   82.54   15.56   0
   8   6  -3   69.52    9.05   0
  -8  -6   3   78.96   17.53   0
  -6   6   3  494.46   11.69   0
   6  -6  -3  545.14   10.29   0
  -6  -6   3  520.55   15.36   0
   6   6  -3  571.56    9.52   0
  -6  -6   3  565.59   22.95   0
  -6  -6   3  535.60    9.56   0
   4   6  -3 2232.92   11.00   0
   4  -6  -3 2298.59   12.03   0
  -4  -6   3 2291.79   11.38   0
   4   6  -3 2361.15   18.84   0
  -4  -6   3 2247.98   23.20   0
  -4   6   3 2273.88   18.23   0
  -4   6   3 2171.88   15.35   0
  -2  -6   3  622.57   18.81   0
   2  -6  -3  617.64   10.53   0
  -2  -6   3  619.06    9.47   0
   2   6  -3  593.72    9.01   0
  -2   6   3  680.62   14.93   0
  -2   6   3  615.86   11.82   0
   0  -6   3  224.58    9.69   0
   0   6   3  240.89   11.70   0
   0  -6  -3  210.21   13.88   0
   0   6   3  230.90   12.99   0
   0   6  -3  218.66    9.11   0
   0  -6   3  204.10   13.93   0
   0   6   3  236.90   18.47   0
  -2   6  -3  984.78   20.21   0
  -2   6  -3  857.02   10.53   0
  -2  -6  -3  860.77   12.96   0
   2  -6   3  831.63   13.53   0
   2   6   3  926.48   12.42   0
   4  -6   3  840.12   12.78   0
  -4  -6  -3  795.45   11.88   0
   4  -6   3  855.49   13.23   0
  -4   6  -3  844.71   13.53   0
   4   6   3  907.96   12.20   0
  -4   6  -3  849.75   15.97   0
   6  -6   3  476.88   14.38   0
   6  -6   3  483.02   12.29   0
  -6   6  -3  454.42   13.79   0
  -6  -6  -3  478.89   10.68   0
  -6   6  -3  435.27   18.85   0
   6   6   3  527.70   11.52   0
   8  -6   3  281.37   28.46   0
   8  -6   3  302.94   19.20   0
   8   6   3  337.75   10.75   0
   8  -6   3  261.66   11.40   0
  -8   6  -3  317.32   12.53   0
  10   6   3  127.83   10.08   0
 -10   6  -3  115.07   11.68   0
  10  -6   3  110.27   11.48   0
  10   6   3  114.50    9.68   0
  12  -6   3   44.06   11.88   0
  12   6   3   50.35   10.52   0
  14   6   3   16.27   12.22   0
  14  -6   3   44.95   12.39   0
 -15  -7   3   31.72   10.61   0
  15   7  -3   51.97   12.63   0
  13   7  -3  277.95   11.76   0
  13  -7  -3  254.82   12.71   0
  11   7  -3  170.27   10.11   0
  -9  -7   3   24.42    9.13   0
   9   7  -3   26.16    9.03   0
   9  -7  -3   29.43   10.19   0
   7  -7  -3  328.39    9.58   0
  -7   7   3  315.00   12.41   0
   7   7  -3  348.43    9.09   0
  -7  -7   3  358.56    9.25   0
  -5   7   3 1360.34   14.99   0
  -5  -7   3 1383.84   10.62   0
  -5  -7   3 1379.10   26.74   0
   5  -7  -3 1446.02   12.10   0
   5   7  -3 1401.69   10.33   0
   3   7  -3  604.28    9.07   0
  -3   7   3  626.09   12.14   0
   3   7  -3  633.84   17.47   0
  -3  -7   3  616.93   18.85   0
  -3   7   3  674.32   22.10   0
  -3   7   3  657.60   15.37   0
  -3  -7   3  611.60    9.66   0
   3  -7  -3  614.10   10.91   0
  -1   7   3  717.00   17.87   0
  -1  -7   3  734.44    9.54   0
   1   7  -3  717.43    9.70   0
  -1  -7   3  691.64   15.41   0
  -1   7   3  722.71   11.89   0
  -1   7  -3  407.86    9.84   0
   1  -7   3  393.21   13.27   0
   1   7   3  431.53   18.69   0
   1   7   3  407.44   10.69   0
   1   7   3  437.65   26.35   0
  -1  -7  -3  388.76   13.77   0
   3   7   3   88.81   10.67   0
  -3   7  -3   75.03   15.29   0
   3  -7   3   60.95   10.41   0
  -3  -7  -3   79.06   11.01   0
   3  -7   3   74.76   11.16   0
  -5   7  -3 1242.49   17.23   0
  -5   7  -3 1215.29   15.04   0
  -5  -7  -3 1223.00   11.61   0
   5  -7   3 1207.24   13.67   0
   5  -7   3 1225.92   15.01   0
   5   7   3 1366.14   11.94   0
  -7  -7  -3  488.50   10.16   0
  -7   7  -3  494.79   13.13   0
   7   7   3  577.51   10.86   0
   7  -7   3  505.08   11.63   0
   7  -7   3  505.74   20.14   0
   9   7   3    2.64   10.23   0
   9  -7   3  -18.59   10.80   0
  -9   7  -3   19.43   11.74   0
  11  -7   3  105.99   11.37   0
  11   7   3  124.58   10.46   0
  13  -7   3   50.76   11.90   0
  13   7   3   90.81   11.99   0
  14   8  -3   69.58   11.69   0
  14  -8  -3   82.48   13.31   0
 -14   8   3   65.87   12.86   0
   8  -8  -3  280.19    9.92   0
   8   8  -3  302.65    9.42   0
  -8  -8   3  286.73    9.48   0
  -6   8   3  187.38   13.75   0
   6   8  -3  171.53    8.66   0
   6  -8  -3  174.88   10.20   0
  -6  -8   3  146.76    8.97   0
   4  -8  -3  829.49   11.20   0
   4   8  -3  827.87    9.22   0
  -4  -8   3  828.91    9.76   0
   4   8  -3  832.89   17.93   0
  -4  -8   3  773.24   20.05   0
  -4   8   3  822.24   13.39   0
  -4   8   3  835.02   16.17   0
  -2   8   3  799.62   12.13   0
   2   8  -3  766.23    8.82   0
  -2  -8   3  774.92    9.54   0
  -2  -8   3  749.16   15.08   0
  -2   8   3  833.42   17.89   0
   2   8  -3  785.96   18.56   0
   0  -8  -3  120.22   13.84   0
   0   8   3  111.53   13.47   0
   0   8  -3  107.12    9.41   0
   0  -8   3  109.45   12.93   0
   0   8   3  104.75   20.47   0
   0  -8   3   96.60   10.23   0
   0   8   3  113.26   11.08   0
  -2  -8  -3  816.31   12.19   0
   2   8   3  815.09   11.94   0
  -2   8  -3  763.53   10.92   0
   2  -8   3  774.88   11.92   0
   4  -8   3  636.71   13.78   0
  -4  -8  -3  639.65   11.21   0
   4   8   3  685.66   11.18   0
   4  -8   3  640.53   11.33   0
  -4   8  -3  649.73   13.54   0
  -4   8  -3  716.35   15.25   0
  -6   8  -3   77.49   13.03   0
  -6  -8  -3   88.47    9.96   0
   6  -8   3   73.52   11.76   0
  -6   8  -3   90.10   18.97   0
   6   8   3   90.91   10.27   0
   6  -8   3   81.04   16.54   0
   8  -8   3  255.29   10.80   0
   8   8   3  283.93   10.19   0
  10   8   3  126.61   10.89   0
  10  -8   3  109.49   10.99   0
  12   8   3   37.24   10.97   0
  12  -8   3   38.30   11.63   0
 -13  -9   3   62.88   11.53   0
  13  -9  -3   42.75   12.85   0
  13   9  -3   51.15   11.32   0
 -13   9   3   38.04   13.22   0
 -11   9   3   59.19   12.57   0
   7  -9  -3  409.72    9.60   0
  -7  -9   3  396.25    9.58   0
   7   9  -3  387.90    9.30   0
  -5   9   3   56.55   16.34   0
  -5   9   3   56.83   22.23   0
  -5   9   3   68.61   15.02   0
   5   9  -3   53.55    8.38   0
   5  -9  -3   48.31    8.79   0
  -5  -9   3   54.55    8.75   0
  -3  -9   3  292.93    9.97   0
   3   9  -3  288.03   17.98   0
  -3  -9   3  270.24   15.67   0
  -3   9   3  284.99   11.52   0
  -3   9   3  292.14   17.45   0
   3   9  -3  288.24    8.39   0
   1   9  -3  763.27    9.63   0
  -1   9   3  836.55   13.87   0
  -1   9   3  783.17   11.31   0
  -1  -9   3  752.82   10.93   0
  -1  -9   3  735.65   13.84   0
  -1   9   3  787.34   19.54   0
   1   9  -3  764.56   15.99   0
   1  -9   3  526.37   12.94   0
  -1   9  -3  540.57    9.66   0
  -1  -9  -3  522.95   13.00   0
   1   9   3  514.10   10.99   0
   1   9   3  558.76   28.28   0
   1   9   3  583.35   22.55   0
  -3  -9  -3  429.08   11.20   0
   3  -9   3  443.51   13.01   0
   3  -9   3  439.98   10.56   0
   3   9   3  448.45   10.51   0
  -5  -9  -3  143.66   10.14   0
  -5   9  -3  156.22   15.18   0
   5  -9   3  146.93   15.47   0
   5  -9   3  164.87   11.10   0
   5   9   3  164.18   10.29   0
  -7  -9  -3  117.03    9.62   0
   7  -9   3  130.73   11.61   0
  -7   9  -3  108.01   13.01   0
   7   9   3  135.15    9.95   0
   9  -9   3  186.11   11.12   0
   9   9   3  210.78   10.27   0
  11   9   3  110.05   10.23   0
  11  -9   3   97.26   11.13   0
 -12  10   3   17.99   13.25   0
  12 -10  -3    8.70   10.98   0
  12  10  -3   15.79   10.51   0
 -10  10   3   86.05   12.88   0
  -8  10   3  312.14   13.62   0
   8 -10  -3  327.06    9.83   0
  -6  10   3   90.15   14.91   0
   6  10  -3   94.87    8.30   0
   6 -10  -3  118.33   10.00   0
  -4  10   3   95.44   15.77   0
  -4  10   3   91.80   19.45   0
   4  10  -3   82.28    8.38   0
  -4  10   3   79.37   11.94   0
   4  10  -3   77.32   19.15   0
  -4 -10   3   68.69    9.15   0
  -2  10   3  312.15   10.69   0
  -2 -10   3  304.53   14.17   0
  -2  10   3  315.44   17.40   0
   2  10  -3  329.14    8.32   0
   2  10  -3  321.22   17.07   0
  -2 -10   3  308.14    9.26   0
   0 -10   3  328.61   10.20   0
   0  10   3  354.63   10.26   0
   0  10   3  349.40   20.52   0
   0  10  -3  315.19   14.96   0
   0 -10   3  328.25   12.60   0
   0  10   3  366.70   14.89   0
   0  10  -3  353.42    8.83   0
   2 -10   3  479.64   11.27   0
   2 -10   3  457.35   11.92   0
  -2  10  -3  491.47   14.56   0
  -2 -10  -3  446.06   11.92   0
   2  10   3  468.85   10.72   0
  -4 -10  -3  168.08   11.33   0
   4 -10   3  163.57   10.94   0
  -4  10  -3  170.32   12.37   0
   4  10   3  185.29   10.17   0
   4 -10   3  159.35   14.11   0
  -6 -10  -3   46.32    9.35   0
   6  10   3   41.99    9.74   0
   6 -10   3   42.75   10.84   0
   6 -10   3   41.16   25.01   0
  -6  10  -3   34.44   22.34   0
   8 -10   3  201.77   10.74   0
   8  10   3  235.46    9.99   0
 -10  10  -3  103.86   12.30   0
  10 -10   3  109.12   11.14   0
  10  10   3  125.96   10.28   0
 -11  11   3   32.37   13.63   0
  11  11  -3   33.31   10.37   0
   9 -11  -3   48.53    9.64   0
  -9  11   3   34.23   14.37   0
  -7  11   3  100.04   12.91   0
  -5  11   3  100.50   16.56   0
  -5  11   3   98.93   21.67   0
  -5  11   3   89.61   14.26   0
   3  11  -3  146.18   18.11   0
  -3  11   3  151.71   16.56   0
   3  11  -3  164.09    8.34   0
  -3  11   3  141.81   10.83   0
  -3 -11   3  144.38   18.22   0
  -3  11   3  153.14   14.79   0
  -3 -11   3  137.63    9.37   0
   1  11  -3  171.28   15.43   0
  -1  11   3  172.41    9.50   0
  -1 -11   3  169.50   12.68   0
   1  11  -3  194.04    8.97   0
  -1  11   3  192.53   12.77   0
  -1 -11   3  175.04   10.35   0
  -1  11   3  169.14   17.18   0
   1 -11   3   87.96   10.95   0
  -1  11  -3   86.06    8.66   0
  -1  11  -3   82.57   13.76   0
   1  11   3   92.77   10.18   0
  -3  11  -3  100.80   13.50   0
   3 -11   3  106.87   10.51   0
  -3  11  -3  104.43   10.69   0
   3  11   3  119.53   10.87   0
   3 -11   3  107.72   13.03   0
   5 -11   3  105.90   19.06   0
   5 -11   3   98.84   10.76   0
  -5  11  -3   99.58   12.36   0
   5  11   3  134.31   10.74   0
  -5  11  -3  108.36   15.86   0
   7 -11   3   73.56   10.19   0
   7  11   3   77.49   10.10   0
  -7  11  -3   66.77   14.02   0
   9 -11   3   43.08   11.88   0
  -9  11  -3   47.35   13.18   0
   9  11   3   50.53   10.19   0
  10  12  -3   -4.94   10.18   0
 -10  12   3   -2.47   14.00   0
  -8  12   3    4.34   14.16   0
  -8 -12   3    8.41   10.55   0
  -6  12   3   89.72   13.78   0
  -4  12   3  125.35   14.20   0
  -4  12   3  113.48   18.33   0
  -4  12   3  119.70   13.33   0
  -4 -12   3  103.32   10.44   0
  -2  12   3   36.94    9.78   0
  -2  12   3   31.75   16.00   0
  -2  12   3   37.30   11.30   0
  -2 -12   3   33.97   14.51   0
  -2 -12   3   23.29   10.32   0
  -2  12   3   38.17   13.87   0
   2  12  -3   32.42   16.33   0
   0 -12   3   40.98   11.35   0
   0  12   3   78.63    9.65   0
   0  12  -3   62.12   14.27   0
   0 -12   3   52.41   10.89   0
   2 -12   3   16.38   12.22   0
   2  12   3   28.78    9.08   0
  -2  12  -3   30.68   10.31   0
   2 -12   3   29.25   10.99   0
  -2  12  -3   19.96   13.26   0
   4 -12   3   38.91   10.41   0
  -4  12  -3   39.86   12.49   0
  -4  12  -3   54.46   12.88   0
   4  12   3   44.76    9.84   0
   4 -12   3   46.00   16.52   0
   6 -12   3   96.63   10.80   0
  -6  12  -3   94.92   13.53   0
   6  12   3  139.81   10.32   0
  -8  12  -3   15.77   13.52   0
   8  12   3    5.86   10.22   0
   8 -12   3    2.36   10.67   0
  -7 -13   3    7.41   11.12   0
  -7  13   3   12.04   13.97   0
   7  13  -3    6.53    9.23   0
  -5 -13   3   60.18   10.14   0
  -5  13   3   61.73   10.32   0
   5  13  -3   42.30    9.24   0
  -5  13   3   -7.17   13.84   0
  -3 -13   3   61.22   10.04   0
  -3  13   3   53.22   15.33   0
  -3  13   3   51.40   10.94   0
  -3  13   3   52.86   10.91   0
  -3  13   3   36.33   15.50   0
  -1 -13   3    5.54   11.23   0
  -1  13   3   25.45   15.25   0
  -1 -13   3   19.34   13.40   0
  -1  13   3   18.51    9.89   0
  -1  13   3   21.27   12.00   0
  -1  13   3    4.19   19.04   0
   1  13  -3   13.68   15.47   0
   1  13   3    8.53    9.83   0
   1 -13   3   13.33   11.18   0
  -1  13  -3    5.07   13.30   0
  -1  13  -3    8.75    9.54   0
   3 -13   3   35.51   15.36   0
   3  13   3   17.24   10.34   0
   3 -13   3   33.62   10.94   0
  -3  13  -3   27.36   11.83   0
  -3  13  -3  -14.69   11.55   0
  -5  13  -3   30.41   23.23   0
   5 -13   3   44.50   10.77   0
   5  13   3   28.72    9.99   0
  -5  13  -3   17.81   14.06   0
   7 -13   3    9.03   10.53   0
  -4 -14   3  -12.09   11.83   0
  -4  14   3    4.37   18.65   0
  -4  14   3   15.55   15.55   0
  -4  14   3    9.51   11.32   0
  -4  14   3    8.56   14.91   0
   4  14  -3    8.18    8.91   0
  -2 -14   3   17.18   11.83   0
  -2  14   3    4.90   11.30   0
  -2  14   3   11.57   14.44   0
  -2  14   3   -2.57   17.99   0
   2  14  -3    0.00    9.28   0
  -2  14   3   10.49   14.22   0
   0  14  -3   28.01   14.82   0
   0  14  -3   50.11    9.91   0
   0  14   3   41.10   12.21   0
   0 -14   3   47.74   13.23   0
   0  14   3   28.32   10.69   0
   2  14   3   31.12   10.47   0
   2 -14   3   18.19   11.74   0
  -2  14  -3   13.11   13.90   0
  -2  14  -3   17.19   11.23   0
   2  14   3   21.43   10.85   0
   2 -14   3   20.62   16.12   0
   4  14   3   10.68   10.15   0
   4 -14   3   -9.41   11.58   0
   4  14   3   23.90   10.82   0
  16   0  -4  539.25   13.34   0
  16   0  -4  458.80   16.09   0
 -16   0   4  528.81   12.54   0
 -14   0   4  403.20   11.89   0
 -14   0   4  352.31   10.64   0
  14   0  -4  369.34   11.96   0
 -12   0   4  747.28   11.51   0
 -12   0   4  738.40   14.74   0
  12   0  -4  695.39   12.18   0
 -12   0   4  640.18   10.19   0
 -10   0   4 2408.33   15.50   0
 -10   0   4 2596.58   14.56   0
 -10   0   4 2340.33   11.91   0
  10   0  -4 2443.52   14.07   0
  -8   0   4  692.06   10.17   0
  -8   0   4  751.81   11.34   0
   8   0  -4  710.13   11.16   0
  -8   0   4  680.31   11.20   0
  -6   0   4 6305.87   16.92   0
  -6   0   4 6105.50   15.77   0
   2   0  -4  117.34   14.58   0
   2   0  -4  113.25   10.68   0
  -2   0   4   98.55   10.48   0
  -2   0   4  120.18   14.95   0
   2   0   4 9999.99   22.61   0
   4   0   4 2262.68   13.78   0
   4   0   4 2726.39   22.96   0
  -4   0  -4 2435.11   20.22   0
   6   0   4 3569.11   21.38   0
   6   0   4 3177.54   15.37   0
  -6   0  -4 3409.99   17.87   0
   6   0   4 3402.37   18.14   0
  -8   0  -4  854.92   14.47   0
   8   0   4  840.94   13.86   0
   8   0   4  823.62   14.29   0
   8   0   4  802.49   11.32   0
 -10   0  -4  383.89   13.27   0
  10   0   4  402.28   11.90   0
  10   0   4  383.28   14.16   0
  12   0   4  903.57   14.56   0
  12   0   4  875.98   12.92   0
  14   0   4  276.78   12.01   0
  14   0   4  289.53   14.47   0
  14   0   4  291.93   12.03   0
 -17   1   4   82.22   14.27   0
 -17  -1   4   72.81   14.52   0
 -17   1   4   73.32   12.99   0
  17   1  -4   84.19   15.12   0
 -17  -1   4   76.42   12.28   0
 -15  -1   4  426.91   11.69   0
  15  -1  -4  372.24   16.98   0
  15   1  -4  413.80   12.20   0
  15  -1  -4  431.24   14.10   0
 -15   1   4  426.73   12.54   0
 -13  -1   4  678.08   13.64   0
  13   1  -4  665.51   11.74   0
 -13  -1   4  722.49   11.15   0
 -13   1   4  619.48   11.50   0
 -13   1   4  732.08   13.36   0
  13  -1  -4  679.83   13.37   0
 -13  -1   4  643.08   11.58   0
 -11  -1   4  836.11   12.98   0
  11  -1  -4  852.33   12.93   0
 -11   1   4  905.43   17.62   0
 -11   1   4  778.67   10.14   0
  11   1  -4  845.13   11.86   0
 -11  -1   4  831.66   11.22   0
 -11  -1   4  873.59   12.80   0
   9  -1  -4 1825.51   13.78   0
  -9   1   4 1744.33   11.19   0
  -9  -1   4 1775.36   11.33   0
   9   1  -4 1849.70   12.74   0
  -9  -1   4 1772.01   12.62   0
  -9  -1   4 1839.62   13.87   0
  -9   1   4 1784.43   15.89   0
   7   1  -4 4258.42   13.80   0
  -7  -1   4 4350.38   15.24   0
  -7  -1   4 4230.82   13.75   0
  -7   1   4 4223.79   13.66   0
  -7  -1   4 4217.18   14.11   0
   5   1  -4 2760.71   12.91   0
  -5   1   4 2738.21   12.94   0
  -5  -1   4 2799.50   14.41   0
  -5  -1   4 2884.40   13.45   0
  -5  -1   4 2816.24   14.05   0
   5  -1  -4 2768.07   14.97   0
  -5   1   4 2869.78   15.69   0
  -5   1   4 2826.94   13.56   0
  -3   1   4 2910.84   15.50   0
   3   1  -4 3056.17   13.19   0
   3  -1  -4 2989.01   16.72   0
  -3   1   4 3123.76   16.41   0
  -3  -1   4 3066.18   13.19   0
  -3  -1   4 2891.87   17.53   0
   3   1  -4 2744.64   16.12   0
   1   1   4 4086.88   18.60   0
  -1  -1  -4 4042.69   17.40   0
  -1   1  -4 4020.16   25.06   0
   1  -1   4 4162.10   25.99   0
  -3   1  -4 2853.44   22.10   0
   3   1   4 2858.16   25.60   0
   3  -1   4 3029.30   25.13   0
   3   1   4 2722.50   15.89   0
  -3   1  -4 2666.93   16.20   0
   3   1   4 2979.49   17.16   0
   5   1   4 4940.56   18.57   0
   5  -1   4 4623.24   19.05   0
   5  -1   4 5077.59   22.86   0
   5   1   4 4563.71   16.70   0
   5   1   4 4929.32   24.46   0
  -5   1  -4 4782.30   20.63   0
  -7  -1  -4 1222.66   15.53   0
   7   1   4 1248.24   16.33   0
   7   1   4 1127.37   12.98   0
   7  -1   4 1177.78   15.90   0
  -7   1  -4 1192.03   14.56   0
   7   1   4 1193.47   14.27   0
   7  -1   4 1284.20   17.43   0
  -9  -1  -4  687.67   13.87   0
  -9   1  -4  699.84   12.82   0
   9  -1   4  738.08   14.49   0
   9   1   4  690.88   13.50   0
   9  -1   4  653.30   15.51   0
   9   1   4  692.06   13.44   0
 -11  -1  -4 1133.15   14.27   0
  11  -1   4 1172.89   14.27   0
 -11   1  -4 1153.62   13.39   0
  11   1   4 1130.29   13.97   0
  11   1   4 1155.29   13.33   0
  11  -1   4 1096.64   16.30   0
 -13   1  -4  271.96   12.15   0
  13   1   4  251.57   11.41   0
  13  -1   4  266.27   12.31   0
  13   1   4  267.42   11.65   0
  13   1   4  256.35   13.37   0
  13  -1   4  277.96   14.46   0
  13  -1   4  247.21   12.43   0
  15  -1   4   66.62   13.01   0
  15  -1   4   72.39   13.59   0
  15   1   4   78.84   12.12   0
  15  -1   4   72.52   14.88   0
  15   1   4   62.99   13.51   0
 -15   1  -4   61.25   13.24   0
  16   2  -4  159.54   12.93   0
 -16   2   4  151.09   13.19   0
 -16  -2   4  170.20   12.21   0
  14  -2  -4  212.98   16.53   0
  14   2  -4  211.18   11.27   0
  14  -2  -4  192.10   19.05   0
 -14   2   4  220.98   12.48   0
 -14  -2   4  195.31   12.69   0
 -14  -2   4  224.51   11.18   0
 -12  -2   4  752.04   11.82   0
  12   2  -4  783.97   11.14   0
  12  -2  -4  748.36   14.91   0
 -12  -2   4  791.30   11.90   0
  12  -2  -4  680.01   18.64   0
 -12  -2   4  699.57   11.30   0
 -12   2   4  738.83   10.66   0
 -10   2   4 2019.85   22.41   0
  10  -2  -4 1890.67   12.20   0
  10   2  -4 1975.91   12.34   0
 -10  -2   4 1837.13   12.47   0
 -10  -2   4 1979.61   14.03   0
 -10   2   4 1854.71   11.35   0
 -10  -2   4 1917.42   12.50   0
  10  -2  -4 1938.72   15.65   0
  -8   2   4  940.21   17.40   0
   8  -2  -4  919.69   10.76   0
  -8  -2   4  925.24   11.12   0
  -8   2   4  918.13   10.56   0
  -8  -2   4  918.80   10.77   0
   8   2  -4  940.36   10.72   0
  -8  -2   4  977.05   13.07   0
  -6  -2   4 1969.19   14.33   0
  -6   2   4 1873.57   17.22   0
  -6  -2   4 1915.07   11.08   0
  -6   2   4 1789.50   11.51   0
   6   2  -4 1963.99   11.06   0
  -4   2   4 6299.51   16.99   0
  -4  -2   4 6131.13   21.92   0
  -4   2   4 5797.72   16.55   0
   2   2  -4 2113.48   17.90   0
  -2   2   4 2389.18   14.58   0
   2   2  -4 2402.39   12.22   0
   2  -2  -4 2265.28   18.60   0
  -2  -2   4 2487.07   12.35   0
   0   2   4 3282.78   20.15   0
   0   2   4 3035.00   18.05   0
   0   2  -4 3280.14   13.68   0
   0  -2   4 3135.90   24.59   0
   0  -2  -4 3093.30   18.15   0
   0   2  -4 3056.83   24.31   0
   0  -2   4 3260.47   13.59   0
  -2   2  -4 5288.55   26.30   0
   2  -2   4 5438.36   26.22   0
   2   2   4 5803.79   20.78   0
   2  -2   4 5192.11   16.34   0
   2   2   4 5466.68   29.23   0
   2   2   4 5326.67   20.07   0
   4   2   4 1484.10   14.72   0
  -4   2  -4 1367.41   17.87   0
   4  -2   4 1446.24   18.82   0
  -4   2  -4 1265.82   13.79   0
   4   2   4 1370.25   13.82   0
   4   2   4 1531.44   23.78   0
   6  -2   4 2101.01   18.34   0
   6   2   4 2087.22   19.30   0
   6   2   4 1941.03   13.07   0
   6  -2   4 2212.93   17.41   0
  -6   2  -4 2012.27   16.34   0
   6   2   4 1991.60   14.18   0
  -8   2  -4 2251.41   15.00   0
   8   2   4 2136.92   12.50   0
   8   2   4 2347.51   13.96   0
   8  -2   4 2156.22   18.56   0
   8   2   4 2383.82   17.19   0
   8  -2   4 2397.65   16.28   0
  10   2   4  496.67   11.36   0
  10  -2   4  533.29   11.96   0
 -10   2  -4  521.16   12.66   0
  10  -2   4  575.94   13.25   0
  10   2   4  583.90   13.01   0
  10  -2   4  560.38   15.96   0
  10   2   4  563.38   12.44   0
  12   2   4  245.47   12.09   0
  12  -2   4  275.89   13.01   0
 -12   2  -4  239.42   12.66   0
  12   2   4  260.83   12.49   0
  12  -2   4  243.57   15.29   0
  12  -2   4  242.88   12.10   0
  14   2   4  192.80   11.08   0
  14  -2   4  232.30   12.79   0
 -14   2  -4  234.51   12.60   0
  14   2   4  229.99   12.18   0
  14   2   4  217.13   13.99   0
  14  -2   4  210.11   15.28   0
  14  -2   4  196.85   13.85   0
 -15  -3   4   82.05   11.16   0
 -15  -3   4   52.90   11.58   0
 -15   3   4   97.95   13.07   0
  15   3  -4   89.71   12.01   0
 -13  -3   4  599.19   11.99   0
  13   3  -4  610.62   11.00   0
 -13  -3   4  607.73   12.57   0
 -11  -3   4  494.97   10.67   0
  11  -3  -4  539.23   10.84   0
 -11   3   4  485.83   10.34   0
 -11  -3   4  521.33   12.40   0
  11   3  -4  494.39    9.85   0
  -9  -3   4 1519.94   10.61   0
   9   3  -4 1608.35   10.92   0
  -9   3   4 1590.78   11.50   0
   9  -3  -4 1534.46   11.86   0
   7   3  -4 2362.15   12.43   0
  -7   3   4 2166.68   12.15   0
  -7  -3   4 2302.21   11.38   0
  -7  -3   4 2414.03   16.53   0
   7  -3  -4 2203.73   12.28   0
  -5   3   4  135.41    9.93   0
   5  -3  -4  114.49   19.35   0
   5   3  -4  109.28    8.69   0
  -5   3   4  109.50   14.38   0
  -5  -3   4  130.98   14.51   0
   5   3  -4   99.27   10.04   0
  -5  -3   4  113.20    8.61   0
   3   3  -4 4705.55   13.58   0
  -3   3   4 4255.07   15.71   0
   3   3  -4 4334.49   20.72   0
  -3  -3   4 4468.46   13.48   0
  -3   3   4 4561.52   15.39   0
  -1  -3   4 7117.33   27.08   0
   1   3   4  777.11   15.73   0
   1  -3   4  669.25   18.21   0
  -1  -3  -4  687.45   17.62   0
   1  -3   4  661.92    9.45   0
  -1   3  -4  661.12   10.72   0
   1   3   4  677.75   15.46   0
  -1   3  -4  694.48   21.40   0
   3   3   4 1934.82   14.36   0
  -3   3  -4 2038.64   21.21   0
   3   3   4 2002.12   26.86   0
   3  -3   4 2062.87   19.18   0
   3   3   4 2050.87   14.87   0
  -5   3  -4 1590.17   16.36   0
  -5   3  -4 1603.69   15.91   0
   5   3   4 1723.28   21.63   0
   5  -3   4 1705.51   16.13   0
   5   3   4 1613.98   12.95   0
   5   3   4 1727.44   13.62   0
   7   3   4 1146.20   11.38   0
   7  -3   4 1195.04   12.52   0
  -7   3  -4 1201.51   14.31   0
   7  -3   4 1254.48   14.90   0
  -7  -3  -4 1259.27   16.84   0
   7  -3   4 1244.34   18.23   0
   7   3   4 1274.95   15.80   0
   7   3   4 1252.06   12.40   0
  -9   3  -4 1676.04   13.91   0
   9   3   4 1803.51   16.28   0
  -9  -3  -4 1809.68   17.05   0
   9  -3   4 1713.32   14.09   0
   9   3   4 1631.51   11.51   0
   9  -3   4 1843.54   15.05   0
   9   3   4 1750.38   13.78   0
   9  -3   4 1672.86   19.56   0
 -11   3  -4  320.15   11.99   0
  11   3   4  338.68   12.08   0
  11  -3   4  306.21   12.75   0
  11  -3   4  351.44   12.61   0
  11   3   4  311.62   11.03   0
  11  -3   4  303.60   17.19   0
  13  -3   4   71.63   15.26   0
  13  -3   4   80.82   12.78   0
  13  -3   4   70.04   12.96   0
  13   3   4  102.68   11.13   0
  13   3   4   76.77   11.77   0
 -16  -4   4   68.47   15.81   0
  16   4  -4   84.61   13.30   0
 -16   4   4   91.92   14.53   0
 -16  -4   4   67.40   13.00   0
 -14  -4   4  200.84   11.53   0
  14   4  -4  230.27   11.09   0
 -14  -4   4  244.25   12.34   0
 -14  -4   4  236.70   14.32   0
 -12  -4   4  408.04   13.25   0
 -12  -4   4  428.53   11.25   0
 -12  -4   4  391.72   13.16   0
  10  -4  -4  440.54    9.41   0
  10   4  -4  467.34    9.55   0
 -10  -4   4  446.58   13.01   0
 -10  -4   4  450.94   11.84   0
 -10  -4   4  466.89    9.46   0
 -10   4   4  460.04   10.47   0
   8  -4  -4 1377.08   11.10   0
  -8  -4   4 1392.64   12.71   0
  -8   4   4 1358.23   11.33   0
   8   4  -4 1343.41   10.29   0
  -8  -4   4 1348.99   10.21   0
   6   4  -4 1349.39   10.19   0
  -6  -4   4 1350.37   12.69   0
   6  -4  -4 1357.51   11.00   0
  -6   4   4 1345.14   11.65   0
  -6  -4   4 1348.03   10.26   0
  -4   4   4 2378.28   25.43   0
   4   4  -4 2261.77   15.34   0
   4   4  -4 2286.15   10.71   0
  -4   4   4 2276.71   19.61   0
  -4   4   4 2220.50   12.91   0
  -4  -4   4 2251.85   10.73   0
  -2   4   4 3082.01   20.85   0
  -2  -4   4 2863.11   11.74   0
  -2   4   4 2596.31   18.96   0
   2   4  -4 2870.04   11.76   0
  -2  -4   4 2735.17   22.19   0
  -2   4   4 2955.93   13.97   0
  -2   4   4 2775.74   14.07   0
   0   4   4  908.43   14.17   0
   0   4   4  978.69   15.76   0
   0   4  -4  927.83   21.23   0
   0   4   4  963.41   17.11   0
   0  -4   4  905.04   10.26   0
   0   4   4  981.49   15.02   0
   0  -4   4  872.24   18.15   0
   0   4  -4  938.80   10.36   0
  -2  -4  -4 2656.28   22.17   0
  -2   4  -4 2735.24   23.69   0
   2   4   4 2498.17   15.56   0
   2   4   4 2665.24   28.03   0
   2  -4   4 2596.81   19.48   0
   2   4   4 2700.26   15.59   0
  -4   4  -4 1933.88   17.82   0
   4   4   4 1970.45   12.43   0
   4   4   4 2108.65   14.04   0
   4  -4   4 1980.43   16.02   0
   4   4   4 2057.27   26.66   0
   6   4   4  696.21   11.14   0
  -6   4  -4  656.16   16.05   0
   6   4   4  729.49   11.84   0
  -6   4  -4  683.24   14.00   0
   6   4   4  746.13   18.59   0
   6  -4   4  700.33   13.20   0
   6  -4   4  716.73   11.77   0
   8  -4   4 1074.42   19.78   0
   8  -4   4 1100.22   13.58   0
   8   4   4 1152.25   16.20   0
  -8   4  -4 1098.72   13.26   0
   8  -4   4 1173.01   13.62   0
   8   4   4 1067.68   11.00   0
   8   4   4 1172.13   11.93   0
  10   4   4  297.53   13.34   0
  10   4   4  287.39   10.75   0
  10  -4   4  316.08   12.59   0
  10  -4   4  295.08   18.46   0
 -10   4  -4  271.85   11.87   0
  10   4   4  318.11   10.87   0
  10  -4   4  287.20   12.74   0
  12  -4   4  117.44   16.53   0
  12   4   4  125.17   13.00   0
  12   4   4  140.13   10.84   0
  12  -4   4  140.00   12.13   0
  12   4   4  134.96    9.53   0
 -12   4  -4  134.79   11.77   0
  12  -4   4  119.25   13.63   0
  14  -4   4  204.23   13.19   0
  14   4   4  208.98   12.69   0
 -14  -4  -4  176.31   15.96   0
 -14  -4  -4  196.90   13.77   0
 -15  -5   4  114.08   16.12   0
 -15  -5   4  112.92   11.32   0
  15   5  -4  122.46   13.49   0
 -15  -5   4  127.50   14.38   0
 -13  -5   4  283.98   13.48   0
  13   5  -4  264.86   10.69   0
 -13  -5   4  273.17   14.23   0
  11   5  -4  167.04   10.66   0
  11  -5  -4  194.28   10.89   0
 -11  -5   4  202.27   14.40   0
 -11  -5   4  184.79    9.53   0
 -11  -5   4  189.97   12.87   0
  -9  -5   4  545.56   12.99   0
  -9  -5   4  562.47    9.51   0
   9  -5  -4  546.83   10.34   0
   9   5  -4  538.47    9.44   0
  -9   5   4  514.18   10.83   0
  -9  -5   4  552.81   15.65   0
  -7  -5   4 1733.80   10.57   0
  -7  -5   4 1687.56   14.63   0
   7  -5  -4 1685.67   11.37   0
  -7  -5   4 1578.89   18.13   0
  -7   5   4 1622.95   12.05   0
   7   5  -4 1741.36   10.58   0
  -5  -5   4 1051.16   10.01   0
   5  -5  -4 1053.66   10.59   0
  -5   5   4 1040.78   25.19   0
  -5   5   4 1021.74   11.75   0
   5   5  -4 1072.16    9.81   0
   5   5  -4 1069.94   13.91   0
  -5  -5   4  988.07   17.81   0
  -5   5   4 1074.82   23.51   0
   3   5  -4 1476.98   10.03   0
   3   5  -4 1439.93   16.27   0
  -3   5   4 1469.62   13.41   0
  -3  -5   4 1484.74   10.25   0
  -3  -5   4 1454.46   18.63   0
  -3   5   4 1489.94   16.91   0
  -1  -5   4 1449.95   18.92   0
  -1   5   4 1541.19   17.03   0
   1   5  -4 1525.99   10.10   0
  -1   5   4 1558.29   13.06   0
  -1  -5   4 1548.71   10.30   0
  -1   5   4 1558.55   14.71   0
  -1   5   4 1645.20   15.17   0
   1  -5   4 1196.56   10.24   0
   1   5   4 1203.74   18.57   0
   1  -5   4 1128.41   16.61   0
  -1   5  -4 1231.59   21.96   0
  -1   5  -4 1113.08   10.34   0
   1   5   4 1238.05   13.64   0
  -3   5  -4 2358.07   19.53   0
   3   5   4 2488.19   43.57   0
   3   5   4 2509.40   14.37   0
   3  -5   4 2147.42   16.98   0
  -5   5  -4  989.20   15.94   0
   5  -5   4 1002.25   11.85   0
  -5   5  -4  941.69   15.18   0
   5  -5   4  930.21   13.42   0
   5   5   4 1049.70   11.88   0
   5   5   4 1031.08   26.49   0
   7   5   4  229.02   17.88   0
   7   5   4  198.23   10.11   0
  -7  -5  -4  218.08   19.07   0
   7  -5   4  220.48   12.07   0
   7  -5   4  211.40   11.50   0
   7   5   4  246.19   10.75   0
  -7   5  -4  206.44   12.82   0
   9   5   4  347.01   16.17   0
  -9  -5  -4  331.11   17.10   0
   9  -5   4  346.18   13.60   0
   9   5   4  329.59    9.56   0
   9   5   4  342.40   10.43   0
  -9   5  -4  326.30   12.01   0
   9  -5   4  326.04   20.97   0
   9  -5   4  366.42   12.05   0
 -11  -5  -4  193.18   16.58   0
  11  -5   4  203.29   16.01   0
 -11   5  -4  175.10   11.59   0
  11  -5   4  244.23   12.12   0
  11   5   4  220.01   10.46   0
  11  -5   4  176.78   20.35   0
 -13  -5  -4  115.29   15.19   0
 -13  -5  -4  105.88   16.58   0
  13  -5   4  118.69   13.11   0
  13   5   4  100.90   10.95   0
 -14  -6   4  139.69   15.87   0
 -14  -6   4  138.33   17.31   0
  14   6  -4  117.32   11.28   0
 -14   6   4  152.67   11.79   0
 -12  -6   4  150.78   16.09   0
 -12  -6   4  159.16   16.48   0
 -10  -6   4  129.31   16.65   0
  10  -6  -4  148.33   10.36   0
 -10  -6   4  127.01   14.96   0
 -10   6   4  148.73   10.73   0
  10   6  -4  122.46    9.20   0
 -10  -6   4  160.82    9.09   0
   8   6  -4  395.87    9.11   0
   8  -6  -4  407.80    9.99   0
  -8  -6   4  410.27   14.29   0
  -8   6   4  373.09   10.84   0
  -8  -6   4  409.27    9.11   0
  -8  -6   4  412.10   16.93   0
   6   6  -4 1508.14   10.10   0
   6  -6  -4 1529.81   11.03   0
  -6  -6   4 1484.36   15.42   0
  -6  -6   4 1595.83   21.81   0
  -6   6   4 1452.22   12.40   0
  -6  -6   4 1534.65   10.26   0
  -4   6   4  820.95   15.52   0
   4   6  -4  809.51    9.34   0
  -4   6   4  805.73   12.98   0
  -4  -6   4  810.55   19.46   0
  -4  -6   4  815.54    9.53   0
   4   6  -4  846.19   14.79   0
  -2  -6   4  399.43   17.18   0
  -2   6   4  418.53   18.06   0
  -2   6   4  384.61   12.59   0
   2   6  -4  384.54    8.58   0
  -2   6   4  414.21   13.27   0
  -2  -6   4  393.65    8.98   0
  -2   6   4  437.33   11.13   0
   0   6   4  923.00   14.66   0
   0   6   4  961.19   18.14   0
   0   6  -4  893.55    9.97   0
   0   6   4  957.33   12.86   0
   0  -6   4  905.36   15.22   0
   0  -6   4  903.28    9.51   0
  -2   6  -4 1052.77   21.14   0
   2   6   4 1040.67   37.05   0
   2   6   4 1053.19   32.19   0
   2  -6   4  945.79   15.73   0
   2   6   4 1039.50   12.89   0
  -2   6  -4  982.66   11.69   0
  -4   6  -4 1070.50   17.24   0
  -4   6  -4 1107.61   13.20   0
   4   6   4 1152.44   12.23   0
   4  -6   4 1055.03   12.04   0
   4  -6   4 1032.30   13.04   0
   6  -6   4  471.50   11.74   0
  -6   6  -4  461.88   17.34   0
  -6   6  -4  491.50   13.52   0
   6   6   4  530.90   11.01   0
   6  -6   4  488.31   12.65   0
   8  -6   4   31.47   22.01   0
   8  -6   4   50.86   11.18   0
  -8   6  -4   31.10   12.00   0
   8  -6   4   38.63   13.21   0
   8   6   4   37.88    9.34   0
   8   6   4   50.55   10.11   0
  10   6   4   89.28    9.45   0
  10  -6   4   83.65   11.48   0
  10   6   4  118.81   10.05   0
 -10   6  -4   92.67   11.73   0
  12   6   4  211.53   10.61   0
  12  -6   4  214.90   12.02   0
 -15   7   4   -4.34   13.75   0
 -15  -7   4   13.87   11.14   0
  15   7  -4   28.06   12.39   0
 -11  -7   4  290.30   22.11   0
 -11  -7   4  307.32   22.05   0
  -9  -7   4  182.38    9.17   0
   9  -7  -4  168.89   10.16   0
  -9  -7   4  164.36   17.98   0
  -9  -7   4  174.61   22.53   0
   9   7  -4  169.84    9.18   0
  -9   7   4  181.28   11.18   0
   7   7  -4   22.36    8.59   0
  -7   7   4   21.01   10.46   0
  -7  -7   4   24.02   14.84   0
  -7  -7   4   29.00   20.37   0
   7  -7  -4   26.61    8.94   0
  -7  -7   4   25.63    8.62   0
  -5   7   4  734.15   22.25   0
  -5  -7   4  737.97   19.62   0
  -5   7   4  738.74   17.81   0
   5  -7  -4  742.36   10.92   0
  -5   7   4  730.15   13.50   0
  -5  -7   4  713.06    9.72   0
   5   7  -4  752.55   15.05   0
   5   7  -4  738.49    9.27   0
  -3   7   4  256.25   18.32   0
   3   7  -4  275.86   15.31   0
  -3  -7   4  255.47    8.86   0
   3   7  -4  278.08    9.23   0
  -3   7   4  277.43   13.83   0
  -3   7   4  258.48   11.93   0
  -3  -7   4  255.17   17.78   0
   1   7  -4  270.70    8.17   0
  -1   7   4  229.85   15.14   0
  -1   7   4  307.83   15.54   0
  -1  -7   4  264.30    9.49   0
  -1   7   4  291.16   11.82   0
  -1   7   4  303.84   11.82   0
  -1  -7   4  280.09   16.03   0
   1   7   4 1193.03   25.57   0
  -1   7  -4 1178.09   10.54   0
   1  -7   4 1141.36   15.31   0
   1   7   4 1270.05   12.38   0
  -3   7  -4   58.08   16.93   0
   3   7   4   84.64   11.03   0
   3  -7   4   86.50   11.45   0
   3  -7   4   99.99   10.62   0
  -5   7  -4  113.32   14.25   0
  -5   7  -4  141.50   15.23   0
   5  -7   4  102.73   11.76   0
   5   7   4  115.57   10.56   0
   5  -7   4   97.74   11.25   0
   7  -7   4  288.12   14.58   0
   7   7   4  303.73   10.48   0
   7  -7   4  268.95   11.23   0
  -7   7  -4  289.48   12.78   0
   9  -7   4  132.07   10.60   0
   9   7   4  107.82    9.31   0
  -9   7  -4   93.64   11.88   0
   9   7   4  122.13    9.74   0
  11  -7   4   79.93   11.43   0
  11   7   4  100.06   10.30   0
  13  -7   4   22.26   12.27   0
  13   7   4    5.25   11.00   0
 -14   8   4    2.86   12.94   0
 -14  -8   4   10.58   11.96   0
  14   8  -4    2.09   11.50   0
  12   8  -4   22.02   10.73   0
 -12   8   4   62.13   11.71   0
  -8   8   4   42.91   11.65   0
   8   8  -4   44.79    8.92   0
   8  -8  -4   43.18    9.54   0
  -8  -8   4   29.22    9.04   0
  -6  -8   4   57.75   22.11   0
   6   8  -4   47.57    8.27   0
  -6  -8   4   53.76    8.64   0
   6  -8  -4   48.08   10.02   0
  -6   8   4   48.48   12.85   0
  -6  -8   4   48.54   16.37   0
  -4  -8   4   41.48   17.08   0
   4   8  -4   38.70   14.81   0
  -4   8   4   36.39   12.21   0
   4   8  -4   44.73    8.13   0
  -4   8   4   39.90   13.64   0
  -4  -8   4   42.30    8.55   0
  -2   8   4  301.54   11.80   0
  -2   8   4  314.47   17.54   0
   2   8  -4  300.67    8.28   0
  -2  -8   4  304.83    8.79   0
  -2   8   4  328.11   15.65   0
  -2   8   4  329.81   11.41   0
  -2  -8   4  300.76   15.53   0
   2   8  -4  314.99   15.98   0
   0   8   4  464.00   14.23   0
   0  -8   4  442.77   10.29   0
   0   8  -4  428.04    9.69   0
   0  -8   4  446.93   12.96   0
   0   8   4  494.42   11.85   0
   0   8   4  486.57   20.03   0
   2   8   4   18.55   10.55   0
  -2   8  -4    3.00   10.16   0
   2  -8   4    3.21   12.26   0
  -4   8  -4   29.99   11.96   0
  -4   8  -4   48.75   14.27   0
   4  -8   4   39.79   11.80   0
   4  -8   4   34.30   11.27   0
   4   8   4   20.57   10.61   0
   6  -8   4  257.71   10.69   0
   6   8   4  277.49   10.32   0
  -6   8  -4  287.61   13.17   0
  -6   8  -4  241.83   16.93   0
   6  -8   4  254.02   14.63   0
   8  -8   4   35.27   10.52   0
   8   8   4   72.52    9.61   0
   8   8   4   51.72    9.88   0
  10   8   4   52.34    9.83   0
  10  -8   4   45.71   10.79   0
  12  -8   4   27.69   11.72   0
  12   8   4   46.72   11.05   0
 -13   9   4   -9.45   13.29   0
  13   9  -4   -0.18   11.05   0
 -13  -9   4  -23.32   10.76   0
 -11  -9   4   49.74    9.15   0
 -11   9   4   41.34   12.42   0
   9  -9  -4   79.13    9.56   0
   7   9  -4   18.46    8.62   0
   7  -9  -4    1.65    9.84   0
  -7  -9   4   11.81    8.72   0
  -5   9   4   79.92   13.86   0
  -5   9   4   63.46   20.71   0
  -5   9   4   77.53   13.83   0
   5   9  -4   90.51    8.23   0
  -5  -9   4   81.75   19.00   0
  -5  -9   4   85.57    8.70   0
   5   9  -4   76.38   15.36   0
  -3  -9   4   94.73   14.81   0
  -3   9   4  103.62   11.58   0
   3   9  -4  105.28   16.10   0
  -3   9   4  105.62   15.91   0
   3   9  -4   90.69    8.16   0
  -3  -9   4   90.84    8.74   0
  -1   9   4    6.65   17.74   0
  -1   9   4    5.84   10.35   0
  -1   9   4   23.57   13.69   0
   1   9  -4    3.24    7.93   0
  -1  -9   4    7.05   12.57   0
  -1   9   4   15.36   11.83   0
  -1  -9   4    1.19    9.55   0
   1   9  -4   -0.36   14.79   0
  -1   9  -4  190.29    9.00   0
   1   9   4  199.54   10.92   0
   1  -9   4  169.63   11.61   0
   3  -9   4    9.26    9.95   0
   3   9   4  -16.89   10.88   0
   3  -9   4   -7.36   10.86   0
  -5   9  -4    3.48   13.87   0
   5   9   4  -11.93    9.81   0
   5  -9   4   10.11   10.23   0
   5  -9   4    8.68   13.29   0
   7  -9   4  143.11   10.79   0
   7   9   4  134.11   10.01   0
   9  -9   4   43.29   10.44   0
   9   9   4   50.26    9.60   0
  11  -9   4   -9.18   11.09   0
  11   9   4    3.62   10.29   0
 -12  10   4  -15.70   14.25   0
 -12 -10   4    0.76   10.48   0
  12  10  -4   -2.55   10.73   0
 -10  10   4   21.22   12.88   0
 -10 -10   4   12.23    9.07   0
  -8 -10   4  113.10    8.97   0
  -8  10   4   89.96   13.22   0
  -6  10   4   32.37   13.22   0
   6  10  -4   39.00    8.08   0
  -4  10   4   10.38   17.98   0
   4  10  -4    4.08   15.58   0
  -4 -10   4    1.55    8.76   0
  -4 -10   4   -1.52   15.98   0
   4  10  -4   -4.00    8.14   0
  -4  10   4    6.91   11.75   0
  -4  10   4   10.35   15.24   0
  -2  10   4   87.33   17.48   0
   2  10  -4  104.69   14.87   0
  -2  10   4   98.31   10.71   0
   2  10  -4   74.95    8.79   0
  -2  10   4  102.86   11.50   0
  -2 -10   4   98.85    9.54   0
  -2 -10   4   98.00   12.70   0
   0 -10   4   -8.29    9.55   0
   0  10  -4   12.06   13.82   0
   0 -10   4    4.64   11.15   0
   0  10   4    0.00    9.91   0
   0  10  -4    0.68    8.43   0
   0  10   4   -5.64   19.48   0
   2 -10   4   -9.54   10.63   0
  -2  10  -4   -4.20   14.50   0
   2  10   4    7.34   10.75   0
  -4  10  -4  149.52   11.76   0
   4 -10   4  164.88   10.23   0
   4  10   4  173.83   10.17   0
   4 -10   4  153.23   13.35   0
   6 -10   4    1.35   19.42   0
  -6  10  -4    6.57   18.90   0
   6  10   4   16.56    9.48   0
   6 -10   4   -0.89   10.82   0
   8 -10   4  -12.35   10.59   0
   8  10   4  -14.40    9.80   0
 -10  10  -4  -13.43   12.86   0
  10 -10   4  -16.59   11.08   0
  10  10   4   10.03   10.09   0
 -11  11   4   16.61   15.20   0
  11  11  -4   -1.70    9.97   0
 -11 -11   4    1.73   10.52   0
  -9  11   4   -3.05   14.33   0
  -7  11   4   11.04   14.09   0
  -5 -11   4   24.23    9.00   0
   5  11  -4   18.30    8.34   0
  -5  11   4   33.80   14.35   0
  -5  11   4   36.51   20.69   0
  -5  11   4   32.88   15.97   0
   3  11  -4    4.30   15.40   0
  -3  11   4   13.32   15.54   0
  -3  11   4   -3.09   15.18   0
  -3 -11   4    7.57   14.16   0
  -3 -11   4   -4.16    8.99   0
  -3  11   4   15.40   10.57   0
  -3  11   4   18.17   10.61   0
  -1  11   4   19.64   16.73   0
  -1 -11   4   19.23    9.07   0
  -1  11   4   23.86    9.65   0
  -1 -11   4   22.12   11.84   0
   1  11  -4   23.33   13.83   0
   1 -11   4   20.16   11.04   0
   1  11   4   25.51   10.58   0
  -1  11  -4   18.87   13.27   0
  -3  11  -4   57.88   10.72   0
   3 -11   4   60.17   10.78   0
   3  11   4   85.13   10.74   0
  -3  11  -4   60.11   13.51   0
   3 -11   4   78.73   12.35   0
   5  11   4   -5.96    9.75   0
   5 -11   4   -0.33   10.73   0
  -5  11  -4    6.59   15.49   0
  -5  11  -4    0.95   12.25   0
   5 -11   4   10.56   16.77   0
   7 -11   4    6.90   11.04   0
   7  11   4   10.07    9.93   0
  -7  11  -4   -3.51   14.03   0
   9 -11   4   14.50   11.86   0
   9  11   4   -8.79    9.57   0
  -9  11  -4    6.87   13.16   0
  10  12  -4    9.02    9.91   0
  -8 -12   4  -16.66   10.38   0
  -8  12   4   11.59   14.44   0
   8  12  -4    4.92    8.87   0
  -6  12   4    9.34   13.50   0
  -6  12   4   15.88    9.30   0
  -6 -12   4  -10.10    9.31   0
  -4  12   4    6.18    9.81   0
  -4  12   4    5.42   16.54   0
  -4  12   4   -7.96   14.00   0
  -4  12   4    7.88   11.87   0
  -4 -12   4    0.44    9.05   0
   2  12  -4   13.79   14.43   0
  -2  12   4   22.13   16.09   0
  -2  12   4   15.41   14.08   0
  -2 -12   4   15.73   13.27   0
  -2  12   4   19.99   10.12   0
  -2  12   4    8.93   11.97   0
  -2 -12   4   14.09    9.19   0
   0 -12   4   -0.02   11.20   0
   0  12   4    0.45    9.90   0
   0 -12   4    2.16   10.32   0
   0  12  -4  -10.75   13.15   0
   2 -12   4  -10.35   10.90   0
   2 -12   4   -9.02   12.34   0
   2  12   4   11.37   10.42   0
  -2  12  -4    6.82    9.73   0
  -2  12  -4  -11.60   13.10   0
   4 -12   4   42.32   15.44   0
  -4  12  -4   22.84   12.85   0
  -4  12  -4   28.44   12.98   0
   4  12   4   36.03    9.91   0
   4 -12   4   39.20   10.29   0
  -6  12  -4   -0.28   13.41   0
   6  12   4  -21.55   10.20   0
   6 -12   4   15.06   11.06   0
  -8  12  -4    9.76   13.70   0
   8 -12   4  -11.63   12.00   0
   8  12   4   13.39   10.35   0
  -7 -13   4   -2.47   10.31   0
  -7  13   4    4.14   14.24   0
   7  13  -4   -9.86    9.64   0
  -7  13   4   24.11    9.86   0
  -5  13   4   -9.64   10.13   0
  -5  13   4  -11.64   14.00   0
  -5 -13   4   -8.04    9.83   0
  -3  13   4   10.56   15.86   0
  -3  13   4   -0.32   11.64   0
  -3  13   4   -1.39   11.60   0
  -3  13   4   -3.17   15.35   0
  -3 -13   4   16.83    9.61   0
  -1 -13   4    4.51   12.30   0
   1  13  -4    3.93   14.33   0
  -1  13   4    5.06   10.30   0
  -1  13   4   -3.00   17.98   0
  -1  13   4   -4.79   20.84   0
  -1  13   4   10.91   12.32   0
  -1 -13   4   -4.90   11.49   0
   1 -13   4    7.13   11.47   0
   1  13   4   -7.30   10.80   0
  -1  13  -4    0.09   10.37   0
  -1  13  -4   12.74   12.54   0
   3 -13   4   -2.44   14.30   0
   3 -13   4  -10.02   11.18   0
  -3  13  -4  -12.04   12.70   0
  -3  13  -4   11.18   11.95   0
   3  13   4   -2.93   10.47   0
  -5  13  -4    4.78   20.25   0
   5 -13   4   21.97   11.08   0
   5  13   4   -0.57   11.03   0
  -5  13  -4   17.97   13.59   0
  -4 -14   4    4.38   11.47   0
  -4  14   4    1.67   19.31   0
  -4  14   4    5.70   15.03   0
   4  14  -4    8.34    9.54   0
  -4  14   4    5.57   11.32   0
  -4  14   4    2.16   16.15   0
  -2  14   4   19.03   14.21   0
  -2  14   4    8.44   11.32   0
   2  14  -4    6.67    9.24   0
  -2 -14   4    9.33   11.73   0
  -2  14   4   -1.61   19.64   0
  -2  14   4    3.79   16.00   0
   0  14  -4    7.80   13.94   0
   0  14  -4  -12.91   10.20   0
   0  14   4    5.33   12.19   0
   0 -14   4    1.01   12.19   0
   0  14   4    3.81   10.22   0
   2  14   4    7.16   10.69   0
   2 -14   4  -12.10   15.31   0
   2  14   4   -4.55   11.00   0
   2 -14   4   11.61   11.41   0
  -2  14  -4    6.72   11.68   0
  -2  14  -4   -1.90   13.81   0
  16   0  -5    1.63   12.71   0
  16   0  -5   -0.39   15.12   0
 -16   0   5    6.87   11.05   0
 -14   0   5   -2.35   12.20   0
  14   0  -5  -13.37   11.18   0
 -14   0   5  -12.76   10.76   0
 -14   0   5    4.84   10.93   0
 -12   0   5   11.35   13.66   0
  12   0  -5   -2.87   10.11   0
 -12   0   5  -14.11   10.32   0
 -12   0   5   -4.57   10.84   0
  10   0  -5   -5.67   10.25   0
 -10   0   5   -0.94    9.18   0
 -10   0   5   -3.54   11.57   0
 -10   0   5   -8.63   10.31   0
  -8   0   5  -18.02    9.27   0
   8   0  -5   -2.64    9.98   0
  -8   0   5   -3.57    9.85   0
  -8   0   5   34.46   10.25   0
  -6   0   5   39.14   11.34   0
   6   0  -5   -1.08    9.73   0
  -6   0   5   -8.65    9.44   0
  -6   0   5    3.25    9.25   0
  -4   0   5   -1.34   10.91   0
  -4   0   5   -0.48    9.50   0
   4   0  -5    0.43    9.50   0
   4   0  -5  -14.12   10.64   0
   2   0  -5   -2.09   13.56   0
   2   0  -5   -2.22    9.53   0
  -2   0   5   -3.95    9.55   0
  -2   0   5  -12.70   13.34   0
  -2   0  -5  -29.14   11.28   0
  -2   0  -5    4.15   14.81   0
   2   0   5   -4.63   16.61   0
   4   0   5   -3.34   18.14   0
   4   0   5  -16.04   10.24   0
  -4   0  -5   -7.20   16.76   0
   6   0   5  -17.10    9.96   0
   6   0   5  -17.47   12.29   0
   6   0   5  -25.41   15.81   0
  -6   0  -5  -17.23   13.21   0
   8   0   5   -5.03   12.33   0
   8   0   5    1.47   12.55   0
  -8   0  -5  -24.22   13.65   0
 -10   0  -5   -3.00   12.83   0
  10   0   5   -8.73   12.46   0
  10   0   5   -0.87   12.06   0
  12   0   5  -11.32   12.77   0
  12   0   5  -11.56   11.71   0
  14   0   5    0.22   10.76   0
  14   0   5    2.45   11.68   0
 -14   0  -5    5.54   12.19   0
  14   0   5    3.99   13.49   0
 -17   1   5   15.29   12.09   0
  17  -1  -5    9.54   21.81   0
 -17  -1   5    1.87   12.67   0
  17   1  -5    1.34   13.93   0
  17  -1  -5   14.00   19.96   0
  17   1  -5   14.34   14.78   0
 -17   1   5    2.53   13.01   0
 -17  -1   5   11.73   13.96   0
  15  -1  -5   15.82   13.08   0
  15   1  -5    4.87   11.23   0
 -15   1   5   21.56   10.75   0
 -15   1   5    6.77   12.43   0
 -15  -1   5   24.52   11.40   0
  15  -1  -5   14.54   17.09   0
 -15  -1   5   14.00   11.68   0
 -13  -1   5   -4.67   12.68   0
  13   1  -5   -4.31   10.40   0
  13  -1  -5    9.30   11.30   0
 -13   1   5    5.30   11.33   0
 -13  -1   5    3.65   10.57   0
 -13   1   5   19.85   10.53   0
 -11   1   5   95.85   10.57   0
 -11   1   5  107.22   14.88   0
  11  -1  -5   98.69   10.91   0
  11   1  -5  107.02   10.56   0
 -11  -1   5   79.78   10.08   0
 -11   1   5   89.93   10.13   0
 -11  -1   5  120.97   12.08   0
 -11  -1   5  119.36   11.59   0
  -9  -1   5  398.24   12.38   0
   9   1  -5  366.48   10.85   0
  -9   1   5  351.97    9.52   0
  -9  -1   5  352.51    9.68   0
  -9  -1   5  345.52   10.68   0
   9  -1  -5  356.46   11.12   0
  -9   1   5  357.30   12.75   0
  -9   1   5  366.94   10.49   0
  -7  -1   5 1123.37   10.41   0
   7  -1  -5 1157.60   12.06   0
  -7  -1   5 1157.87   12.68   0
  -7   1   5 1137.93   12.08   0
  -7  -1   5 1138.51    9.87   0
  -7   1   5 1154.79   11.33   0
   7   1  -5 1184.03   10.45   0
  -7   1   5 1150.88   10.67   0
   5  -1  -5   73.54    9.84   0
  -5   1   5   65.05    9.93   0
  -5   1   5   59.44    9.98   0
   5   1  -5   82.12    9.19   0
  -5  -1   5   70.53    8.39   0
  -5  -1   5   77.35   10.71   0
  -5   1   5   75.72   10.46   0
   3   1  -5    0.27    8.74   0
   3   1  -5   -0.65   12.16   0
   3  -1  -5    2.12   11.31   0
  -3   1   5    5.05   11.14   0
  -3  -1   5   11.43    8.80   0
  -3   1   5    5.59   10.21   0
  -3  -1   5   -7.18   12.91   0
   1   1  -5   18.05    9.73   0
   1  -1  -5    3.47   13.83   0
  -1   1   5   19.59   13.43   0
  -1  -1   5    3.22    9.87   0
   1  -1   5  189.83   17.72   0
  -1  -1  -5  198.22   12.12   0
   1   1   5  213.28   10.54   0
  -1   1  -5  200.78   16.52   0
   3   1   5 2060.64   13.93   0
  -3   1  -5 2092.83   13.30   0
  -3   1  -5 2319.63   19.20   0
   3   1   5 2261.83   21.47   0
  -3  -1  -5 2116.32   17.80   0
   3  -1   5 2352.97   20.70   0
   5   1   5   -2.71   14.34   0
   5   1   5   49.98   12.28   0
  -5   1  -5   34.24   14.59   0
  -5  -1  -5   50.50   14.40   0
   5  -1   5   10.07   15.87   0
   5   1   5   14.77   17.33   0
   7   1   5  113.90   12.62   0
   7  -1   5  143.28   14.44   0
  -7   1  -5  129.12   14.42   0
   7   1   5  124.70   11.65   0
  -7  -1  -5  128.10   14.59   0
   7   1   5  143.69   15.04   0
   7  -1   5  139.28   13.39   0
   9  -1   5   82.45   12.85   0
  -9   1  -5  102.59   13.39   0
   9  -1   5  101.59   12.33   0
  -9  -1  -5   98.67   13.26   0
   9   1   5  101.52   12.84   0
   9   1   5   95.89   12.01   0
 -11  -1  -5   85.48   12.79   0
 -11   1  -5   46.12   12.95   0
  11   1   5   75.92   11.77   0
  11   1   5   54.30   12.27   0
  11  -1   5   58.61   13.77   0
  11  -1   5   46.31   11.47   0
  13   1   5   18.21   10.49   0
  13  -1   5    9.26   11.94   0
  13  -1   5   -1.41   13.37   0
  13  -1   5   13.77   11.68   0
  13   1   5   12.48   11.22   0
  13   1   5   18.65   12.49   0
 -16   2   5    5.33   12.10   0
 -16  -2   5    6.69   11.58   0
  16   2  -5   16.05   12.02   0
 -16  -2   5   -2.04   13.81   0
 -14   2   5   11.01   10.02   0
 -14  -2   5   17.10   11.81   0
  14  -2  -5   -0.03   19.43   0
  14  -2  -5    3.04   16.64   0
 -14  -2   5   20.97   11.01   0
 -12  -2   5   52.83   10.51   0
  12   2  -5   75.24   10.70   0
 -12  -2   5   57.74   11.07   0
 -12  -2   5   71.22   10.00   0
  12  -2  -5   59.53   13.59   0
 -12   2   5   53.49    9.58   0
 -10   2   5   11.77   16.44   0
  10  -2  -5    1.32   12.11   0
 -10  -2   5    3.15    9.87   0
 -10  -2   5   -0.77    9.71   0
  10   2  -5   12.15    9.67   0
 -10   2   5    2.26    9.22   0
  -8  -2   5  807.00   12.83   0
  -8  -2   5  750.82    9.77   0
  -8   2   5  742.85   10.09   0
  -8   2   5  756.89   14.55   0
   8   2  -5  776.84   10.14   0
  -8   2   5  791.93    9.53   0
  -8  -2   5  741.51    9.40   0
  -6  -2   5 1280.78   11.52   0
  -6   2   5 1218.25   10.86   0
  -6  -2   5 1271.59   12.47   0
   6   2  -5 1319.58    9.95   0
  -6  -2   5 1296.04    9.96   0
  -6   2   5 1337.36   11.12   0
  -6   2   5 1279.85   13.57   0
  -4   2   5   52.00   10.04   0
  -4  -2   5   54.63    8.65   0
  -4  -2   5   58.97   13.87   0
   4   2  -5   64.42    8.63   0
   4   2  -5   48.23   10.70   0
  -4   2   5   55.70   10.46   0
  -4   2   5   52.28   10.09   0
   2  -2  -5  125.89   13.10   0
   2   2  -5  130.06    8.06   0
   2  -2  -5  115.54   11.03   0
  -2  -2   5  134.79    9.08   0
  -2   2   5  123.35   11.25   0
   0  -2  -5  470.05   12.67   0
   0  -2   5  479.20    9.71   0
   0   2  -5  469.53    9.82   0
   0  -2   5  496.13   18.36   0
   0   2   5  458.10   12.74   0
   2   2   5 1515.11   14.63   0
   2   2   5 1359.98   13.95   0
   2  -2   5 1501.17   19.53   0
   2   2   5 1429.25   19.12   0
  -2   2  -5 1445.99   19.83   0
   4   2   5  859.63   20.32   0
   4  -2   5  903.54   18.65   0
  -4   2  -5  829.97   17.10   0
   4   2   5  789.89   12.99   0
  -4   2  -5  778.32   12.24   0
   4   2   5  903.29   13.96   0
   6   2   5   -6.55   11.57   0
  -6   2  -5   21.01   14.08   0
   6   2   5   -0.35   10.80   0
   6   2   5   16.35   17.00   0
   6  -2   5   -7.90   14.10   0
   8  -2   5  119.91   15.07   0
   8  -2   5  104.18   12.38   0
   8   2   5  108.34    9.83   0
  -8   2  -5   77.63   12.40   0
   8   2   5  116.46   14.28   0
   8   2   5  116.49   10.85   0
  10  -2   5  110.42   13.45   0
 -10   2  -5  109.11   12.18   0
  10   2   5   83.21    9.49   0
  10   2   5   93.21   12.41   0
  10  -2   5   95.67   10.99   0
  10   2   5  104.90   10.73   0
  10  -2   5   70.78   14.33   0
  12   2   5   34.49   11.88   0
  12  -2   5   45.25   12.29   0
  12   2   5   44.89   11.87   0
  12  -2   5   45.60   14.65   0
  12  -2   5   13.58   11.71   0
 -12   2  -5   45.96   11.82   0
  14   2   5   40.69   11.45   0
  14  -2   5   47.43   11.50   0
  14   2   5   45.54   12.29   0
  14  -2   5   34.59   12.77   0
  14  -2   5   28.03   15.48   0
  14   2   5   33.84   12.52   0
 -15   3   5   71.96   12.95   0
  15   3  -5   54.25   12.13   0
 -15  -3   5   72.91   12.06   0
 -15  -3   5   36.01   11.20   0
 -13  -3   5  148.82   11.10   0
 -13  -3   5  172.35   12.08   0
 -11  -3   5   30.59   11.96   0
  11   3  -5    8.22    9.74   0
 -11   3   5    8.74    9.56   0
 -11  -3   5   14.44    9.83   0
   9  -3  -5  462.01   21.32   0
  -9   3   5  517.85   28.16   0
   9   3  -5  465.12   10.27   0
  -9  -3   5  447.49   10.09   0
  -9   3   5  449.11   10.03   0
   7  -3  -5  229.18   17.44   0
  -7  -3   5  247.80   13.09   0
  -7   3   5  239.56   10.07   0
   7   3  -5  252.11    9.08   0
  -7   3   5  235.86   15.85   0
  -7  -3   5  241.49    9.13   0
   5  -3  -5    9.74   14.79   0
   5   3  -5   10.60   10.27   0
  -5   3   5   10.77   12.06   0
   5   3  -5   17.82    8.47   0
  -5  -3   5    8.02    8.40   0
  -5   3   5   15.59    9.64   0
  -5   3   5   17.58    9.53   0
  -3  -3   5 2511.38   11.27   0
   3  -3  -5 2442.91   17.51   0
   3   3  -5 2485.60   11.42   0
  -3   3   5 2324.87   14.07   0
   3   3  -5 2298.07   16.80   0
  -3   3   5 2572.69   13.96   0
  -1   3   5  908.67   12.85   0
  -1  -3   5  853.36    9.70   0
   1   3  -5  889.37    9.78   0
  -1   3   5  866.85   13.26   0
   1   3   5   11.81   12.99   0
  -1   3  -5   20.15   17.94   0
   1   3   5   30.75   12.76   0
   1  -3   5   24.83    8.17   0
  -1   3  -5   18.68    8.48   0
   1  -3   5   19.80   16.20   0
   3  -3   5  951.93   18.33   0
   3   3   5  850.07   21.64   0
   3   3   5  910.02   13.19   0
  -3   3  -5  867.40   16.71   0
   3   3   5  909.02   13.64   0
   5   3   5  294.41   11.11   0
  -5   3  -5  315.55   15.39   0
   5  -3   5  312.24   14.86   0
  -5   3  -5  306.55   12.73   0
   5   3   5  325.81   11.72   0
   5   3   5  331.90   19.34   0
   7  -3   5   66.08   14.93   0
   7   3   5   31.79   10.04   0
   7   3   5   42.59   15.27   0
   7  -3   5   49.09   13.29   0
  -7   3  -5   61.90   12.89   0
   7   3   5   48.43   10.78   0
   9   3   5  281.07   10.68   0
   9  -3   5  270.03   15.29   0
   9  -3   5  291.82   11.25   0
   9  -3   5  317.53   12.48   0
  -9   3  -5  288.34   13.22   0
   9   3   5  309.21   13.18   0
   9   3   5  315.83   11.89   0
 -11   3  -5   48.79   11.64   0
  11   3   5   40.59   11.43   0
  11  -3   5   55.89   11.28   0
  11  -3   5   46.94   11.81   0
  11   3   5   21.07   11.38   0
  11  -3   5   30.92   15.03   0
  13   3   5    8.08   12.14   0
  13  -3   5    0.89   12.47   0
  13   3   5    7.74   11.81   0
  13  -3   5   -9.78   15.53   0
  13  -3   5  -17.79   12.78   0
 -16  -4   5   16.06   13.49   0
 -16  -4   5    5.99   15.46   0
 -16  -4   5   11.88   11.28   0
  16   4  -5   11.09   12.60   0
 -16   4   5    5.66   14.24   0
 -16   4   5   -1.47   12.58   0
 -14  -4   5   29.52    9.83   0
 -14  -4   5   32.39   12.23   0
 -14  -4   5   17.06   12.48   0
 -12  -4   5  697.29   10.30   0
  12   4  -5  776.52   10.67   0
 -12  -4   5  724.49   12.61   0
 -12  -4   5  759.52   13.37   0
  10   4  -5  178.55    9.93   0
 -10   4   5  185.75    9.82   0
 -10  -4   5  192.11   12.52   0
 -10  -4   5  208.07    8.86   0
  -8   4   5  117.70   10.06   0
   8   4  -5  110.05    8.83   0
  -8  -4   5  131.64    8.78   0
  -6   4   5  953.67   30.57   0
  -6  -4   5  835.42    9.54   0
  -6   4   5  828.29   10.87   0
  -6   4   5  824.92   19.04   0
   6   4  -5  824.17    9.57   0
  -4   4   5 1125.87   19.66   0
   4   4  -5 1039.82   13.10   0
  -4   4   5 1011.94   12.11   0
   4   4  -5 1042.99    9.56   0
  -4   4   5 1062.59   10.69   0
  -4  -4   5 1025.35    9.60   0
  -2   4   5  792.27   11.30   0
  -2   4   5  685.98   13.09   0
  -2   4   5  711.89   10.72   0
  -2  -4   5  742.50   17.59   0
  -2  -4   5  727.92    9.23   0
  -2   4   5  838.75   15.05   0
   2   4  -5  775.75    9.26   0
   0   4   5 1491.42   16.17   0
   0   4   5 1620.65   15.20   0
   0  -4   5 1396.52   16.76   0
   0   4   5 1442.66   14.31   0
   0   4  -5 1419.98    9.77   0
   0  -4   5 1466.62    9.72   0
   2   4   5    8.23   18.98   0
   2   4   5   22.53   12.22   0
   2   4   5    8.21   12.51   0
  -2   4  -5   14.76   19.02   0
   2  -4   5   25.55    8.54   0
  -2  -4  -5    7.03   14.41   0
   2  -4   5   22.70   15.88   0
   4   4   5   -2.29   21.41   0
   4   4   5   10.64   11.43   0
   4  -4   5  -16.13   14.10   0
  -4   4  -5   19.09   16.28   0
  -4   4  -5   -0.93   12.18   0
   4   4   5   -8.53   11.76   0
  -6   4  -5 1010.60   15.32   0
   6   4   5 1067.66   11.36   0
  -6   4  -5 1075.63   14.69   0
   6   4   5 1109.81   17.93   0
   6  -4   5 1106.15   13.92   0
   6  -4   5 1082.50   12.48   0
   6   4   5 1119.19   11.86   0
   8  -4   5  473.84   17.94   0
   8   4   5  470.73   15.10   0
   8   4   5  424.10   10.05   0
   8  -4   5  453.49   11.74   0
   8  -4   5  489.61   13.06   0
  -8   4  -5  449.04   12.59   0
   8   4   5  464.42   10.87   0
  10  -4   5    4.63   11.63   0
  10  -4   5    1.51   11.51   0
 -10   4  -5   -6.43   11.25   0
  10   4   5    3.28   10.81   0
  10  -4   5   -5.14   15.53   0
  10   4   5   12.16   13.38   0
  12  -4   5   16.00   12.39   0
 -12   4  -5   11.98   11.46   0
  12  -4   5   19.35   11.33   0
  12  -4   5   15.60   16.49   0
  12   4   5   16.76   11.94   0
  12   4   5    6.97   10.51   0
 -12  -4  -5    8.85   12.84   0
  14  -4   5   39.47   18.51   0
  14  -4   5   48.58   12.36   0
  14  -4   5   35.76   21.22   0
  14   4   5   26.57   12.54   0
 -14  -4  -5   16.43   15.76   0
  14   4   5   25.69   10.19   0
 -15  -5   5  119.17   15.30   0
 -15  -5   5  103.14   11.92   0
 -15  -5   5  120.78   13.69   0
  15   5  -5  133.59   11.98   0
 -15   5   5  143.75   13.53   0
 -13  -5   5   65.21   13.16   0
 -13   5   5   45.04   11.37   0
 -13  -5   5   56.95   12.63   0
 -11  -5   5  218.91   13.84   0
  11   5  -5  208.21    9.51   0
 -11  -5   5  219.82    9.32   0
 -11  -5   5  215.97   12.45   0
 -11   5   5  188.33   10.52   0
  -9  -5   5  653.74   14.78   0
   9   5  -5  668.72    9.44   0
  -9   5   5  643.05   10.76   0
  -9  -5   5  660.02   12.36   0
  -9  -5   5  686.86    9.47   0
  -7  -5   5   11.59   14.73   0
  -7  -5   5   26.52   10.55   0
   7   5  -5   31.29    8.82   0
  -7   5   5   37.79   11.02   0
  -7  -5   5   31.73    8.87   0
   5   5  -5  485.08    9.14   0
  -5   5   5  482.32   16.23   0
  -5   5   5  480.48   10.96   0
  -5  -5   5  491.83    9.13   0
  -5  -5   5  416.80   16.88   0
  -5   5   5  494.04   18.48   0
   5   5  -5  492.94   12.64   0
  -3   5   5 2097.92   19.16   0
   3   5  -5 1925.68   16.63   0
  -3  -5   5 2051.75   10.44   0
   3   5  -5 1980.21   10.29   0
  -3  -5   5 1971.57   17.78   0
  -3   5   5 1933.96   13.61   0
  -3   5   5 2123.69   12.40   0
  -1   5   5  642.33   14.51   0
  -1  -5   5  586.49   15.86   0
  -1   5   5  658.58   12.02   0
   1   5  -5  627.21    8.97   0
  -1   5   5  628.66   13.18   0
  -1  -5   5  609.34    8.94   0
  -1   5   5  671.87   13.68   0
   1  -5   5  353.91   15.31   0
   1   5   5  376.00   13.29   0
  -1   5  -5  350.43    9.39   0
   1   5   5  374.61   15.85   0
   1  -5   5  371.52    8.36   0
  -1   5  -5  396.04   21.90   0
   1   5   5  385.26   12.31   0
  -3   5  -5  259.67   17.11   0
   3   5   5  266.19   24.71   0
   3   5   5  257.50   11.54   0
   3  -5   5  262.75   14.02   0
   3   5   5  281.17   11.62   0
  -5  -5  -5  625.83   19.12   0
  -5   5  -5  623.78   13.57   0
   5   5   5  649.74   11.25   0
  -5   5  -5  601.87   14.81   0
   5  -5   5  633.90   11.35   0
   5   5   5  592.54   10.89   0
   5   5   5  629.85   20.86   0
   5  -5   5  577.74   12.99   0
   7  -5   5  357.55   11.13   0
  -7  -5  -5  349.71   17.92   0
  -7   5  -5  356.48   12.94   0
   7   5   5  342.13    9.90   0
   7   5   5  351.70   17.66   0
   7  -5   5  352.16   12.15   0
   7   5   5  357.92   10.48   0
   9  -5   5  100.82   17.92   0
   9   5   5  110.18    9.45   0
   9  -5   5  105.29   11.73   0
   9   5   5  130.75   10.07   0
  -9   5  -5  112.87   11.94   0
   9  -5   5   99.44   11.91   0
   9   5   5   98.43   15.05   0
  -9  -5  -5   92.09   15.78   0
 -11  -5  -5  118.95   15.35   0
  11  -5   5  122.05   13.81   0
 -11   5  -5  131.26   11.67   0
  11   5   5  113.19   10.19   0
  11  -5   5  119.18   18.53   0
  11  -5   5  123.79   11.69   0
  13  -5   5   -4.20   12.00   0
 -13  -5  -5   14.61   16.15   0
  13   5   5   13.23   10.81   0
 -13  -5  -5   11.19   14.97   0
 -14  -6   5    6.18   16.25   0
 -14  -6   5    4.59   10.60   0
 -14  -6   5   17.57   15.17   0
 -14   6   5   18.12   11.61   0
 -12  -6   5  170.41   15.56   0
 -12  -6   5  159.89   14.53   0
 -10  -6   5  365.48   16.13   0
 -10  -6   5  364.28    9.20   0
  10   6  -5  362.68    9.17   0
 -10  -6   5  361.18   12.98   0
 -10   6   5  367.30   10.74   0
  -8  -6   5  142.58   11.36   0
  -8  -6   5  138.72   14.85   0
   8   6  -5  153.74    8.51   0
  -8   6   5  145.27   10.32   0
  -8  -6   5  146.26    8.61   0
   6   6  -5 1764.20    9.96   0
   6   6  -5 1865.78   14.89   0
  -6   6   5 1756.15   12.51   0
  -6  -6   5 1778.64   19.73   0
  -6  -6   5 1813.47   10.29   0
  -4   6   5  636.84   15.08   0
   4   6  -5  665.97   14.11   0
   4   6  -5  611.85    8.73   0
  -4   6   5  632.28   12.35   0
  -4  -6   5  634.99   17.74   0
  -4  -6   5  650.53    8.89   0
  -4   6   5  678.49    9.86   0
  -2   6   5   -8.43   12.45   0
  -2   6   5   28.40   14.57   0
  -2  -6   5   18.96   14.41   0
   2   6  -5   25.89    8.19   0
  -2   6   5   22.97   10.01   0
  -2  -6   5   29.15    8.43   0
  -2   6   5    2.46   12.11   0
   2   6  -5   25.41   14.05   0
   0  -6   5 2198.80   16.87   0
   0  -6   5 2258.24   11.48   0
   0   6   5 2316.59   16.81   0
   0   6   5 2248.24   17.23   0
   0   6   5 2399.85   18.26   0
   0   6  -5 2242.55   11.38   0
   0   6   5 2492.66   15.78   0
  -2   6  -5 1203.44   11.24   0
   2   6   5 1349.49   22.80   0
   2   6   5 1133.27   12.96   0
  -2   6  -5 1311.52   19.73   0
   2   6   5 1281.35   28.36   0
   2  -6   5 1163.44   14.97   0
   2   6   5 1313.92   12.93   0
  -4   6  -5  234.61   15.27   0
   4   6   5  231.51   10.78   0
  -4   6  -5  230.33   12.07   0
   4  -6   5  190.96   12.17   0
   4   6   5  238.88   11.10   0
   4  -6   5  231.29   10.19   0
   6  -6   5  737.32   12.21   0
   6  -6   5  759.89   11.74   0
   6   6   5  688.56   10.51   0
   6   6   5  824.59   11.89   0
  -6   6  -5  726.03   13.70   0
  -6   6  -5  734.12   15.80   0
   8  -6   5  121.41   19.89   0
   8   6   5  137.47    9.73   0
  -8   6  -5  120.62   12.24   0
   8  -6   5  114.92   11.19   0
   8   6   5  124.21   10.27   0
   8  -6   5  128.64   11.92   0
  10   6   5   48.23    9.24   0
  10  -6   5   55.03   21.10   0
 -10   6  -5   47.45   11.63   0
  10  -6   5   82.59   11.49   0
  10  -6   5   52.54   15.31   0
  10   6   5   59.72    9.95   0
  12  -6   5  209.75   11.99   0
  12   6   5  199.36   10.50   0
  15   7  -5  118.42   12.17   0
 -15  -7   5   98.32   12.66   0
 -15   7   5  183.94   14.12   0
 -15   7   5  109.74   13.62   0
 -13  -7   5   17.73   19.24   0
 -13  -7   5    6.19    9.53   0
 -13  -7   5   14.17   19.14   0
 -13   7   5   26.93   11.64   0
 -11  -7   5   28.46   17.78   0
 -11   7   5   17.08   10.49   0
 -11  -7   5   32.89   15.55   0
  -9  -7   5  949.26   19.98   0
   9   7  -5  919.47    9.77   0
  -9  -7   5  894.22    9.82   0
  -9  -7   5  901.52   15.57   0
   7   7  -5  693.85    9.03   0
  -7  -7   5  679.12   19.06   0
  -7   7   5  626.49   11.01   0
  -7  -7   5  644.44   13.62   0
  -7  -7   5  642.16    9.08   0
  -5   7   5  392.29   18.25   0
  -5   7   5  383.47   12.65   0
  -5  -7   5  408.33   17.54   0
   5   7  -5  398.13   13.11   0
   5   7  -5  402.66    8.72   0
  -5   7   5  409.80   15.82   0
  -5  -7   5  389.43    8.92   0
   3   7  -5  585.62   15.03   0
  -3   7   5  609.35   11.28   0
  -3   7   5  603.04   13.48   0
   3   7  -5  571.42    8.51   0
  -3   7   5  608.49   13.43   0
  -3  -7   5  587.73    8.90   0
  -3  -7   5  568.55   17.19   0
  -1  -7   5  270.35   16.95   0
  -1   7   5  250.90   14.86   0
  -1   7   5  293.30   12.12   0
  -1   7   5  282.78   12.65   0
   1   7  -5  262.22    8.19   0
  -1   7   5  278.69   15.04   0
  -1  -7   5  258.95    8.56   0
   1   7   5 1308.07   22.03   0
  -1   7  -5 1215.13   10.91   0
   1   7   5 1153.59   13.09   0
   1  -7   5 1238.63   11.07   0
   1   7   5 1333.44   13.72   0
   1  -7   5 1208.25   16.06   0
  -3   7  -5 1683.30   17.22   0
   3   7   5 1471.09   12.18   0
   3  -7   5 1459.11   14.26   0
   3   7   5 1682.43   13.15   0
   5   7   5  309.25   10.24   0
   5   7   5  351.93   10.50   0
   5  -7   5  293.77   11.61   0
  -5   7  -5  287.96   14.17   0
  -5   7  -5  316.89   13.67   0
   5  -7   5  308.32   11.05   0
   7   7   5   59.22   10.13   0
   7   7   5   66.57    9.71   0
  -7   7  -5   47.59   12.69   0
   7  -7   5   62.42   12.25   0
   7  -7   5   46.74   11.10   0
   9  -7   5  182.83   24.86   0
   9  -7   5  197.42   17.74   0
   9  -7   5  211.92   11.14   0
   9   7   5  199.85    9.95   0
  11  -7   5  230.69   11.78   0
  11   7   5  234.30   10.39   0
 -14  -8   5   17.02   11.89   0
  14   8  -5   33.33   11.42   0
 -14   8   5   57.67   12.05   0
 -14   8   5   37.07   13.00   0
 -12   8   5  127.42   12.73   0
 -10   8   5   66.52   11.08   0
  -8  -8   5  279.90   22.74   0
   8   8  -5  285.15    9.00   0
  -8  -8   5  273.22   16.99   0
  -8   8   5  237.65   11.59   0
  -8  -8   5  264.50    9.08   0
  -6  -8   5  614.86   19.21   0
  -6   8   5  602.68   13.07   0
  -6  -8   5  637.85    9.13   0
   6   8  -5  633.87    8.64   0
  -4  -8   5  311.98   17.32   0
  -4   8   5  311.83   17.85   0
   4   8  -5  315.23    8.32   0
  -4  -8   5  305.76    9.42   0
  -4   8   5  328.10   13.27   0
  -4   8   5  326.69    9.96   0
   4   8  -5  329.45   14.58   0
  -4   8   5  316.58   12.75   0
  -2   8   5  417.25   12.25   0
   2   8  -5  398.18    9.24   0
  -2   8   5  427.39   14.42   0
  -2  -8   5  391.88    8.89   0
  -2   8   5  400.85   12.37   0
   2   8  -5  385.20   16.04   0
  -2  -8   5  396.03   15.60   0
   0   8   5  654.65   14.19   0
   0   8  -5  669.23    9.63   0
   0  -8   5  689.75   10.21   0
   0   8   5  699.55   18.69   0
   0  -8   5  661.14   15.10   0
   0   8   5  703.22   11.42   0
   2  -8   5  512.15   11.99   0
   2   8   5  488.87   11.28   0
   2   8   5  568.15   11.01   0
   4   8   5  300.85   10.49   0
  -4   8  -5  336.86   11.58   0
   4  -8   5  329.42   12.44   0
   4  -8   5  320.24   11.45   0
  -4   8  -5  318.22   14.69   0
   4   8   5  332.23   10.42   0
  -6   8  -5  270.55   13.25   0
  -6   8  -5  217.25   14.95   0
   6  -8   5  191.53   10.79   0
   6   8   5  248.07    8.93   0
   6  -8   5  243.83   12.88   0
   6   8   5  252.35   10.29   0
   8  -8   5  179.13   26.98   0
   8   8   5  165.81    9.58   0
  -8   8  -5  168.16   12.27   0
   8  -8   5  169.65   11.50   0
   8   8   5  194.28    9.80   0
   8  -8   5  163.81   18.81   0
  10   8   5   97.91    9.69   0
  10  -8   5   78.19   11.04   0
  12  -8   5   56.49   11.77   0
  12   8   5   42.32   10.35   0
 -13   9   5   98.55   14.14   0
 -13  -9   5  109.65   10.15   0
 -11   9   5   72.00   12.15   0
  -9  -9   5  122.40    8.82   0
   9   9  -5  135.61    8.88   0
  -9   9   5  116.42   13.13   0
   7   9  -5  113.27    8.53   0
  -7  -9   5   97.17    8.77   0
  -7   9   5  128.19   12.20   0
  -5   9   5   74.61   18.28   0
  -5   9   5   89.59    9.40   0
   5   9  -5   79.62    8.12   0
  -5   9   5   80.41   12.99   0
  -5   9   5   87.46   13.03   0
  -5  -9   5   73.59    8.57   0
  -5  -9   5   81.91   16.54   0
   5   9  -5   73.45   14.13   0
  -3   9   5  991.36   11.90   0
   3   9  -5  886.41    9.00   0
   3   9  -5  946.75   16.69   0
  -3  -9   5  892.45    9.49   0
  -3   9   5  911.30   12.55   0
  -3   9   5  918.25   16.00   0
  -3  -9   5  869.27   15.75   0
  -1   9   5  454.22   13.26   0
   1   9  -5  406.65    9.11   0
  -1  -9   5  432.03    9.69   0
   1   9  -5  411.77   15.36   0
  -1  -9   5  409.33   13.72   0
  -1   9   5  410.07   11.20   0
  -1   9   5  421.70   17.41   0
   1  -9   5   38.05   11.65   0
  -1   9  -5   50.45    8.72   0
   1   9   5   30.76   10.44   0
  -1   9  -5   45.95   14.07   0
   1  -9   5   33.24    9.24   0
   1   9   5   28.94   10.82   0
   3   9   5  284.07   10.75   0
   3  -9   5  268.25   11.63   0
   3  -9   5  263.86   10.59   0
   3   9   5  280.91   10.50   0
   5   9   5  106.16    9.78   0
  -5   9  -5  132.57   13.68   0
   5  -9   5  108.66   11.57   0
   5  -9   5  124.47   12.42   0
   5   9   5  107.39    9.69   0
   7  -9   5  132.78   17.28   0
   7  -9   5  145.17   10.66   0
   7   9   5  116.62    9.84   0
   9  -9   5  167.25   10.57   0
   9   9   5  170.41    9.81   0
  11  -9   5   -4.70   10.90   0
  11   9   5   11.87   10.41   0
 -12  10   5   88.27   13.88   0
 -12 -10   5  103.22   10.29   0
 -10 -10   5   22.00    8.93   0
 -10  10   5   34.11   13.06   0
   8  10  -5   47.60    8.57   0
  -8  10   5   46.21   14.14   0
   6  10  -5   72.54    8.13   0
  -6  10   5   85.08    9.63   0
  -6 -10   5   81.10    9.36   0
  -6  10   5  115.46   14.10   0
  -4  10   5  153.60   10.15   0
   4  10  -5  178.35    9.10   0
  -4  10   5  163.02   17.32   0
  -4  10   5  171.88   15.05   0
  -4 -10   5  160.42   15.21   0
  -4  10   5  171.57   12.51   0
  -4 -10   5  170.28    8.93   0
   4  10  -5  172.84   14.67   0
   2  10  -5  477.30   14.62   0
  -2 -10   5  469.25   13.86   0
   2  10  -5  475.90    9.11   0
  -2 -10   5  482.48    9.91   0
  -2  10   5  512.24   12.33   0
  -2  10   5  485.40   11.57   0
  -2  10   5  529.36   17.74   0
   0  10  -5  125.32   14.18   0
   0  10   5  126.48   20.80   0
   0  10   5  135.94   10.42   0
   0 -10   5  117.07   12.13   0
   0 -10   5  118.89    9.32   0
   2  10   5   10.37    9.76   0
   2 -10   5   15.23   11.02   0
  -2  10  -5   25.20   13.50   0
   2  10   5   -3.15   10.01   0
  -4  10  -5  144.85   11.58   0
   4  10   5  132.82   10.44   0
   4 -10   5  150.24   10.21   0
   4  10   5  157.82   10.22   0
   4 -10   5  127.84   12.38   0
   6  10   5  158.33    9.73   0
  -6  10  -5  139.39   16.64   0
   6 -10   5  159.85   10.73   0
   6  10   5  154.80    9.78   0
   6 -10   5  147.89   16.34   0
   8 -10   5   69.01   11.43   0
   8  10   5   71.17    9.80   0
  10  10   5   19.21   10.20   0
  10 -10   5   18.91   10.97   0
 -10  10  -5   26.76   13.03   0
 -11 -11   5   18.40   10.28   0
 -11  11   5   40.99   11.27   0
  11  11  -5   32.77    9.78   0
 -11  11   5   24.28   14.37   0
  -9  11   5   30.37   13.12   0
  -9  11   5   64.76    9.17   0
  -7  11   5   75.80   14.20   0
  -5  11   5   75.03   18.59   0
   5  11  -5   86.15    8.19   0
  -5  11   5   99.00   13.94   0
  -5 -11   5  119.42    8.85   0
  -5  11   5  115.58   14.35   0
  -3 -11   5   82.63   14.20   0
  -3  11   5   92.94   15.41   0
   3  11  -5   70.46   14.83   0
  -3  11   5   73.64   16.05   0
  -3  11   5   87.98   10.80   0
  -3  11   5   85.60   11.01   0
  -3 -11   5  105.66    9.85   0
  -1  11   5  121.17   11.04   0
  -1  11   5  112.40   17.91   0
  -1 -11   5  113.49   12.23   0
   1  11  -5  104.77   13.96   0
  -1 -11   5  120.21    9.87   0
  -1  11  -5   91.89   12.57   0
   1  11   5  129.39    9.76   0
   1 -11   5  106.81   11.58   0
   3  11   5  127.64    9.98   0
  -3  11  -5  103.56   10.70   0
   3 -11   5   95.10   11.11   0
  -3  11  -5   96.78   13.04   0
   3 -11   5  110.40   11.03   0
   5  11   5   78.06    9.74   0
  -5  11  -5   53.80   13.91   0
   5 -11   5   58.38   11.16   0
  -5  11  -5   54.05   12.39   0
   5 -11   5   49.15   15.05   0
  -7  11  -5   56.64   13.16   0
   7 -11   5   22.68   10.53   0
   7  11   5   38.93   10.50   0
   9  11   5   26.58   10.01   0
  -9  11  -5   30.93   13.69   0
   9 -11   5   18.58   11.87   0
 -10 -12   5   17.26   10.28   0
  -8  12   5   79.44   14.25   0
  -8  12   5   77.49    9.71   0
  -8 -12   5   85.54    9.79   0
  -6  12   5   73.67   13.72   0
  -6 -12   5   65.25    9.24   0
  -4  12   5   29.64   14.42   0
   4  12  -5   35.14   16.59   0
  -4  12   5   42.76   11.70   0
  -4  12   5   44.48   16.11   0
  -4 -12   5   34.91    9.23   0
  -2  12   5   24.84   13.31   0
   2  12  -5   19.91   13.65   0
  -2  12   5   26.19   11.07   0
  -2 -12   5   27.14   12.01   0
  -2  12   5    5.67   16.06   0
  -2 -12   5   11.32   10.02   0
   0 -12   5  103.34   12.08   0
   0  12   5   93.12   10.52   0
   0 -12   5   98.78   10.32   0
   0  12  -5   77.25   13.71   0
  -2  12  -5  111.90   10.13   0
   2 -12   5  122.35   11.16   0
   2  12   5  141.20   10.79   0
  -2  12  -5  110.84   12.49   0
   2 -12   5  105.27   11.62   0
   4 -12   5   60.30   10.75   0
  -4  12  -5   47.63   12.85   0
   4  12   5   87.54   10.87   0
   4 -12   5   77.90   13.98   0
  -4  12  -5   78.95   12.74   0
   6 -12   5   23.94   10.35   0
  -6  12  -5   19.85   14.14   0
   6  12   5   52.55   10.89   0
  -7 -13   5   25.11   10.10   0
  -7  13   5   25.22   15.47   0
  -7  13   5   28.23   10.37   0
  -5  13   5   47.91   15.32   0
  -5  13   5   63.16   10.87   0
  -5 -13   5   51.81    9.64   0
  -3  13   5    1.24   11.84   0
  -3 -13   5    4.91   16.74   0
  -3  13   5    9.09   11.66   0
  -3  13   5   -9.44   14.43   0
  -3  13   5    1.83   15.77   0
   3  13  -5    1.19   15.90   0
  -3 -13   5   10.28   10.30   0
   1  13  -5   17.74   13.99   0
  -1  13   5   24.32   10.77   0
  -1  13   5   34.49   12.34   0
  -1 -13   5   17.00   12.42   0
  -1 -13   5   17.81   10.74   0
   1 -13   5  108.67   11.77   0
  -1  13  -5  108.00    9.38   0
   1  13   5  130.33   10.85   0
  -1  13  -5   82.88   13.57   0
  -3  13  -5   39.04   11.45   0
   3  13   5   39.45    9.91   0
   3 -13   5   31.16   11.44   0
  -3  13  -5   31.94   12.50   0
   3 -13   5   38.16   13.85   0
   5 -13   5    9.77   21.32   0
  -5  13  -5    8.57   18.98   0
   5 -13   5    2.67   11.51   0
   5  13   5   18.04   11.29   0
  -5  13  -5    6.06   13.72   0
  -4 -14   5   22.14   11.40   0
  -4  14   5   20.56   12.31   0
  -4  14   5   18.03   18.14   0
  -4  14   5   20.93   15.25   0
  -4  14   5   18.14   16.69   0
   2  14  -5    7.46    9.62   0
  -2  14   5   21.27   14.16   0
  -2  14   5   16.87   18.76   0
  -2 -14   5   20.00   15.69   0
  -2  14   5   15.54   11.62   0
  -2  14   5   24.67   21.97   0
   2  14  -5   22.52   16.36   0
  -2 -14   5    9.95   11.56   0
   0  14  -5    7.42    9.68   0
   0  14  -5    3.50   13.74   0
   0  14   5   11.42   12.58   0
   0 -14   5   11.75   12.64   0
   0  14   5   -1.21   11.06   0
   2 -14   5    9.36   14.47   0
   2  14   5    0.15   11.35   0
  -2  14  -5   13.65   11.64   0
   2 -14   5   -2.87   11.81   0
   2  14   5    2.23   10.94   0
 -16   0   6  149.54   12.15   0
  16   0  -6  146.41   12.94   0
 -16   0   6  133.80   12.31   0
 -14   0   6  299.62   14.54   0
 -14   0   6  331.84   10.94   0
  14   0  -6  318.35   11.40   0
 -14   0   6  330.54   11.41   0
 -12   0   6  551.89   12.51   0
 -12   0   6  582.07   11.46   0
 -12   0   6  529.13    9.62   0
 -10   0   6 1379.13   11.75   0
 -10   0   6 1379.49   12.87   0
  10   0  -6 1357.27   11.72   0
 -10   0   6 1332.64   10.32   0
  -8   0   6 2487.65   12.71   0
   8   0  -6 2460.08   12.02   0
  -8   0   6 2502.14   12.87   0
  -8   0   6 2413.20   11.72   0
  -6   0   6 3706.90   13.20   0
  -6   0   6 3590.26   13.19   0
  -6   0   6 3664.48   14.11   0
   6   0  -6 3694.12   12.79   0
   4   0  -6 2135.73   11.04   0
   4   0  -6 2180.56   13.14   0
  -4   0   6 2236.84   11.98   0
  -4   0   6 2204.48   13.54   0
  -2   0   6 1854.15   15.41   0
  -2   0   6 1976.87   11.84   0
   2   0  -6 1946.20   11.68   0
   2   0  -6 1864.93   14.22   0
  -2   0  -6 2951.28   14.08   0
  -2   0  -6 2621.31   16.82   0
   2   0   6 2970.72   19.27   0
   4   0   6  911.51   17.32   0
  -4   0  -6  907.47   15.22   0
  -4   0  -6  840.70   12.01   0
   6   0   6 3713.37   17.60   0
   6   0   6 3246.08   13.70   0
   6   0   6 3509.45   19.93   0
  -6   0  -6 3681.29   18.98   0
   8   0   6  764.10   13.24   0
  -8   0  -6  865.84   14.64   0
   8   0   6  870.81   13.16   0
  10   0   6  572.31   12.92   0
 -10   0  -6  628.11   13.73   0
  10   0   6  622.75   13.10   0
  12   0   6  617.29   11.95   0
  12   0   6  704.54   12.68   0
  12   0   6  721.35   13.83   0
  14   0   6   44.48   11.88   0
  14   0   6   38.05   13.97   0
  17   1  -6  229.48   14.01   0
  17  -1  -6  187.30   23.59   0
  17  -1  -6  206.17   20.55   0
 -17  -1   6  211.07   12.64   0
  17   1  -6  192.24   16.24   0
 -17   1   6  210.70   12.63   0
 -17  -1   6  197.06   14.49   0
 -17   1   6  198.49   13.90   0
 -15   1   6  446.00   13.32   0
  15   1  -6  431.02   11.71   0
 -15  -1   6  386.27   14.23   0
  15  -1  -6  388.81   17.64   0
 -15  -1   6  437.40   12.04   0
 -15  -1   6  386.62   11.58   0
 -15   1   6  400.72   11.04   0
  15  -1  -6  429.10   13.90   0
 -13  -1   6   78.72   10.75   0
 -13   1   6   77.84   15.84   0
  13  -1  -6   78.89   11.46   0
 -13   1   6   80.18   12.06   0
 -13  -1   6   66.69    9.34   0
 -11  -1   6 1491.65   12.42   0
 -11   1   6 1464.13   11.91   0
 -11   1   6 1443.99   15.63   0
  11   1  -6 1429.00   11.67   0
 -11  -1   6 1441.68   11.43   0
 -11   1   6 1361.78   10.37   0
 -11  -1   6 1397.47   12.58   0
  -9  -1   6 2799.42   14.28   0
   9  -1  -6 2747.17   13.87   0
  -9  -1   6 2641.48   12.49   0
  -9   1   6 2803.73   12.76   0
  -9   1   6 2697.81   11.67   0
   9   1  -6 2783.56   12.45   0
  -9  -1   6 2730.60   12.86   0
  -9   1   6 2741.29   15.12   0
  -7   1   6 1094.71   11.18   0
  -7  -1   6 1099.58   11.57   0
   7   1  -6 1057.23    9.99   0
   7  -1  -6 1055.94   11.25   0
  -7  -1   6 1079.23   11.10   0
  -7   1   6 1029.15   10.49   0
  -7   1   6 1074.65   11.83   0
  -7  -1   6 1084.00    9.57   0
  -5   1   6 4208.99   14.04   0
  -5   1   6 4376.38   14.47   0
   5   1  -6 4172.49   15.48   0
   5   1  -6 4269.95   13.23   0
  -5  -1   6 4324.42   12.73   0
  -5  -1   6 4190.73   15.89   0
   3  -1  -6 3356.28   15.25   0
  -3  -1   6 3110.26   16.51   0
   3   1  -6 3465.63   12.33   0
  -3   1   6 3466.95   13.64   0
  -3  -1   6 3410.04   12.37   0
  -3   1   6 3323.22   14.99   0
   3   1  -6 3212.38   16.09   0
  -1   1   6 1913.43   16.91   0
   1   1  -6 1903.55   11.44   0
   1  -1  -6 1899.01   16.21   0
  -1  -1   6 1904.47   11.52   0
   1  -1   6 5726.97   22.76   0
  -1  -1  -6 5843.55   16.95   0
   3   1   6 3853.02   21.62   0
   3  -1   6 3873.39   20.77   0
   3   1   6 3584.52   14.61   0
  -3   1  -6 3719.31   14.66   0
  -3   1  -6 3810.44   19.71   0
   5   1   6 1073.31   13.38   0
   5   1   6  952.22   11.89   0
  -5   1  -6 1024.02   15.73   0
   5  -1   6 1049.85   17.09   0
  -5  -1  -6 1019.51   15.37   0
   5   1   6 1123.03   19.04   0
   7   1   6 1224.67   16.07   0
   7  -1   6 1303.44   15.51   0
  -7  -1  -6 1280.29   15.46   0
  -7   1  -6 1270.54   14.33   0
   7   1   6 1197.30   11.63   0
   7  -1   6 1244.47   15.65   0
   7   1   6 1239.30   13.76   0
   9  -1   6 1101.14   14.60   0
  -9   1  -6 1178.21   13.55   0
   9   1   6 1182.30   13.81   0
   9  -1   6 1167.86   14.35   0
  -9  -1  -6 1199.04   14.34   0
   9   1   6 1165.66   12.13   0
  11   1   6  459.51   12.50   0
  11  -1   6  454.12   14.03   0
  11   1   6  466.15   12.35   0
  11  -1   6  477.00   11.73   0
  13   1   6  165.20   11.74   0
  13   1   6  154.46   10.62   0
  13  -1   6  191.87   12.51   0
  13  -1   6  155.55   11.94   0
  13   1   6  177.82   12.64   0
  13  -1   6  174.22   13.71   0
 -16  -2   6   77.02   11.82   0
 -16   2   6   92.51   12.68   0
 -16  -2   6   52.32   12.49   0
  16   2  -6   47.16   12.20   0
 -16   2   6   73.01   12.32   0
 -16  -2   6   61.22   13.25   0
 -14  -2   6  684.93   12.32   0
 -14  -2   6  752.09   12.32   0
  14  -2  -6  659.50   22.23   0
 -14  -2   6  714.74   11.67   0
 -14   2   6  712.78   11.41   0
  14  -2  -6  736.64   17.71   0
 -12   2   6 1266.84   20.97   0
  12  -2  -6 1158.20   15.22   0
 -12  -2   6 1161.71   11.50   0
  12   2  -6 1160.69   11.04   0
 -12  -2   6 1119.49   10.31   0
 -12   2   6 1112.48   10.54   0
 -10  -2   6  453.46   10.07   0
  10   2  -6  443.59    9.76   0
 -10  -2   6  430.18   10.09   0
  10  -2  -6  452.67   13.03   0
 -10   2   6  444.77    9.59   0
 -10   2   6  464.89   10.42   0
 -10   2   6  462.67   15.71   0
  -8   2   6 1641.82   14.38   0
  -8  -2   6 1589.00   10.27   0
  -8   2   6 1599.02   10.99   0
  -8  -2   6 1599.80   11.63   0
   8   2  -6 1611.63   10.01   0
  -8  -2   6 1692.09   13.76   0
  -8   2   6 1705.13   11.59   0
  -6   2   6 3069.31   12.90   0
   6   2  -6 2937.88   11.27   0
  -6   2   6 2807.58   12.45   0
  -6  -2   6 3008.09   15.79   0
  -6   2   6 3081.79   14.97   0
  -6  -2   6 3001.65   12.26   0
  -4  -2   6 2959.76   16.14   0
  -4   2   6 2954.26   13.53   0
  -4   2   6 3212.43   13.56   0
   4   2  -6 3152.03   11.65   0
  -4   2   6 3161.27   14.70   0
  -4  -2   6 3273.93   11.63   0
   4   2  -6 3117.32   14.82   0
   2  -2  -6 4767.13   18.20   0
   2   2  -6 4907.76   12.59   0
  -2   2   6 4961.50   16.79   0
  -2  -2   6 4931.56   12.61   0
   0  -2   6 3318.70   12.42   0
   0  -2  -6 3449.49   18.80   0
   0   2   6 3239.07   15.09   0
   0  -2  -6 3302.74   15.07   0
   0   2  -6 3290.25   12.52   0
   2  -2   6 1201.86   17.18   0
   2   2   6 1135.72   12.29   0
  -2   2  -6 1156.28   16.90   0
   4   2   6 2371.81   21.94   0
  -4   2  -6 2190.89   12.96   0
   4   2   6 2577.43   15.15   0
  -4   2  -6 2402.98   18.67   0
   4   2   6 2300.66   14.14   0
   4  -2   6 2452.58   19.96   0
   6   2   6 2750.12   14.20   0
   6  -2   6 2834.94   16.91   0
   6   2   6 2677.85   13.33   0
   6   2   6 2798.61   19.91   0
  -6   2  -6 2849.94   16.84   0
   8  -2   6  611.75   14.19   0
   8   2   6  556.48   10.27   0
  -8   2  -6  654.61   13.23   0
   8   2   6  624.29   13.40   0
   8   2   6  608.28   12.31   0
   8  -2   6  632.61   12.76   0
 -10   2  -6  272.42   12.23   0
  10   2   6  256.22   12.53   0
  10  -2   6  225.11   13.79   0
  10  -2   6  248.00   12.60   0
  10   2   6  265.68   12.03   0
  12  -2   6  296.38   12.64   0
  12   2   6  308.45   12.43   0
 -12   2  -6  340.08   12.66   0
  12  -2   6  297.15   12.13   0
  12   2   6  291.29   12.23   0
  12  -2   6  312.11   14.02   0
  14  -2   6  114.57   12.51   0
  14   2   6  122.20   11.21   0
  14   2   6   55.70   12.75   0
  14  -2   6   93.05   13.04   0
  14   2   6  110.67   12.73   0
  14  -2   6   88.47   15.62   0
 -15  -3   6  248.46   12.87   0
  15   3  -6  263.82   12.08   0
 -15   3   6  312.23   12.83   0
 -15  -3   6  253.21   11.86   0
 -13  -3   6  582.67   11.05   0
 -13  -3   6  648.36   11.30   0
 -13  -3   6  651.43   12.24   0
 -11   3   6  811.74   11.07   0
  11   3  -6  767.60   10.34   0
 -11  -3   6  742.32   10.70   0
 -11  -3   6  775.11   13.12   0
 -11  -3   6  771.86    9.56   0
  -9   3   6  910.79   10.11   0
   9  -3  -6  910.55   17.99   0
  -9  -3   6  908.14   10.47   0
  -9  -3   6  937.13   10.74   0
   9   3  -6  902.53    9.43   0
  -9   3   6  928.35   19.83   0
  -9   3   6  930.20   10.58   0
  -7  -3   6 1432.09   10.11   0
  -7   3   6 1382.89   11.00   0
  -7   3   6 1469.66   11.27   0
  -7   3   6 1468.53   15.32   0
   7  -3  -6 1425.16   16.78   0
  -7  -3   6 1431.75   11.62   0
   7   3  -6 1459.88   10.87   0
  -5   3   6 2239.80   12.01   0
  -5   3   6 2238.02   14.42   0
  -5   3   6 2074.46   11.95   0
  -5  -3   6 2223.57   10.56   0
   5   3  -6 2211.88   10.48   0
   5  -3  -6 2178.88   16.96   0
   5   3  -6 2194.90   12.65   0
  -3   3   6 4640.99   14.84   0
  -3   3   6 4245.10   15.84   0
   3  -3  -6 4504.68   18.66   0
   3   3  -6 4798.86   12.59   0
   3   3  -6 4209.57   18.46   0
  -3  -3   6 4742.57   12.52   0
  -1   3   6 2181.41   14.66   0
  -1   3   6 2019.24   13.79   0
  -1  -3   6 2167.98   10.84   0
   1  -3  -6 2084.96   15.16   0
   1   3  -6 2140.80    9.89   0
   1  -3  -6 2204.01   15.16   0
   1  -3   6 1015.25   10.42   0
   1   3   6 1126.43   13.34   0
   1   3   6  980.08   13.06   0
   1  -3   6 1059.05   17.18   0
  -1   3  -6 1011.65   17.25   0
   3  -3   6 3897.64   21.44   0
   3   3   6 4222.54   17.09   0
   3   3   6 3845.68   16.57   0
   3  -3   6 3746.53   13.22   0
   3   3   6 3841.09   23.66   0
  -3   3  -6 3671.94   21.55   0
   5   3   6 1305.83   12.11   0
   5   3   6 1394.02   12.71   0
  -5   3  -6 1318.34   13.68   0
  -5   3  -6 1381.13   16.38   0
   5  -3   6 1406.21   16.08   0
   5   3   6 1478.02   20.26   0
   7  -3   6  564.18   14.04   0
   7   3   6  510.23   11.26   0
  -7   3  -6  567.83   13.79   0
   7  -3   6  599.20   13.12   0
   7   3   6  574.97   11.00   0
   7   3   6  568.52   14.84   0
   9  -3   6  692.48   15.14   0
   9  -3   6  731.02   11.44   0
   9   3   6  709.69   10.35   0
   9  -3   6  720.95   13.59   0
   9   3   6  733.68   13.57   0
  -9   3  -6  746.20   13.13   0
   9   3   6  723.27   11.35   0
  11   3   6  105.19   12.69   0
  11  -3   6   95.55   11.17   0
 -11   3  -6   89.91   11.63   0
  11  -3   6  133.46   12.18   0
  11   3   6  109.93   11.53   0
  11  -3   6   84.67   13.46   0
  13  -3   6  157.84   11.67   0
  13  -3   6  142.40   12.69   0
  13   3   6  131.36   12.13   0
  13   3   6  115.77   11.11   0
  13  -3   6  137.44   15.27   0
 -13  -3  -6  114.66   14.08   0
 -16  -4   6   16.74   12.35   0
 -16  -4   6   44.59   13.32   0
  16   4  -6   23.89   12.75   0
 -16   4   6    7.00   14.18   0
 -16   4   6   42.63   12.25   0
 -16  -4   6   21.41   14.53   0
 -14  -4   6  252.41   10.83   0
 -14  -4   6  290.65   11.49   0
 -14  -4   6  325.04   12.91   0
 -14   4   6  259.88   10.32   0
 -12  -4   6  645.06   13.22   0
 -12   4   6  623.11   10.52   0
 -12  -4   6  620.59    9.92   0
 -10  -4   6  233.61    9.64   0
 -10  -4   6  220.49   12.79   0
  10   4  -6  228.77    9.87   0
 -10   4   6  195.66    9.57   0
 -10   4   6  237.24   10.05   0
  -8   4   6 1380.95   11.30   0
   8   4  -6 1481.72   10.97   0
  -8  -4   6 1436.75   10.04   0
  -8   4   6 1525.34   11.39   0
   6   4  -6 1357.80   12.44   0
  -6   4   6 1437.35   11.02   0
   6   4  -6 1443.91    9.89   0
  -6   4   6 1319.44   11.19   0
  -6   4   6 1453.20   15.96   0
  -6  -4   6 1406.77    9.83   0
  -4   4   6  934.44   11.04   0
   4   4  -6  955.19   12.14   0
   4   4  -6  955.17    9.37   0
  -4  -4   6  942.98    9.31   0
  -4   4   6  983.16   10.56   0
  -2   4   6 4140.48   18.10   0
  -2   4   6 3521.07   15.12   0
   2   4  -6 3797.45   11.87   0
  -2  -4   6 3840.87   11.83   0
  -2   4   6 3797.49   14.08   0
   0   4   6 1399.47   14.35   0
   0  -4   6 1261.08   10.17   0
   0   4  -6 1209.68    9.57   0
   0  -4   6 1211.01   16.20   0
   0   4   6 1231.50   13.72   0
   2   4   6  911.45   13.39   0
   2  -4   6  830.06   16.51   0
  -2  -4  -6  816.17   14.93   0
   2   4   6  872.18   13.62   0
   2  -4   6  845.50    8.98   0
  -2   4  -6  900.23   18.82   0
   4   4   6 2187.57   13.38   0
   4   4   6 2256.20   24.72   0
  -4   4  -6 2195.37   18.84   0
   4  -4   6 2215.47   17.29   0
   4   4   6 1969.38   11.74   0
  -4   4  -6 2155.78   14.78   0
  -4  -4  -6 2073.85   17.72   0
  -6   4  -6  625.29   14.20   0
   6   4   6  656.16   17.25   0
  -6   4  -6  658.76   13.98   0
   6   4   6  626.50   10.63   0
   6  -4   6  673.63   13.36   0
   6   4   6  692.42   11.23   0
   8  -4   6  447.91   16.68   0
   8  -4   6  416.55   10.84   0
  -8   4  -6  389.74   13.74   0
   8   4   6  412.51    9.79   0
   8  -4   6  436.48   12.38   0
   8   4   6  425.95   10.46   0
   8   4   6  448.77   15.09   0
  10   4   6  305.67   13.58   0
 -10   4  -6  305.34   12.18   0
  10  -4   6  284.26   11.92   0
  10  -4   6  290.67   15.15   0
  10  -4   6  314.49   11.83   0
  10   4   6  303.51   10.39   0
  12   4   6  114.52   12.76   0
  12   4   6  118.84   10.60   0
  12  -4   6  133.84   12.28   0
  12  -4   6  124.46   12.60   0
  12  -4   6  107.36   16.09   0
 -12  -4  -6  117.93   14.04   0
 -15  -5   6   28.10   11.34   0
 -15  -5   6   35.12   13.59   0
  15   5  -6   59.30   12.17   0
 -15   5   6   54.22   12.89   0
 -15   5   6   28.04   11.49   0
 -15  -5   6   28.61   14.03   0
 -13  -5   6   87.95   12.12   0
 -13  -5   6   95.96   12.02   0
 -13   5   6   81.91   10.35   0
 -11  -5   6  254.13   12.92   0
 -11  -5   6  239.89    9.15   0
 -11   5   6  257.24   10.56   0
  11   5  -6  237.06    9.39   0
 -11  -5   6  257.45   11.07   0
  -9  -5   6  676.97   14.11   0
  -9  -5   6  696.11   11.51   0
   9   5  -6  696.58    9.24   0
  -9  -5   6  701.10    9.13   0
  -7   5   6 1278.59   11.23   0
   7   5  -6 1261.58    9.76   0
  -7   5   6 1364.93   10.81   0
  -7  -5   6 1323.49    9.77   0
  -7  -5   6 1193.69   15.60   0
  -5   5   6  500.10   19.20   0
   5   5  -6  441.31   12.20   0
  -5  -5   6  394.30   16.08   0
  -5   5   6  446.25   14.24   0
   5   5  -6  434.51    8.94   0
  -5   5   6  471.52   10.07   0
  -5   5   6  433.87   10.83   0
  -5  -5   6  467.92    8.96   0
  -3   5   6  516.56   16.43   0
   3   5  -6  463.95    8.80   0
   3   5  -6  438.24   13.44   0
  -3  -5   6  472.20    8.78   0
  -3   5   6  432.61   11.32   0
  -3   5   6  505.44   10.44   0
  -3  -5   6  452.39   15.49   0
  -1   5   6 1625.27   14.14   0
  -1   5   6 1451.25   15.21   0
   1   5  -6 1415.66    9.67   0
  -1   5   6 1511.09   13.54   0
  -1  -5   6 1460.95   10.36   0
  -1   5   6 1470.67   14.37   0
  -1  -5   6 1342.32   15.76   0
   1   5   6 1751.31   13.93   0
   1  -5   6 1640.21   17.98   0
   1   5   6 1744.24   15.03   0
  -1   5  -6 1667.05   11.13   0
   1  -5   6 1709.10   10.01   0
   3   5   6 1149.27   12.25   0
  -3  -5  -6 1192.39   17.53   0
   3   5   6 1275.31   24.40   0
  -3   5  -6 1239.99   19.66   0
   3  -5   6 1201.66   15.43   0
   3   5   6 1262.48   12.19   0
  -5  -5  -6  286.82   16.32   0
   5   5   6  257.54   10.41   0
  -5   5  -6  286.36   12.73   0
  -5   5  -6  264.36   14.15   0
   5   5   6  289.88   18.87   0
   5  -5   6  246.46   12.53   0
   5   5   6  302.97   10.78   0
   7   5   6  227.85    9.70   0
   7   5   6  248.87   16.23   0
  -7   5  -6  244.01   13.00   0
   7  -5   6  252.38   12.33   0
  -7  -5  -6  235.98   15.92   0
   7   5   6  270.75   10.20   0
   7  -5   6  250.52   10.20   0
   9  -5   6  458.24   17.92   0
  -9  -5  -6  477.52   15.46   0
   9   5   6  467.93    9.64   0
   9   5   6  484.00   16.16   0
   9  -5   6  496.54   12.21   0
  -9   5  -6  494.45   12.74   0
   9  -5   6  508.67   12.21   0
   9   5   6  488.08   10.31   0
 -11  -5  -6  197.47   15.42   0
  11   5   6  209.68   14.63   0
 -11   5  -6  171.22   12.03   0
  11  -5   6  207.30   11.36   0
  11  -5   6  203.07   12.98   0
  11   5   6  205.83   10.43   0
  11  -5   6  190.68   17.64   0
 -13  -5  -6   59.62   17.07   0
  13  -5   6   73.53   11.93   0
  13   5   6   66.04   10.90   0
 -13  -5  -6   64.00   15.50   0
 -14  -6   6   30.60    9.67   0
 -14  -6   6    9.97   14.88   0
 -14   6   6   42.88   11.13   0
 -14  -6   6   35.46   14.57   0
 -12  -6   6   53.40   14.31   0
 -12  -6   6   65.35   12.57   0
 -12  -6   6   61.08    9.01   0
 -10   6   6  383.49   11.45   0
 -10  -6   6  378.24   12.28   0
  10   6  -6  388.37    9.82   0
 -10  -6   6  371.83   15.00   0
  -8  -6   6  355.17   11.77   0
   8   6  -6  361.73    8.70   0
  -8  -6   6  360.35   15.44   0
  -8   6   6  345.96   10.43   0
  -8  -6   6  351.45    8.64   0
  -6  -6   6  458.12    8.81   0
  -6  -6   6  424.42   16.25   0
   6   6  -6  434.79   12.27   0
  -6   6   6  438.51   19.22   0
  -6   6   6  454.79   17.22   0
  -6   6   6  417.35   10.52   0
   6   6  -6  457.38    8.66   0
  -6   6   6  469.04    9.62   0
   4   6  -6  391.70    8.47   0
  -4   6   6  438.52    9.74   0
  -4   6   6  406.92   12.19   0
   4   6  -6  429.22   14.11   0
  -4  -6   6  414.97   15.31   0
  -4  -6   6  429.46    8.67   0
  -4   6   6  446.17   15.31   0
  -2  -6   6  513.79    8.91   0
  -2   6   6  567.32   11.79   0
  -2   6   6  496.53   14.34   0
  -2  -6   6  502.87   15.15   0
  -2   6   6  532.88   12.25   0
   2   6  -6  495.02    8.77   0
  -2   6   6  521.90   13.52   0
   0  -6   6  883.18   14.81   0
   0   6   6  934.15   14.66   0
   0   6   6  955.50   14.09   0
   0   6   6  942.10   15.03   0
   0   6  -6  903.70   10.06   0
   0  -6   6  935.45    9.13   0
   0   6   6  961.14   12.56   0
   2   6   6  583.81   11.89   0
   2   6   6  638.25   17.85   0
   2  -6   6  616.39    9.92   0
   2   6   6  647.41   22.90   0
  -2   6  -6  627.53   18.33   0
   2  -6   6  600.02   14.10   0
   2   6   6  637.86   12.55   0
  -4   6  -6  311.23   11.08   0
   4   6   6  289.14   10.31   0
  -4   6  -6  316.19   15.17   0
   4  -6   6  296.21   12.32   0
   4   6   6  303.36   25.88   0
   4   6   6  350.01   10.54   0
   6   6   6  196.31   10.11   0
  -6   6  -6  212.87   14.49   0
  -6   6  -6  216.43   13.32   0
   6  -6   6  222.61   10.69   0
   6  -6   6  226.37   11.37   0
   6   6   6  213.58   10.43   0
  -8   6  -6  231.68   12.30   0
   8  -6   6  256.13   17.29   0
   8   6   6  228.15    9.56   0
   8  -6   6  259.67   11.38   0
   8  -6   6  240.82   11.60   0
   8   6   6  257.22    9.95   0
  10  -6   6  189.49   13.43   0
  10   6   6  198.37    9.54   0
  10  -6   6  180.13   11.99   0
  10   6   6  185.53   10.22   0
  10  -6   6  192.71   18.80   0
  12  -6   6   62.78   12.00   0
  12   6   6   60.87   10.39   0
 -15  -7   6   20.92   12.24   0
 -15  -7   6   31.28   21.18   0
 -15  -7   6   25.54   21.24   0
  15   7  -6   11.92   12.18   0
 -15   7   6   42.17   13.49   0
 -15   7   6   24.36   13.40   0
 -13  -7   6   39.19    9.33   0
 -13   7   6   31.87   11.30   0
 -13  -7   6   65.35   16.65   0
 -13  -7   6   54.44   16.63   0
 -11  -7   6   95.67   17.19   0
 -11   7   6  111.36   10.72   0
  11   7  -6   90.37    9.12   0
 -11  -7   6  105.38   14.14   0
  -9  -7   6  108.97   12.29   0
   9   7  -6  109.77    8.84   0
  -9  -7   6   93.61   17.49   0
  -9  -7   6   99.58    8.68   0
   7   7  -6  184.33    8.23   0
  -7   7   6  201.36   10.16   0
  -7  -7   6  200.13   16.61   0
  -7   7   6  195.95   10.44   0
  -7  -7   6  212.69    8.35   0
  -5  -7   6  591.22    8.78   0
   5   7  -6  604.97   14.18   0
  -5   7   6  604.16   16.59   0
   5   7  -6  611.97    8.61   0
  -5   7   6  584.64   11.38   0
  -5   7   6  598.05   14.89   0
  -5   7   6  631.25   10.66   0
  -5  -7   6  628.16   17.35   0
  -3  -7   6  114.14   15.26   0
   3   7  -6  135.70   14.00   0
   3   7  -6  129.74    8.09   0
  -3   7   6  111.15   12.97   0
  -3  -7   6  126.20    8.40   0
  -3   7   6  124.55    9.79   0
  -3   7   6  141.55   13.32   0
  -1  -7   6  274.00    8.38   0
  -1  -7   6  258.84   15.47   0
   1   7  -6  276.57    8.12   0
  -1   7   6  313.95   15.20   0
  -1   7   6  296.74   14.43   0
  -1   7   6  310.15   12.96   0
  -1   7   6  296.64   12.64   0
   1   7   6  708.79   13.58   0
  -1   7  -6  705.92   10.21   0
   1  -7   6  720.02   10.11   0
   1   7   6  764.56   19.05   0
   1   7   6  773.56   12.93   0
   1  -7   6  692.87   15.21   0
   3  -7   6   45.99   11.16   0
   3   7   6   36.64   11.38   0
   3   7   6   19.24   10.19   0
   5   7   6  203.27   10.81   0
  -5   7  -6  236.53   13.45   0
   5  -7   6  200.08   11.23   0
   5  -7   6  217.55   10.75   0
   5   7   6  245.16   10.16   0
   7   7   6  309.77   10.14   0
  -7   7  -6  267.59   16.44   0
   7   7   6  293.36    9.83   0
   7  -7   6  288.07   11.87   0
   7  -7   6  256.44   11.25   0
   9  -7   6    5.60   19.87   0
   9  -7   6   18.80   10.81   0
   9  -7   6   13.90   13.72   0
   9   7   6  -10.22    9.68   0
  11  -7   6   74.70   11.76   0
  11   7   6   55.90    9.95   0
 -14  -8   6   33.61   10.18   0
 -14   8   6   34.06   12.81   0
 -14   8   6   18.31   12.86   0
 -12   8   6   20.78   11.59   0
 -10  -8   6  180.17   21.19   0
 -10  -8   6  173.22   16.63   0
 -10   8   6  191.56   10.11   0
 -10   8   6  158.40   11.87   0
  -8  -8   6   -6.85   13.44   0
  -8  -8   6    6.39   18.25   0
   8   8  -6   -8.24    8.52   0
  -8  -8   6   13.02    8.36   0
  -8   8   6    3.48    9.48   0
  -8   8   6   -7.46   12.05   0
  -6  -8   6   69.91   16.47   0
   6   8  -6   79.98    7.97   0
  -6   8   6   60.90   20.45   0
  -6   8   6   63.06   18.78   0
  -6   8   6   74.70   11.88   0
  -6  -8   6  114.04    7.29   0
   6   8  -6   74.64   12.66   0
  -6   8   6   80.14    9.49   0
  -4  -8   6  798.85   15.93   0
  -4   8   6  777.34   17.43   0
   4   8  -6  805.48    8.79   0
  -4   8   6  864.41   10.61   0
   4   8  -6  836.53   15.39   0
  -4   8   6  831.57   13.58   0
  -4  -8   6  835.15    9.17   0
  -4   8   6  807.69   13.91   0
   2   8  -6   97.54   14.35   0
  -2   8   6  126.32   11.78   0
  -2   8   6  124.63   14.35   0
   2   8  -6  112.82    8.04   0
  -2  -8   6  104.31    8.38   0
  -2  -8   6   96.71   15.97   0
  -2   8   6  115.34   12.90   0
   0   8   6   -2.66   13.42   0
   0   8  -6   24.53    8.82   0
   0   8   6   21.55   16.35   0
   0  -8   6   22.27    9.17   0
   0   8   6   14.86   11.66   0
   0  -8   6   -7.24   13.18   0
   2   8   6   94.45   11.69   0
   2  -8   6   68.01   11.31   0
   2   8   6   93.98   11.22   0
  -4   8  -6  104.81   12.09   0
   4   8   6  103.52   10.31   0
   4  -8   6  122.75   10.14   0
   4  -8   6  113.86   10.99   0
   4   8   6  142.23   10.05   0
   6   8   6  132.82    9.83   0
  -6   8  -6  127.74   14.84   0
   6  -8   6  112.46   10.42   0
   6  -8   6  130.41   11.84   0
   6   8   6  125.65    9.90   0
   8  -8   6   37.43   19.53   0
   8  -8   6   27.01   10.50   0
   8  -8   6   31.36   14.44   0
   8   8   6   40.89    9.55   0
  10  -8   6   14.82   10.83   0
  10   8   6   11.45    9.26   0
 -13  -9   6   50.24   10.84   0
 -13   9   6   60.60   11.22   0
 -13   9   6   76.00   13.32   0
 -11   9   6   23.77   11.71   0
  -9   9   6   13.66    9.46   0
  -9   9   6    9.55   12.30   0
  -9  -9   6    8.58    8.62   0
  -7  -9   6   55.58   20.27   0
  -7  -9   6   63.01    8.53   0
  -7  -9   6   64.33   14.43   0
   7   9  -6   71.33    8.30   0
  -7   9   6   64.67   12.82   0
  -7   9   6   72.40    9.88   0
  -5  -9   6   57.43   16.41   0
   5   9  -6   73.72   13.38   0
  -5   9   6   72.78   17.35   0
  -5   9   6   69.55   13.67   0
   5   9  -6   65.17    8.11   0
  -5   9   6   75.23   12.25   0
  -5  -9   6   63.97    8.53   0
  -5   9   6   83.73    9.30   0
   3   9  -6   52.66   15.26   0
  -3  -9   6   50.01    9.36   0
   3   9  -6   38.81    8.58   0
  -3   9   6   49.21   10.67   0
  -3   9   6   54.03   13.89   0
  -3   9   6   39.71   12.20   0
  -3  -9   6   59.15   14.42   0
   1   9  -6   62.23    8.46   0
  -1   9   6   46.06   12.97   0
  -1  -9   6   53.41    8.90   0
  -1   9   6   59.56   15.91   0
  -1   9   6   46.65   11.96   0
  -1  -9   6   31.64   12.34   0
   1   9  -6   53.29   14.39   0
   1   9   6   62.00   24.89   0
   1   9   6   72.11   28.54   0
   1   9   6   59.92   11.80   0
   1  -9   6   52.76   11.82   0
   1  -9   6   68.50    9.70   0
  -1   9  -6   58.42   13.87   0
   1   9   6   65.96    9.83   0
   3  -9   6    4.91   10.56   0
   3   9   6   -0.65   10.32   0
   3  -9   6   10.80   10.06   0
   3   9   6   23.38   10.09   0
   5   9   6   65.97    9.68   0
  -5   9  -6   65.96   13.42   0
   5  -9   6   69.56   10.53   0
   5   9   6   81.43    9.67   0
   5  -9   6   86.10   11.20   0
   7   9   6   32.55    9.72   0
  -7   9  -6   36.68   17.45   0
   7  -9   6   24.61   10.45   0
   7  -9   6   31.70   13.81   0
   9  -9   6    4.26   10.55   0
   9   9   6   10.47    9.37   0
 -12 -10   6  -10.33   10.04   0
 -12  10   6   -1.79   13.83   0
 -10  10   6   36.91    9.58   0
 -10  10   6   33.34   12.82   0
 -10 -10   6    9.74    8.87   0
  -8  10   6    2.20   13.54   0
   6  10  -6   -3.82    7.99   0
  -6  10   6   15.02   11.86   0
  -6 -10   6    1.61   17.31   0
  -6 -10   6   -5.88    8.39   0
  -6  10   6   12.22    9.58   0
  -4  10   6   23.09   16.63   0
   4  10  -6   36.86   14.15   0
  -4 -10   6   12.25    8.53   0
  -4  10   6   17.48   12.10   0
   4  10  -6   12.44    8.00   0
  -4 -10   6   11.17   14.33   0
  -4  10   6   16.58    9.27   0
  -4  10   6   25.83   13.86   0
  -2  10   6   44.83   12.49   0
   2  10  -6   21.33   13.29   0
   2  10  -6   23.17    7.99   0
  -2  10   6   26.69   11.14   0
  -2 -10   6   15.47   12.46   0
  -2 -10   6   31.06    8.42   0
  -2  10   6   21.71   16.14   0
   0  10   6   -2.39   17.00   0
   0  10   6   -6.73   21.06   0
   0  10   6   -7.30   10.64   0
   0 -10   6   -5.50   11.92   0
   0 -10   6    7.61    9.25   0
   0  10  -6  -22.11   12.38   0
   2  10   6   56.58   10.38   0
   2 -10   6   55.63   10.42   0
  -2  10  -6   69.22   13.61   0
   2  10   6   73.91   10.14   0
   4 -10   6   47.57   11.25   0
  -4  10  -6   20.89   11.67   0
  -4  10  -6   -3.09   13.99   0
   4  10   6   12.14    9.97   0
   4 -10   6   30.28   11.37   0
   6  10   6   10.21    9.62   0
  -6  10  -6    9.38   15.54   0
   6 -10   6    7.41   10.57   0
   6  10   6    9.29    9.64   0
   6 -10   6   -4.58   14.04   0
   8 -10   6    4.25   10.44   0
   8  10   6   20.19    9.70   0
 -11 -11   6   18.50    9.79   0
 -11  11   6   15.67   15.61   0
  11  11  -6    3.55    9.45   0
  -9  11   6    5.65    9.05   0
  -9  11   6    5.58   13.08   0
  -9 -11   6   -1.82    9.07   0
   7  11  -6   55.66    8.48   0
  -7 -11   6   41.14    8.95   0
  -7  11   6   64.33   14.36   0
  -5  11   6   26.50   17.07   0
   5  11  -6   26.48   13.88   0
   5  11  -6   25.92    7.94   0
  -5  11   6   34.49   13.65   0
  -5 -11   6   33.78   15.54   0
  -5 -11   6   26.26    9.38   0
  -5  11   6   48.69   14.97   0
  -3  11   6   11.19   10.04   0
  -3  11   6   15.82   15.15   0
   3  11  -6    5.46   12.74   0
   3  11  -6    5.05    7.92   0
  -3  11   6   11.67   11.19   0
  -3 -11   6   14.76   12.92   0
  -3 -11   6    6.40    8.52   0
  -3  11   6   13.57   15.58   0
   1  11  -6   31.71   12.86   0
  -1  11   6   55.96   14.26   0
  -1 -11   6   33.53   11.61   0
  -1  11   6   60.92   11.08   0
  -1  11   6   46.75   18.57   0
  -1 -11   6   39.83    9.70   0
   1 -11   6    0.31   10.95   0
   1  11   6   14.37   10.59   0
  -1  11  -6  -30.34   12.36   0
  -3  11  -6    3.73   10.11   0
   3 -11   6   10.99   11.14   0
   3  11   6   -3.42   10.63   0
  -3  11  -6    4.46   12.72   0
   3 -11   6    3.00   10.86   0
  -5  11  -6   17.11   14.06   0
   5  11   6   -9.10    9.60   0
   5 -11   6    8.20   10.19   0
  -5  11  -6   -4.38   13.39   0
   5 -11   6   -6.76   13.83   0
   7 -11   6    8.16   10.68   0
  -7  11  -6    8.87   13.37   0
   7  11   6    9.12   10.39   0
  -8  12   6    8.74   14.23   0
  -8  12   6  -10.43    9.74   0
  -8 -12   6    9.05    9.40   0
  -6  12   6  -21.92   13.49   0
  -6 -12   6    2.18    9.03   0
  -4  12   6  -23.93   14.44   0
  -4  12   6    7.16   15.56   0
   4  12  -6    3.81   14.24   0
  -4 -12   6    1.91   14.66   0
  -4  12   6   -1.82   11.91   0
   4  12  -6    4.28    8.22   0
  -4 -12   6    1.69    9.03   0
   2  12  -6    5.93   13.35   0
  -2  12   6    6.90   15.91   0
  -2  12   6    2.13   13.79   0
  -2 -12   6    9.97   12.49   0
  -2  12   6    0.89   10.59   0
  -2 -12   6    3.86    9.81   0
   0 -12   6    7.35   11.38   0
   0  12   6    5.84   10.58   0
   0 -12   6   -1.08    9.84   0
   0  12  -6   13.04   12.63   0
  -2  12  -6   -0.31    9.94   0
   2 -12   6    4.21   10.62   0
   2  12   6   18.20   10.75   0
  -2  12  -6   -0.39   12.01   0
   2 -12   6   -7.64   10.90   0
  -4  12  -6   19.02   12.71   0
   4 -12   6  -17.37   10.99   0
   4  12   6  -14.88    9.96   0
  -4  12  -6  -14.06   11.56   0
   4 -12   6   -0.34   12.66   0
   6 -12   6    1.90   21.08   0
  -6  12  -6   -2.46   19.97   0
   6 -12   6    2.49   11.63   0
   6  12   6   -1.33   10.72   0
  -6  12  -6   20.15   14.11   0
  -7  13   6    2.66   14.54   0
  -7 -13   6    5.54    9.99   0
  -5  13   6  -15.88   14.71   0
  -5  13   6    3.90   18.98   0
  -5  13   6    1.17   21.10   0
  -5 -13   6  -22.45    9.62   0
   3  13  -6    0.47   14.37   0
  -3  13   6    2.96   16.38   0
  -3  13   6    9.43   14.35   0
  -3  13   6   -1.44   11.64   0
  -3  13   6   -1.78   12.84   0
  -3 -13   6    9.69   14.38   0
  -3 -13   6    4.72   10.21   0
   1  13  -6    0.25   13.19   0
  -1 -13   6   -6.97   11.56   0
  -1  13   6   -0.68   10.98   0
  -1 -13   6   -0.26   10.44   0
  -1  13   6  -32.60   12.27   0
  -1  13  -6    5.71    9.97   0
   1 -13   6    8.72   11.44   0
   1  13   6   -7.38   10.93   0
  -1  13  -6  -26.86   12.24   0
  -3  13  -6    7.16   11.76   0
   3  13   6    0.81   11.10   0
   3 -13   6    1.34   10.86   0
  -3  13  -6    9.96   12.22   0
   3 -13   6   11.30   13.63   0
   5  13   6   13.48   10.55   0
  -4 -14   6    3.70   10.43   0
  -2  14   6   -3.61   13.60   0
  -2 -14   6  -12.40   15.07   0
  -2  14   6   -5.15   11.26   0
   2  14  -6   -4.80   14.82   0
   2  14  -6    7.77    9.53   0
  -2 -14   6   -1.95   11.52   0
   0  14  -6   12.45   13.64   0
   0  14   6    0.02   12.00   0
   0  14  -6   -5.90    9.91   0
   0 -14   6    2.29   12.31   0
   0  14   6   -4.98   11.56   0
 -16   0   7   -8.94   12.30   0
 -16   0   7  -11.07   11.68   0
  16   0  -7    1.97   13.03   0
 -14   0   7    6.89   13.78   0
 -14   0   7    2.26   12.29   0
  14   0  -7   -2.37   10.69   0
 -14   0   7   -7.53    9.50   0
 -12   0   7    9.46    8.95   0
 -12   0   7   -8.91   11.33   0
  10   0  -7    2.27   10.14   0
 -10   0   7   -2.57   10.92   0
 -10   0   7  -13.31    9.72   0
 -10   0   7    2.11   11.17   0
   8   0  -7    3.54    9.06   0
  -8   0   7   21.75   10.06   0
  -8   0   7  -12.82   10.07   0
  -8   0   7   -2.10    9.62   0
   6   0  -7   -6.34    8.59   0
  -6   0   7   -2.97    8.53   0
  -6   0   7    1.03   10.09   0
   4   0  -7  -10.07    8.25   0
  -4   0   7   -1.46   10.98   0
  -4   0   7  -15.92    8.33   0
   4   0  -7  -17.11   10.68   0
  -2   0   7  -16.09   12.32   0
   2   0  -7  -21.56   12.52   0
  -2   0   7  -22.33    9.19   0
   2   0   7  -38.15   15.92   0
  -2   0  -7  -17.59   12.28   0
   4   0   7  -20.39   15.11   0
  -4   0  -7   -7.04   10.57   0
  -4   0  -7    3.92   12.87   0
   6   0   7  -12.30   11.44   0
  -6   0  -7  -21.46   12.60   0
   6   0   7  -30.78   14.95   0
   8   0   7  -18.71   11.94   0
  -8   0  -7  -22.82   13.17   0
   8   0   7  -27.98   13.15   0
  10   0   7  -15.16   12.04   0
  10   0   7   -9.83   11.71   0
  12   0   7   11.86   10.48   0
  12   0   7   12.81   10.64   0
  12   0   7    0.45   12.86   0
 -17  -1   7    0.41   13.05   0
  17  -1  -7   -0.07   19.45   0
  17  -1  -7   -1.85   23.44   0
  17   1  -7    3.42   13.54   0
 -17   1   7   26.04   13.32   0
 -17   1   7   28.27   13.23   0
 -17  -1   7   -5.85   13.48   0
 -15  -1   7   30.47   13.34   0
 -15  -1   7    2.26   10.88   0
  15  -1  -7   28.85   12.88   0
  15   1  -7   39.36   10.80   0
 -15  -1   7   21.67    9.97   0
 -15   1   7   30.58   10.15   0
 -15   1   7   39.70   11.97   0
 -13   1   7   37.30   14.80   0
  13  -1  -7   23.71   10.78   0
 -13  -1   7   12.16    9.16   0
 -13   1   7   45.28   11.00   0
 -13  -1   7   32.61   11.06   0
 -11   1   7   98.33   12.38   0
 -11  -1   7  120.81   10.74   0
 -11   1   7   83.83    8.99   0
 -11  -1   7   92.67    9.95   0
  11   1  -7   94.22    9.28   0
 -11  -1   7   77.92    8.94   0
 -11   1   7  106.43   10.02   0
  -9  -1   7   31.10   11.16   0
  -9   1   7   18.19   10.62   0
  -9  -1   7   25.30    8.68   0
  -9   1   7   22.98    9.18   0
   9   1  -7   34.18    9.09   0
  -9  -1   7   12.93    9.69   0
  -9   1   7   27.97    9.98   0
  -7  -1   7   -0.64    8.05   0
  -7  -1   7   15.76    9.25   0
  -7   1   7   -2.41    9.33   0
  -7  -1   7    6.08   10.56   0
  -7   1   7   -2.80    9.94   0
   7   1  -7    7.22    7.83   0
  -7   1   7   -6.75    9.34   0
   5   1  -7  262.07   10.78   0
   5   1  -7  261.06    9.39   0
  -5  -1   7  287.77   11.78   0
   5  -1  -7  259.46    9.47   0
  -5   1   7  266.87    9.39   0
  -5  -1   7  265.16    8.58   0
  -5   1   7  266.54   10.52   0
  -3  -1   7  197.99   12.86   0
  -3   1   7  218.86   11.34   0
   3   1  -7  218.55    8.88   0
  -3   1   7  201.71   10.21   0
   3  -1  -7  218.77   11.56   0
   3   1  -7  215.31   12.41   0
  -3  -1   7  215.49    8.78   0
   1   1  -7  585.56    9.77   0
  -1  -1   7  586.16    9.88   0
  -1  -1  -7  -35.16   10.20   0
   1  -1   7  -48.71   14.67   0
   3   1   7    9.31   13.92   0
   3  -1   7   10.19   14.99   0
  -3  -1  -7    0.32   10.64   0
   3   1   7    5.10   10.36   0
  -3   1  -7    0.58    9.96   0
  -3   1  -7   26.47   13.64   0
   5   1   7   75.03   11.52   0
  -5   1  -7   66.81   10.74   0
  -5   1  -7   70.00   13.85   0
  -5  -1  -7   59.03   13.64   0
   5  -1   7   80.36   15.30   0
   5   1   7   58.15   17.45   0
   7   1   7   20.47   11.02   0
   7   1   7   15.18    9.80   0
   7  -1   7   23.75   12.91   0
  -7   1  -7   27.21   13.97   0
   7  -1   7   -4.90   13.73   0
   7   1   7  -11.38   13.83   0
   9  -1   7  166.13   12.30   0
   9   1   7  181.60   12.55   0
  -9   1  -7  202.30   12.14   0
   9  -1   7  179.94   12.82   0
   9   1   7  187.59   10.74   0
  11  -1   7    5.67   11.96   0
  11   1   7   -2.49   11.64   0
  11  -1   7    7.52   12.23   0
  11   1   7    7.62   11.38   0
  13   1   7   10.49   10.80   0
  13  -1   7  -10.32   11.09   0
  13   1   7   -7.40   12.48   0
  13   1   7    1.29   12.24   0
  13  -1   7    0.65   13.33   0
 -16  -2   7   12.66   13.05   0
  16   2  -7    2.26   11.55   0
 -16   2   7    6.18   12.83   0
 -16   2   7   29.04   11.53   0
 -16  -2   7    8.47   12.64   0
 -16  -2   7  -13.87   12.16   0
 -14  -2   7   12.89   10.72   0
 -14   2   7   39.86   11.52   0
  14  -2  -7   26.46   15.60   0
 -14  -2   7   10.42   10.79   0
 -14   2   7   29.51    9.78   0
 -14  -2   7   22.44   11.63   0
 -12   2   7  110.85   16.89   0
  12  -2  -7  117.53   13.14   0
 -12   2   7  113.00   10.53   0
  12   2  -7  101.15    9.46   0
 -12  -2   7  113.93    9.98   0
 -12   2   7  123.13    9.38   0
 -12  -2   7  108.85    9.88   0
 -10   2   7   21.38    9.06   0
 -10   2   7    1.10    9.86   0
  10  -2  -7    7.93   11.89   0
  10   2  -7    3.22    8.18   0
 -10  -2   7    9.33    9.64   0
 -10  -2   7    7.99    9.38   0
 -10   2   7    5.10   12.62   0
  -8   2   7  449.22   10.40   0
   8   2  -7  423.00    8.74   0
  -8  -2   7  449.90   12.77   0
  -8   2   7  429.45   11.81   0
  -8  -2   7  403.91    9.48   0
  -8  -2   7  407.06    9.88   0
  -8   2   7  412.59    9.89   0
  -6   2   7    4.69    9.73   0
  -6   2   7   16.10    9.90   0
  -6  -2   7    6.16   12.42   0
   6   2  -7   -5.13    9.68   0
   6   2  -7   22.82    8.14   0
  -6   2   7   -9.40   10.95   0
  -6  -2   7   -4.15    8.26   0
   4   2  -7  232.54   11.51   0
  -4  -2   7  221.11   12.41   0
   4   2  -7  235.72    8.28   0
  -4   2   7  227.34   10.03   0
  -4  -2   7  211.91    8.51   0
  -4   2   7  226.05   10.35   0
   2   2  -7 2480.05   10.85   0
  -2   2   7 2522.81   13.89   0
  -2  -2   7 2590.13   11.04   0
   2  -2  -7 2520.45   14.59   0
   0  -2  -7  283.88   10.70   0
   0   2  -7  255.03    9.03   0
   0  -2  -7  267.12   13.20   0
   0  -2   7  268.69    8.94   0
   2   2   7  144.34   11.11   0
   2  -2   7  155.95   15.34   0
  -2   2  -7  129.89   14.30   0
   4  -2   7  250.16   16.09   0
   4   2   7  266.75   11.75   0
   4   2   7  236.16   18.64   0
  -4   2  -7  227.97   10.16   0
   4   2   7  233.61   11.12   0
  -4   2  -7  271.31   15.27   0
   6   2   7  -32.64   11.18   0
   6   2   7  -16.71   10.39   0
  -6   2  -7   -9.64   13.47   0
   6  -2   7    2.47   13.09   0
   6   2   7   10.63   14.61   0
   8  -2   7  112.92   13.21   0
   8   2   7  103.58    9.65   0
  -8   2  -7   97.80   12.75   0
   8  -2   7   91.02    9.84   0
   8   2   7  106.88   12.79   0
   8  -2   7   63.51   12.03   0
   8   2   7  117.76   11.32   0
  10   2   7  161.67   12.52   0
  10  -2   7  158.03   11.46   0
  10   2   7  166.30   11.32   0
  10  -2   7  159.11   13.39   0
  12  -2   7   -6.83   10.77   0
  12   2   7    8.68   12.12   0
  12   2   7    5.26   11.35   0
  12  -2   7    4.05   11.12   0
 -12   2  -7   -7.80   12.31   0
  12  -2   7    8.02   13.05   0
 -15  -3   7   12.53   11.19   0
 -15   3   7   31.04   12.37   0
  15   3  -7    5.20   11.31   0
 -15  -3   7    6.63   11.64   0
 -15  -3   7   13.18   11.18   0
 -15   3   7   -1.92   10.36   0
 -13  -3   7   93.82   11.72   0
 -13  -3   7   91.02   10.24   0
 -13  -3   7   64.56   10.11   0
 -11   3   7  161.98   21.67   0
  11  -3  -7  146.18   17.77   0
 -11  -3   7  153.89    9.68   0
  11   3  -7  162.76    8.56   0
 -11   3   7  169.60   10.03   0
 -11  -3   7  162.85    9.69   0
  -9  -3   7   53.08    9.82   0
   9  -3  -7   52.11   14.41   0
  -9   3   7   60.32    9.60   0
  -9   3   7   44.27    9.18   0
   9   3  -7   59.81    8.38   0
  -9  -3   7   56.25    9.49   0
  -9   3   7   61.58   14.28   0
   7  -3  -7  399.57   13.49   0
  -7   3   7  378.91    9.98   0
   7   3  -7  410.83    9.00   0
  -7   3   7  394.80   12.76   0
  -7  -3   7  405.59    9.12   0
  -7   3   7  427.58    9.99   0
  -5   3   7  742.42   10.67   0
  -5   3   7  781.75   11.76   0
  -5   3   7  773.88   10.57   0
  -5  -3   7  790.95    9.14   0
   5   3  -7  750.66   11.40   0
   5   3  -7  768.78    9.01   0
   5  -3  -7  734.07   12.82   0
   3   3  -7  385.82   12.56   0
   3  -3  -7  403.27   11.59   0
  -3   3   7  459.11   10.23   0
   3   3  -7  441.05    8.62   0
  -3  -3   7  419.97    8.65   0
   1   3  -7   68.25    8.27   0
  -1   3   7   69.64   11.64   0
   1  -3  -7   66.27   10.71   0
  -1  -3   7   67.64    8.28   0
   1  -3  -7   72.78   12.35   0
   1  -3   7  509.42    9.05   0
   1  -3   7  511.19   15.92   0
   1   3   7  503.44   11.87   0
   3  -3   7  749.08   16.89   0
   3   3   7  800.29   13.47   0
   3   3   7  744.10   13.01   0
   3   3   7  747.89   18.45   0
  -3   3  -7  686.10   17.02   0
   3  -3   7  703.70   10.30   0
  -5   3  -7  110.37   15.24   0
   5   3   7  114.42   11.44   0
  -5   3  -7  117.23   11.96   0
   5  -3   7  113.21   10.00   0
   5   3   7  102.84   10.75   0
   5  -3   7  123.82   14.56   0
   5   3   7  114.83   18.35   0
   7   3   7  168.20   14.29   0
   7   3   7  163.07    9.63   0
  -7   3  -7  179.44   13.29   0
   7  -3   7  164.31   12.41   0
   7   3   7  159.39   10.31   0
   9  -3   7   88.61   14.06   0
   9  -3   7  109.80   11.70   0
   9   3   7   86.07   11.23   0
  -9   3  -7   68.32   12.86   0
   9   3   7   95.02   12.51   0
  11   3   7    7.04   11.86   0
  11  -3   7   19.75   11.24   0
  11  -3   7  -10.60   11.33   0
 -11   3  -7    3.59   12.38   0
  11   3   7   26.74   11.04   0
  11  -3   7   20.20   14.36   0
  13  -3   7   38.15   11.79   0
  13   3   7   22.45    9.68   0
  13   3   7   31.72   12.88   0
  13  -3   7   30.90   12.89   0
  13  -3   7   23.58   15.43   0
  13   3   7   27.93   11.80   0
 -13  -3  -7   19.83   13.61   0
 -16  -4   7   65.24   12.23   0
 -16   4   7   83.52   13.89   0
 -16  -4   7   65.95   13.39   0
  16   4  -7   43.53   12.17   0
 -16   4   7   59.80   12.05   0
 -16  -4   7   57.54   13.81   0
 -14  -4   7  201.07   13.03   0
 -14   4   7  187.14   10.17   0
 -14   4   7  212.11   11.18   0
 -14  -4   7  185.37   10.50   0
 -12  -4   7   25.55   11.48   0
 -12   4   7   54.38    9.64   0
 -12  -4   7   17.80    8.93   0
 -12   4   7   37.81   10.47   0
  10   4  -7   29.30    9.24   0
 -10   4   7   34.13    9.48   0
 -10  -4   7   26.80   11.51   0
 -10   4   7   44.54    9.67   0
  -8   4   7  634.61   10.12   0
   8   4  -7  693.83    9.17   0
  -8   4   7  680.01   10.19   0
  -8   4   7  678.22   17.07   0
  -8  -4   7  659.45    9.12   0
   8  -4  -7  631.74   20.58   0
   6   4  -7 1339.86   12.48   0
  -6   4   7 1443.88   13.57   0
  -6   4   7 1316.56   11.24   0
   6  -4  -7 1345.75   16.92   0
  -6  -4   7 1441.72    9.63   0
   6   4  -7 1409.20    9.44   0
  -6   4   7 1429.59   11.02   0
  -4   4   7  436.98    9.89   0
   4  -4  -7  398.80   14.00   0
  -4  -4   7  424.12    8.83   0
   4   4  -7  434.16    8.83   0
   4   4  -7  409.06   12.59   0
  -4   4   7  398.99   10.31   0
  -2  -4   7  533.65    8.75   0
   2   4  -7  564.97    8.67   0
  -2   4   7  561.43   11.55   0
   0   4   7  432.49   12.48   0
   0   4   7  386.13   12.18   0
   0  -4   7  420.72   15.23   0
   0   4  -7  425.10    8.72   0
   0  -4   7  392.50    8.57   0
  -2  -4  -7  330.09   14.12   0
   2   4   7  361.75   12.86   0
   2  -4   7  333.80   15.40   0
   2   4   7  350.54   12.48   0
   2  -4   7  339.11    9.29   0
  -2   4  -7  322.24   16.30   0
   4   4   7 1757.13   13.00   0
   4   4   7 1771.40   22.09   0
   4   4   7 1676.21   12.60   0
   4  -4   7 1739.00   11.52   0
  -4   4  -7 1628.51   13.33   0
  -4   4  -7 1789.58   18.29   0
   4  -4   7 1850.10   17.26   0
  -4  -4  -7 1679.57   16.10   0
   6   4   7  422.35   10.29   0
  -6   4  -7  404.46   14.18   0
  -6   4  -7  410.68   12.49   0
   6   4   7  414.09   16.38   0
   6  -4   7  425.82   13.30   0
   6   4   7  413.63   10.55   0
   8  -4   7  -14.97   10.66   0
   8  -4   7   -4.84   13.83   0
   8   4   7   11.39    9.83   0
   8   4   7    3.09    9.33   0
  -8   4  -7    6.93   12.52   0
   8   4   7   17.68   14.12   0
   8  -4   7   18.45   11.58   0
  10  -4   7   97.11   13.45   0
  10   4   7   83.17   13.32   0
  10  -4   7   86.38   10.92   0
 -10   4  -7   81.10   12.18   0
  10  -4   7   84.02   12.10   0
  10   4   7  108.79   10.85   0
 -10  -4  -7   86.36   13.23   0
  12   4   7   88.83   13.15   0
  12  -4   7  104.98   12.36   0
  12  -4   7  105.27   11.33   0
  12   4   7   78.18   11.42   0
  12  -4   7   93.67   15.44   0
 -12  -4  -7   85.67   13.53   0
 -15  -5   7   60.58   10.19   0
  15   5  -7   50.58   10.92   0
 -15   5   7   54.73   12.20   0
 -15  -5   7   70.90   13.26   0
 -15   5   7   71.47   10.68   0
 -15  -5   7   74.17   13.43   0
 -13  -5   7   35.92   12.83   0
 -13  -5   7   44.66   11.25   0
 -13   5   7   51.27   10.11   0
 -13  -5   7   30.35    9.06   0
 -11   5   7  374.62   10.48   0
 -11  -5   7  329.75   13.42   0
 -11  -5   7  338.57   11.11   0
  11   5  -7  346.99    9.52   0
 -11  -5   7  355.66   10.09   0
  -9  -5   7  187.06   13.40   0
  -9   5   7  240.69    9.57   0
   9   5  -7  198.06    8.65   0
  -9  -5   7  204.21    8.55   0
  -7   5   7  166.14   23.16   0
  -7   5   7  157.12    9.58   0
  -7   5   7  143.75   10.05   0
  -7   5   7  155.85   15.12   0
  -7  -5   7  148.56    8.47   0
   7   5  -7  168.59    8.60   0
   7   5  -7  144.01   10.38   0
  -7  -5   7  133.55   12.94   0
   5   5  -7 2425.83   14.83   0
  -5   5   7 2668.69   21.80   0
  -5   5   7 2341.71   16.13   0
  -5   5   7 2260.58   12.54   0
   5   5  -7 2393.16   10.29   0
  -5  -5   7 2326.78   10.28   0
  -5  -5   7 2206.09   18.36   0
  -5   5   7 2434.74   12.65   0
  -3   5   7  434.16   10.57   0
  -3   5   7  480.56   14.54   0
  -3   5   7  424.40   11.28   0
   3   5  -7  425.51    8.56   0
  -3  -5   7  406.55   15.49   0
  -3  -5   7  424.05    8.42   0
   3   5  -7  407.61   13.35   0
  -1   5   7   12.56   13.62   0
  -1  -5   7    0.06   15.66   0
  -1   5   7    0.68   12.85   0
  -1   5   7    6.62   11.97   0
   1   5  -7   12.14    8.36   0
  -1  -5   7    1.53    8.28   0
  -1   5   7    6.71   12.58   0
  -1  -5  -7 2130.12   16.15   0
   1   5   7 2339.58   14.75   0
   1  -5   7 2095.70   18.10   0
   1   5   7 2232.88   15.39   0
   1  -5   7 2196.83   10.31   0
   3   5   7  599.56   11.77   0
   3  -5   7  589.99    9.95   0
   3   5   7  575.13   11.75   0
  -3   5  -7  650.17   17.85   0
   3   5   7  637.78   20.67   0
  -3  -5  -7  598.44   15.41   0
   3  -5   7  613.91   15.45   0
  -5   5  -7  164.56   12.33   0
  -5   5  -7  188.41   14.32   0
   5   5   7  158.37   10.04   0
  -5  -5  -7  175.91   14.42   0
   5  -5   7  171.75   12.74   0
   5   5   7  172.67   18.61   0
   5   5   7  183.75   10.40   0
  -7  -5  -7  503.61   15.64   0
   7   5   7  482.74    9.99   0
  -7   5  -7  458.25   13.42   0
   7   5   7  519.15   16.20   0
   7  -5   7  530.44   12.71   0
   7   5   7  506.13   11.34   0
   7  -5   7  501.85   10.53   0
  -9  -5  -7   18.52   14.39   0
   9  -5   7   29.92   15.54   0
   9   5   7   27.58   14.75   0
   9  -5   7   38.10   11.23   0
   9   5   7   45.13    9.26   0
   9  -5   7   19.57   11.46   0
   9   5   7   31.03    9.82   0
 -11  -5  -7   59.63   14.99   0
  11   5   7   59.79   14.72   0
  11  -5   7   63.72   11.45   0
  11  -5   7   62.10   12.27   0
  11   5   7   56.57   10.07   0
  11  -5   7   58.16   15.97   0
 -14  -6   7   62.48    9.55   0
 -14  -6   7   96.32   15.13   0
 -14  -6   7   94.40   13.27   0
 -14   6   7  115.69   10.83   0
 -12  -6   7   60.05   14.76   0
  12   6  -7   33.54    9.12   0
 -12  -6   7   75.93   11.68   0
 -12   6   7   43.65   10.24   0
 -12  -6   7   52.23    8.92   0
 -10  -6   7  401.22   11.94   0
  10   6  -7  390.84    9.06   0
 -10   6   7  413.89   10.31   0
 -10   6   7  411.42   10.59   0
 -10  -6   7  381.51   14.10   0
   8   6  -7  332.35    8.64   0
  -8  -6   7  329.37   11.07   0
  -8   6   7  324.29    9.48   0
  -8   6   7  301.11   10.13   0
  -8  -6   7  322.35    8.53   0
  -8  -6   7  306.98   14.42   0
  -6   6   7  141.30   14.05   0
   6   6  -7  122.32    8.25   0
  -6   6   7  127.57    9.89   0
   6   6  -7  111.73   11.86   0
  -6  -6   7  120.36    8.26   0
  -6  -6   7  126.14   15.38   0
  -6   6   7  137.85    9.04   0
  -6   6   7  130.03   18.18   0
  -4   6   7  411.19   14.86   0
  -4   6   7  366.73   12.00   0
  -4  -6   7  388.86    8.74   0
   4   6  -7  378.38    8.61   0
   4   6  -7  375.25   13.05   0
  -4  -6   7  384.84   15.30   0
  -4   6   7  390.00   10.60   0
  -2   6   7 1031.59   14.04   0
  -2  -6   7  920.66    9.07   0
  -2   6   7  955.67   11.68   0
  -2   6   7  958.74   13.66   0
   2   6  -7  940.77    9.07   0
  -2  -6   7  886.44   15.82   0
   0   6   7 1069.83   13.85   0
   0  -6   7  982.42   15.87   0
   0   6   7  997.11   14.76   0
   0  -6   7  988.61    9.16   0
   0   6  -7 1011.86   10.32   0
   0   6   7 1042.34   15.38   0
   2   6   7  159.17   11.57   0
   2  -6   7  179.68    8.34   0
   2   6   7  188.56   20.49   0
  -2   6  -7  169.19   17.00   0
   2  -6   7  165.10   13.92   0
   2   6   7  196.95   11.89   0
   4   6   7  218.26   23.29   0
   4   6   7  211.25   10.30   0
  -4   6  -7  213.67   11.61   0
  -4   6  -7  232.00   14.79   0
   4  -6   7  198.89   12.33   0
   4   6   7  224.67   10.39   0
   6   6   7  314.18    9.89   0
  -6   6  -7  326.19   13.29   0
  -6   6  -7  312.97   13.75   0
   6  -6   7  322.20   10.04   0
   6   6   7  326.52   19.79   0
   6  -6   7  313.18   11.83   0
   6   6   7  348.48   10.35   0
   8  -6   7  116.86   11.52   0
   8  -6   7  110.71   15.19   0
   8   6   7  108.12    9.53   0
   8   6   7  114.04   20.52   0
   8  -6   7  105.18   10.62   0
  -8   6  -7  105.74   12.41   0
   8   6   7  117.64    9.95   0
  10  -6   7  163.66   17.46   0
  10  -6   7  153.69   12.17   0
  10  -6   7  178.90   11.43   0
  10   6   7  163.63   10.03   0
  12  -6   7   29.25   11.70   0
  12  -6   7   44.04   19.69   0
  12   6   7   41.37   10.42   0
  12  -6   7   43.42   22.73   0
 -15  -7   7    6.77   19.38   0
  15   7  -7   16.72   11.76   0
 -15   7   7    0.89   13.41   0
 -13  -7   7   48.75   14.15   0
 -13   7   7   48.65   10.79   0
 -13  -7   7   41.48   16.17   0
 -13  -7   7   47.28    9.30   0
  11   7  -7  298.46    9.20   0
 -11  -7   7  325.72   12.94   0
 -11   7   7  289.37   10.58   0
 -11  -7   7  324.20   16.26   0
 -11  -7   7  330.19    9.67   0
  -9  -7   7  305.87   12.59   0
   9   7  -7  292.52    8.90   0
  -9   7   7  321.49   10.83   0
  -9   7   7  278.23   10.77   0
  -9  -7   7  297.71   17.12   0
  -9  -7   7  291.49    8.95   0
   7   7  -7   33.33   11.09   0
   7   7  -7   22.25    8.09   0
  -7   7   7   37.12   11.20   0
  -7  -7   7   24.63   16.64   0
  -7   7   7   27.94    8.84   0
  -7  -7   7   27.29    8.20   0
   5   7  -7  349.41   13.14   0
  -5   7   7  317.78   15.49   0
  -5  -7   7  337.32   15.71   0
   5   7  -7  335.20    8.31   0
  -5   7   7  347.63   12.04   0
  -5  -7   7  337.13    8.52   0
  -5   7   7  341.26   15.24   0
  -5   7   7  351.92   10.41   0
  -3   7   7  543.22   10.40   0
  -3  -7   7  525.16   14.67   0
   3   7  -7  508.17   14.93   0
  -3   7   7  547.43   11.98   0
  -3  -7   7  532.32    8.75   0
   3   7  -7  523.88    8.45   0
  -3   7   7  578.68   13.03   0
  -1   7   7  433.31   15.22   0
  -1  -7   7  384.43   13.46   0
  -1   7   7  420.25   13.42   0
   1   7  -7  385.58    8.32   0
  -1   7   7  422.24   13.49   0
  -1  -7   7  406.57    8.46   0
  -1   7   7  447.65   12.83   0
  -1   7  -7  982.17    9.45   0
   1   7   7  943.85   14.14   0
   1   7   7 1050.57   17.87   0
   1  -7   7  981.88   10.06   0
   1   7   7  993.41   11.99   0
   1  -7   7  948.23   14.58   0
   3   7   7   67.02   26.37   0
   3   7   7   93.91   10.49   0
   3   7   7   76.00   20.11   0
   3  -7   7   70.82   11.49   0
   3   7   7   66.38   10.10   0
   5   7   7   21.72    9.79   0
  -5   7  -7   12.52   11.94   0
   5  -7   7    2.00   11.18   0
   5  -7   7   14.64    9.49   0
   5   7   7   10.90   10.02   0
  -7   7  -7  424.82   15.36   0
   7   7   7  455.41    9.80   0
   7  -7   7  465.81   11.96   0
   7  -7   7  471.26   11.39   0
   7   7   7  488.64   10.44   0
   9  -7   7  134.09   18.58   0
   9   7   7  157.18    9.19   0
   9  -7   7  142.43   11.34   0
   9  -7   7  154.61   12.93   0
   9   7   7  157.51    9.52   0
  11  -7   7   28.02   11.40   0
  11   7   7   31.14   10.51   0
 -14   8   7   96.77   11.86   0
 -14  -8   7   53.31   10.38   0
 -14   8   7   50.39   13.16   0
 -12  -8   7   64.78   20.64   0
 -12  -8   7   59.58   16.45   0
 -12   8   7   53.09   11.47   0
 -12  -8   7   57.44    9.27   0
 -10   8   7   95.27    9.92   0
 -10  -8   7  106.68   18.31   0
 -10  -8   7  101.18   13.53   0
 -10   8   7   97.27   11.73   0
  -8  -8   7  394.23   13.38   0
   8   8  -7  382.73    8.73   0
  -8  -8   7  410.76   18.14   0
  -8   8   7  375.80   11.16   0
  -8  -8   7  409.86    8.64   0
  -8   8   7  415.56    9.73   0
  -6   8   7  137.82    9.60   0
  -6  -8   7  137.33   15.72   0
   6   8  -7  120.81    8.09   0
  -6   8   7  114.49   16.97   0
  -6   8   7  134.05   11.93   0
  -6   8   7  124.09   15.60   0
  -6  -8   7  123.98    8.36   0
   6   8  -7  116.20   12.61   0
  -4   8   7  169.71   15.46   0
   4   8  -7  199.73    8.17   0
   4   8  -7  197.11   13.79   0
  -4   8   7  201.34   12.25   0
  -4  -8   7  191.04   15.16   0
  -4   8   7  193.38    9.87   0
  -4  -8   7  177.49    8.50   0
  -4   8   7  183.30   13.46   0
   2   8  -7  886.05   15.32   0
  -2  -8   7  889.19   16.58   0
   2   8  -7  884.07    8.67   0
  -2   8   7  975.79   14.53   0
  -2  -8   7  897.45    9.80   0
  -2   8   7  925.96   12.45   0
  -2   8   7  950.14   12.96   0
   0   8   7  251.19   13.63   0
   0   8  -7  229.49    8.99   0
   0   8   7  259.96   15.81   0
   0  -8   7  264.59    9.12   0
   0   8  -7  206.32   14.86   0
   0   8   7  264.68   10.62   0
   0  -8   7  226.97   13.99   0
   2   8   7  102.48   10.69   0
   2   8   7  130.83   27.64   0
   2  -8   7  118.36    8.95   0
   2  -8   7   91.40   11.38   0
   2   8   7  127.46   24.77   0
   2   8   7  114.47   10.36   0
   4   8   7  338.43   10.36   0
  -4   8  -7  373.42   11.56   0
   4  -8   7  368.27   10.17   0
   4  -8   7  349.64   11.34   0
   4   8   7  413.13   10.28   0
   6   8   7   95.62    9.39   0
  -6   8  -7  115.00   13.45   0
   6  -8   7  120.13   11.28   0
   6  -8   7  100.36   10.69   0
   6   8   7  127.37    9.89   0
   8  -8   7  109.58   10.86   0
   8  -8   7   91.91   13.08   0
   8   8   7  115.26    9.47   0
  10  -8   7  101.19   11.44   0
  10   8   7   95.28    9.84   0
 -13  -9   7   61.23   10.09   0
 -13   9   7   36.95   13.30   0
 -13   9   7   59.94   11.24   0
 -11   9   7   42.60   11.72   0
 -11  -9   7   43.20    8.79   0
  -9  -9   7   68.00   19.71   0
  -9  -9   7   64.78   14.88   0
  -9   9   7   79.10   12.43   0
  -9  -9   7   70.59    8.55   0
  -9   9   7   80.79    9.34   0
  -7  -9   7  433.68   18.45   0
   7   9  -7  399.78    8.69   0
  -7   9   7  439.41    9.63   0
  -7   9   7  406.46   13.01   0
  -7  -9   7  427.66    8.84   0
  -5  -9   7  357.61   16.20   0
   5   9  -7  369.58   13.81   0
  -5   9   7  339.29   16.35   0
  -5   9   7  358.89   13.38   0
   5   9  -7  368.51    8.27   0
  -5   9   7  368.64   13.86   0
  -5  -9   7  356.96    8.67   0
  -5   9   7  382.87   10.60   0
  -3  -9   7  232.67   14.87   0
  -3   9   7  252.02   10.88   0
   3   9  -7  239.54   13.98   0
   3   9  -7  223.20    8.19   0
  -3   9   7  249.47   13.22   0
  -3  -9   7  247.08    8.50   0
  -3   9   7  241.05   11.75   0
   1   9  -7  154.06    7.88   0
  -1   9   7  169.87   15.15   0
  -1  -9   7  171.43    9.01   0
  -1   9   7  181.43   11.01   0
  -1  -9   7  171.73   12.95   0
   1   9  -7  160.50   13.34   0
   1  -9   7  169.77    9.00   0
   1   9   7  193.74   10.61   0
   1   9   7  187.54   23.32   0
   1  -9   7  182.50   11.46   0
  -1   9  -7  169.91   13.07   0
   1   9   7  194.87   10.00   0
   1   9   7  182.51   23.41   0
  -3   9  -7  402.79   11.04   0
   3   9   7  371.66   10.86   0
   3  -9   7  418.51   12.38   0
   3   9   7  455.28   11.26   0
  -5   9  -7  193.04   13.02   0
   5   9   7  195.46    9.64   0
   5   9   7  227.05    9.45   0
   5  -9   7  206.97   10.82   0
   5  -9   7  218.63   11.21   0
  -7   9  -7   77.42   16.23   0
   7  -9   7   86.13   11.41   0
   7  -9   7   85.39   13.24   0
   7   9   7   85.26    9.60   0
   9  -9   7   51.85   10.95   0
   9   9   7   36.31    9.81   0
 -12 -10   7   23.25   10.53   0
 -12  10   7   29.72   13.81   0
 -10  10   7   29.39   13.74   0
 -10 -10   7   11.86    8.77   0
  -8  10   7  176.57    8.96   0
  -8 -10   7  159.06   18.08   0
  -8  10   7  143.60   13.00   0
  -8 -10   7  196.43    8.76   0
  -8 -10   7  164.81   21.96   0
  -6  10   7  246.57   20.00   0
  -6  10   7  259.81   18.17   0
   6  10  -7  266.94    8.28   0
  -6  10   7  266.56   13.15   0
   6  10  -7  271.83   13.49   0
  -6 -10   7  268.93    8.64   0
  -6 -10   7  258.67   17.61   0
  -6  10   7  286.47   10.06   0
  -4  10   7  158.35   16.09   0
  -4  10   7  158.30   12.49   0
   4  10  -7  166.16    8.08   0
  -4  10   7  177.51    9.52   0
   4  10  -7  170.54   13.22   0
  -4  10   7  168.40   13.25   0
  -4 -10   7  172.73    8.51   0
  -4 -10   7  173.88   14.33   0
   2  10  -7  190.82   12.61   0
  -2  10   7  211.96   11.71   0
  -2 -10   7  196.89    8.56   0
  -2  10   7  201.53   14.51   0
  -2 -10   7  182.45   13.31   0
   0  10   7   68.08   22.30   0
   0 -10   7   76.56    9.24   0
   0 -10   7   73.64   11.47   0
   0  10   7   76.66    9.95   0
   0  10  -7   53.36   12.69   0
   0  10   7   74.14   17.26   0
   2  10   7  181.60   10.61   0
   2 -10   7  155.66   12.04   0
   2  10   7  208.49   10.24   0
  -2  10  -7  170.38   13.41   0
  -4  10  -7  342.86   11.91   0
   4 -10   7  366.56   11.02   0
  -4  10  -7  344.91   13.00   0
   4 -10   7  338.26   10.64   0
   4  10   7  367.02   10.05   0
  -6  10  -7   49.12   14.17   0
   6 -10   7   23.69   10.51   0
  -6  10  -7   37.59   13.09   0
   6  10   7   86.04    9.57   0
   6 -10   7   53.15   12.40   0
   8 -10   7   19.83   10.89   0
  -8  10  -7   20.35   13.03   0
   8  10   7   17.99    9.33   0
  11  11  -7   39.64    9.48   0
 -11  11   7   55.12   14.91   0
 -11 -11   7   41.46   10.09   0
  -9  11   7   36.30    9.08   0
  -9  11   7   -0.95   14.60   0
  -9 -11   7   22.97    8.83   0
  -7  11   7   77.67   13.57   0
  -7 -11   7   89.21    8.78   0
  -7  11   7   91.93    9.67   0
  -5  11   7   88.83   16.06   0
   5  11  -7   75.31   13.08   0
   5  11  -7   92.00    7.95   0
  -5  11   7   79.20   13.19   0
  -5 -11   7   91.49   14.62   0
  -5 -11   7   99.01    8.48   0
  -5  11   7   69.75   14.18   0
  -3  11   7   56.93   13.95   0
   3  11  -7   39.14   12.03   0
   3  11  -7   44.85    7.91   0
  -3  11   7   49.89   11.37   0
  -3 -11   7   59.69   12.82   0
  -3 -11   7   47.02    8.55   0
  -3  11   7   41.12   14.92   0
   1  11  -7  131.55   12.12   0
  -1  11   7  139.63   19.16   0
  -1  11   7  161.87   15.66   0
  -1 -11   7  150.73   12.30   0
  -1  11   7  141.29   10.95   0
  -1 -11   7  134.35    9.64   0
   1  11   7  121.58   10.98   0
   1 -11   7   97.55   11.33   0
   1 -11   7  125.86    9.72   0
  -1  11  -7   96.85   12.35   0
  -3  11  -7   59.98   10.51   0
   3 -11   7   65.28   10.20   0
   3  11   7   77.84    9.79   0
  -3  11  -7   59.05   12.89   0
   3 -11   7   59.16   10.72   0
  -5  11  -7   51.17   13.68   0
   5 -11   7   55.77   10.68   0
  -5  11  -7   57.53   13.68   0
   5 -11   7   54.39   12.88   0
   5  11   7   61.54    9.82   0
   7 -11   7   20.56   11.51   0
  -7  11  -7   18.11   13.61   0
   7  11   7   45.63    9.92   0
   7 -11   7   21.03   20.92   0
  -8 -12   7   10.56    9.48   0
  -8  12   7   10.42   14.99   0
  -6 -12   7    9.02    9.01   0
  -6  12   7  -35.62   13.16   0
  -4  12   7   38.26   15.71   0
  -4  12   7   51.78   11.80   0
   4  12  -7   49.60   13.35   0
  -4  12   7   50.74   14.56   0
  -4 -12   7   42.88   14.09   0
  -4 -12   7   43.60    8.98   0
  -2  12   7   37.79   13.13   0
   2  12  -7   39.59   13.09   0
  -2 -12   7   38.08   12.41   0
  -2  12   7   49.15   13.67   0
  -2  12   7   46.24   11.25   0
  -2 -12   7   49.89    9.57   0
  -2  12   7   35.37   17.37   0
   0 -12   7   69.50   11.77   0
   0  12   7   78.67   10.59   0
   0 -12   7   75.82    9.93   0
   0  12  -7   71.85   12.58   0
  -2  12  -7   50.91   10.10   0
   2 -12   7   33.50   11.66   0
   2  12   7   26.47    9.93   0
  -2  12  -7   19.46   12.26   0
  -4  12  -7    2.15   12.37   0
   4 -12   7   -9.81   11.18   0
   4  12   7   11.74    9.81   0
  -4  12  -7   -5.71   12.89   0
   4 -12   7   13.40   12.60   0
  -6  12  -7    7.35   19.44   0
   6 -12   7   12.95   11.23   0
   6  12   7    8.40   10.32   0
  -6  12  -7    4.42   14.30   0
   6 -12   7   19.64   19.48   0
  -7  13   7  -10.50   16.50   0
  -7 -13   7   15.69   10.04   0
  -5  13   7   10.74   15.95   0
  -5  13   7    0.44   18.75   0
  -5  13   7    5.83   15.67   0
  -5 -13   7   -7.84   10.05   0
  -3  13   7   10.11   16.87   0
  -3  13   7   20.43   11.55   0
  -3  13   7   22.32   14.92   0
  -3  13   7   24.44   13.25   0
  -3 -13   7    4.47   13.43   0
   3  13  -7   11.29   13.22   0
  -3 -13   7   25.95    9.27   0
  -1  13   7   48.21   11.99   0
   1  13  -7   20.96    9.28   0
  -1 -13   7   36.08   11.64   0
  -1  13   7   50.13   11.59   0
   1  13  -7   25.91   13.39   0
  -1 -13   7   55.27   10.54   0
   1  13   7   29.04   11.95   0
  -1  13  -7   20.68   10.17   0
   1 -13   7    9.59   10.90   0
   1  13   7    0.05   10.99   0
  -1  13  -7    9.21   11.93   0
   3 -13   7   -1.60   11.52   0
  -3  13  -7   -9.45   12.29   0
   3  13   7  -10.23   11.21   0
  -3  13  -7    9.92   12.65   0
   3 -13   7   -8.66   13.59   0
  -2 -14   7  -14.06   11.41   0
  16   0  -8  178.54   12.74   0
 -16   0   8  164.80   15.53   0
 -16   0   8  190.72   12.99   0
 -16   0   8  169.64   10.87   0
 -14   0   8  440.53   13.26   0
  14   0  -8  473.29   11.32   0
 -14   0   8  462.04   10.60   0
 -12   0   8  588.39   10.66   0
 -12   0   8  577.33   11.57   0
 -10   0   8 2850.45   12.28   0
 -10   0   8 2979.06   12.98   0
 -10   0   8 2875.54   13.86   0
  -8   0   8 1300.78   10.31   0
  -8   0   8 1368.37   11.05   0
  -8   0   8 1372.22   11.34   0
   8   0  -8 1323.07   10.52   0
   6   0  -8  149.91    8.96   0
  -6   0   8  155.44    9.03   0
  -6   0   8  150.58   10.57   0
  -4   0   8 5266.76   13.67   0
  -4   0   8 4661.81   15.78   0
   4   0  -8 4696.52   15.77   0
   2   0  -8 4908.88   17.49   0
   2   0   8 2145.12   16.62   0
   4   0   8  769.98   16.65   0
  -4   0  -8  706.24   12.06   0
   6   0   8 1401.16   13.84   0
   6   0   8 1342.33   16.84   0
   8   0   8 1100.46   13.45   0
   8   0   8 1093.41   13.46   0
  -8   0  -8 1122.97   12.96   0
  10   0   8  293.93   12.16   0
  10   0   8  268.21   11.98   0
  12   0   8  107.88   10.72   0
  12   0   8  128.51   11.89   0
  12   0   8  115.98   12.14   0
 -17   1   8  132.20   13.07   0
 -15  -1   8  173.06   12.66   0
 -15   1   8  177.30   16.56   0
  15  -1  -8  189.75   12.94   0
 -15   1   8  223.16   12.52   0
  15   1  -8  175.95   10.93   0
 -15  -1   8  193.39   11.11   0
 -15   1   8  199.24   10.95   0
 -15  -1   8  190.33   11.24   0
 -13   1   8  555.69   13.79   0
 -13   1   8  559.21   10.84   0
  13  -1  -8  563.00   11.67   0
 -13  -1   8  552.85    9.66   0
 -13  -1   8  523.82   10.99   0
 -11   1   8 1424.48   10.28   0
 -11  -1   8 1460.30   10.42   0
  11   1  -8 1508.73   11.58   0
 -11  -1   8 1468.00   11.52   0
 -11   1   8 1574.45   11.80   0
 -11   1   8 1515.62   13.78   0
 -11  -1   8 1571.66   12.52   0
   9   1  -8  806.49    9.95   0
  -9   1   8  857.84   10.73   0
  -9  -1   8  800.05    9.55   0
  -9  -1   8  812.05   10.54   0
  -9   1   8  810.93    9.87   0
  -9   1   8  817.13   11.52   0
  -9  -1   8  820.59   11.07   0
  -7   1   8 1348.02   11.26   0
  -7   1   8 1294.40   10.65   0
   7   1  -8 1310.97    9.26   0
  -7   1   8 1347.32   11.07   0
  -7  -1   8 1366.75   13.27   0
  -7  -1   8 1377.14    9.51   0
  -5  -1   8 4183.65   16.36   0
   5  -1  -8 4315.02   14.57   0
  -5   1   8 4536.03   13.93   0
  -5  -1   8 4527.98   12.51   0
  -5   1   8 4374.98   14.64   0
   5   1  -8 4362.84   12.34   0
   5   1  -8 4366.97   15.08   0
   3   1  -8 1420.12    9.81   0
  -3   1   8 1393.28   12.49   0
   3  -1  -8 1396.02   12.92   0
  -3  -1   8 1440.89    9.06   0
  -3   1   8 1435.91   10.79   0
   3   1  -8 1366.31   13.52   0
  -1  -1  -8 3996.50   14.04   0
   3  -1   8  651.66   14.78   0
  -3   1  -8  604.69   10.60   0
   3   1   8  666.78   14.37   0
  -3  -1  -8  626.54   10.97   0
  -3   1  -8  606.46   13.38   0
   5   1   8 1621.42   18.83   0
   5   1   8 1602.97   12.99   0
  -5   1  -8 1387.96   12.96   0
  -5   1  -8 1451.14   14.36   0
  -5  -1  -8 1448.88   13.21   0
   5  -1   8 1594.65   18.08   0
  -7   1  -8 1490.01   14.04   0
   7   1   8 1556.98   12.79   0
   7  -1   8 1566.04   14.30   0
   7  -1   8 1483.15   14.11   0
   7   1   8 1525.94   15.90   0
   9  -1   8  215.73   12.34   0
   9   1   8  245.37   12.50   0
   9  -1   8  246.11   11.69   0
  -9   1  -8  232.21   12.27   0
   9   1   8  223.41   11.64   0
  11  -1   8  213.55   10.36   0
  11   1   8  252.14   11.93   0
  11  -1   8  256.09   11.35   0
  11   1   8  222.58   11.64   0
  11  -1   8  238.88   12.94   0
  13   1   8  140.45   11.16   0
  13   1   8  178.48   12.29   0
  13  -1   8  163.19   12.31   0
  13   1   8  145.24   12.71   0
  13  -1   8  119.64   14.09   0
 -16  -2   8  206.99   13.69   0
  16   2  -8  244.36   11.68   0
 -16   2   8  276.36   13.65   0
 -16  -2   8  260.31   12.42   0
 -16  -2   8  230.77   12.16   0
 -16   2   8  236.87   11.84   0
 -14  -2   8  391.38   10.67   0
  14  -2  -8  382.51   15.49   0
 -14   2   8  348.79   10.08   0
 -14  -2   8  388.43   12.21   0
 -14  -2   8  345.72   11.55   0
  12  -2  -8  167.45   12.47   0
 -12  -2   8  171.78    9.99   0
 -12   2   8  147.67    9.31   0
 -12   2   8  152.49   10.40   0
 -12  -2   8  159.30    9.96   0
 -12   2   8  174.17   14.40   0
 -10   2   8  900.80   10.60   0
 -10  -2   8  866.25    9.78   0
  10   2  -8  858.01   10.02   0
 -10   2   8  853.96    9.77   0
 -10  -2   8  849.02   10.38   0
 -10   2   8  865.43   13.74   0
  10  -2  -8  864.81   12.33   0
  -8  -2   8 2538.74   11.69   0
  -8   2   8 2499.11   11.88   0
  -8  -2   8 2724.53   13.89   0
  -8   2   8 2689.48   12.41   0
   8   2  -8 2625.43   10.74   0
  -8  -2   8 2676.11   11.14   0
  -8   2   8 2674.47   14.32   0
  -6   2   8 1362.60   11.37   0
  -6  -2   8 1276.29   12.92   0
  -6   2   8 1337.32   11.98   0
   6   2  -8 1308.44    9.52   0
   6   2  -8 1342.66   11.64   0
  -6  -2   8 1356.27    9.63   0
  -6   2   8 1237.66    9.97   0
   4   2  -8 2504.82   10.53   0
  -4  -2   8 2565.24   10.65   0
  -4   2   8 2549.08   12.57   0
   4  -2  -8 2438.14   13.10   0
  -4   2   8 2536.57   12.86   0
   4   2  -8 2381.64   13.88   0
  -2   2   8 2872.18   14.07   0
  -2  -2   8 3025.72   11.26   0
   2  -2  -8 2867.54   14.79   0
   2   2  -8 2898.06   11.07   0
   0  -2  -8 1018.93   11.18   0
   0  -2   8 1057.34    9.69   0
   2  -2   8 2984.85   17.95   0
  -2  -2  -8 2989.52   13.85   0
  -2   2  -8 2774.73   16.46   0
   4  -2   8 2348.89   17.61   0
   4   2   8 2457.55   13.88   0
  -4   2  -8 2240.57   13.71   0
   4   2   8 2430.60   19.56   0
   4   2   8 2303.07   13.08   0
  -4   2  -8 2208.00   16.06   0
   6   2   8  509.25   11.45   0
   6   2   8  465.09   10.56   0
  -6   2  -8  502.46   13.43   0
   6  -2   8  476.02   13.50   0
   6   2   8  507.26   15.78   0
   8  -2   8  597.50   13.57   0
   8   2   8  553.19   10.35   0
  -8   2  -8  609.68   14.58   0
   8   2   8  604.10   13.03   0
   8  -2   8  612.67   12.41   0
   8  -2   8  532.03   10.43   0
   8   2   8  610.96   11.09   0
  10  -2   8  443.07   13.74   0
  10   2   8  480.23   13.29   0
  10  -2   8  487.85   11.59   0
  10   2   8  445.13   10.77   0
  12  -2   8  158.60   10.51   0
  12   2   8  171.23   12.33   0
  12  -2   8  168.93   11.31   0
 -12   2  -8  170.99   12.64   0
  12   2   8  163.18   11.67   0
  12  -2   8  143.50   13.77   0
 -15  -3   8  120.56   11.07   0
 -15  -3   8  141.66   11.97   0
  15   3  -8  143.49   10.54   0
 -15  -3   8  143.01   11.97   0
 -15   3   8  127.24   10.34   0
 -15   3   8  171.40   12.25   0
 -13  -3   8  382.10   10.71   0
 -13  -3   8  390.19   12.30   0
 -13   3   8  382.63    9.93   0
 -13  -3   8  345.41    9.40   0
 -11   3   8  213.40   10.20   0
  11  -3  -8  214.85   15.21   0
 -11   3   8  200.33    9.58   0
  11   3  -8  209.20    8.60   0
 -11  -3   8  216.24    9.55   0
 -11  -3   8  216.93    9.60   0
 -11   3   8  221.14   17.10   0
  -9  -3   8  379.39    9.98   0
   9  -3  -8  383.59   13.71   0
  -9   3   8  383.21    9.63   0
   9   3  -8  396.25    8.60   0
  -9   3   8  406.79   13.19   0
  -9  -3   8  385.87    9.63   0
  -9   3   8  434.12    9.86   0
   7  -3  -8 3531.68   17.05   0
   7   3  -8 3618.71   14.51   0
  -7   3   8 3672.66   13.15   0
  -7   3   8 3747.34   16.03   0
  -7  -3   8 3695.48   11.73   0
  -7   3   8 3380.64   13.00   0
   7   3  -8 3585.42   11.45   0
   5   3  -8 2223.12   10.21   0
  -5   3   8 2146.32   12.11   0
   5  -3  -8 2170.72   13.64   0
  -5   3   8 2271.32   13.71   0
   5   3  -8 2178.74   14.32   0
  -5  -3   8 2307.78   10.27   0
  -5   3   8 2279.59   11.97   0
   3  -3  -8  505.65   11.30   0
   3   3  -8  534.84    8.70   0
   3   3  -8  531.58   12.49   0
  -3   3   8  546.10   10.72   0
   3  -3  -8  549.82   11.32   0
  -3  -3   8  534.49    8.72   0
   1   3  -8 1733.91   10.03   0
   1  -3  -8 1739.36   12.50   0
  -1  -3   8 1828.37   10.07   0
   1  -3  -8 1770.79   13.26   0
   1   3   8 1684.58   12.86   0
   1  -3   8 1758.51   16.94   0
   1  -3   8 1767.31   10.34   0
   3  -3   8 2269.53   17.47   0
   3   3   8 2488.94   13.96   0
   3   3   8 2425.54   20.22   0
   3   3   8 2216.24   13.45   0
   3  -3   8 2379.47   11.96   0
  -3   3  -8 2150.21   16.47   0
   5   3   8 1492.16   18.87   0
   5   3   8 1470.41   12.63   0
  -5   3  -8 1356.66   12.76   0
   5   3   8 1351.60   11.87   0
   5  -3   8 1375.83   11.06   0
  -5   3  -8 1403.84   17.01   0
   5  -3   8 1378.84   15.86   0
   7   3   8  270.39   11.25   0
   7   3   8  254.01    9.63   0
   7  -3   8  305.90   10.29   0
  -7   3  -8  267.36   13.40   0
   7   3   8  274.13   14.16   0
   7  -3   8  248.18   13.11   0
   9  -3   8  343.56   14.15   0
   9   3   8  319.84   12.76   0
  -9   3  -8  347.65   13.10   0
   9  -3   8  348.77   11.80   0
   9   3   8  346.30   10.28   0
  11   3   8  280.79   12.24   0
  11  -3   8  267.73   12.41   0
 -11   3  -8  306.60   12.90   0
  11  -3   8  285.93   11.19   0
  11   3   8  293.96   10.53   0
  11  -3   8  274.08   13.45   0
  13   3   8  123.53   11.39   0
  13  -3   8   95.55   14.88   0
 -13  -3  -8   78.92   13.89   0
 -16  -4   8   67.06   11.96   0
  16   4  -8   78.68   12.14   0
 -16   4   8   80.54   11.65   0
 -16   4   8   57.93   13.16   0
 -16  -4   8   76.41   13.67   0
 -14  -4   8  196.13   12.97   0
 -14   4   8  183.64   10.08   0
 -14  -4   8  189.36    9.35   0
 -12  -4   8  374.32   12.26   0
  12   4  -8  362.25    9.23   0
 -12   4   8  342.32    9.90   0
 -12  -4   8  336.22    9.89   0
 -10   4   8  338.94   23.42   0
 -10   4   8  359.71   10.02   0
 -10  -4   8  286.10   12.88   0
 -10  -4   8  312.86    9.86   0
  10   4  -8  315.09    8.67   0
 -10   4   8  315.90    9.49   0
   8  -4  -8 1165.35   17.05   0
  -8   4   8 1163.03   10.48   0
   8   4  -8 1180.56    9.35   0
  -8   4   8 1232.28   15.46   0
  -8  -4   8 1239.42   10.14   0
  -8   4   8 1217.54   10.49   0
   6  -4  -8  850.25   14.69   0
  -6   4   8  840.67   10.52   0
  -6   4   8  919.67   10.21   0
   6   4  -8  905.47    9.02   0
  -6   4   8  946.96   12.94   0
  -6  -4   8  913.20    8.97   0
   6   4  -8  879.96   12.59   0
   4  -4  -8  752.08   13.81   0
  -4  -4   8  780.79    9.01   0
   4   4  -8  793.23   13.44   0
   4   4  -8  787.98    8.84   0
  -4   4   8  807.87   10.58   0
  -4   4   8  769.87   10.95   0
   2   4  -8 2487.12   10.49   0
  -2  -4   8 2591.69   10.49   0
  -2   4   8 2580.53   14.02   0
   0   4   8  901.68   12.64   0
   0  -4   8  898.32   15.71   0
   0   4   8  808.60   12.32   0
   0  -4   8  873.93   10.04   0
   2   4   8 1062.69   12.94   0
   2  -4   8 1017.95   16.14   0
   2   4   8  947.74   12.72   0
   2  -4   8  958.15    9.19   0
   2   4   8 1023.40   17.53   0
   4   4   8 1346.67   11.11   0
   4   4   8 1365.07   20.85   0
  -4  -4  -8 1283.17   14.37   0
   4  -4   8 1322.17   10.98   0
  -4   4  -8 1261.04   12.32   0
   4   4   8 1283.13   12.03   0
   4  -4   8 1365.52   16.68   0
  -6   4  -8  217.71   11.63   0
  -6   4  -8  214.81   14.07   0
   6  -4   8  200.99   12.38   0
   6   4   8  203.61   16.14   0
   6   4   8  208.13   10.45   0
  -8  -4  -8  423.74   13.04   0
   8  -4   8  460.69   14.21   0
   8   4   8  444.44   14.07   0
  -8   4  -8  457.29   13.17   0
   8  -4   8  410.72   11.98   0
   8   4   8  452.70   10.25   0
  10  -4   8  293.36   14.31   0
 -10  -4  -8  317.49   12.55   0
  10  -4   8  331.59   11.56   0
  10   4   8  326.44   13.50   0
  10  -4   8  315.28   11.68   0
 -10   4  -8  315.87   12.90   0
  10   4   8  302.16   10.49   0
  12   4   8   40.33   13.01   0
 -12  -4  -8   34.20   13.42   0
  12  -4   8   37.43   11.69   0
  12  -4   8   61.69   11.56   0
  12   4   8   35.61   10.43   0
  12  -4   8   33.14   15.33   0
 -15  -5   8   26.26   10.81   0
 -15   5   8   19.20   11.78   0
 -15  -5   8   31.43   13.48   0
 -15  -5   8   41.39   13.09   0
 -15   5   8   17.78   10.94   0
 -13  -5   8  310.36   13.22   0
 -13   5   8  312.36   10.52   0
 -13  -5   8  322.47   11.51   0
 -13  -5   8  304.99    9.40   0
 -11  -5   8  497.43   12.57   0
  11   5  -8  520.00   10.31   0
 -11   5   8  558.51   10.29   0
 -11   5   8  511.66   10.22   0
 -11  -5   8  506.33    9.25   0
  -9  -5   8  221.86   12.18   0
   9   5  -8  256.85    9.26   0
  -9   5   8  263.07    9.71   0
  -9   5   8  245.72    9.81   0
  -9  -5   8  259.84    8.41   0
   7   5  -8  476.67   11.18   0
  -7   5   8  538.42   19.76   0
  -7   5   8  484.90   10.06   0
   7   5  -8  475.67    8.72   0
  -7  -5   8  499.83    8.59   0
  -7   5   8  497.37   13.91   0
  -7   5   8  499.14    9.65   0
  -7  -5   8  438.97   13.63   0
   5   5  -8  527.47    8.55   0
  -5   5   8  493.25   15.01   0
  -5   5   8  435.86   10.31   0
  -5   5   8  441.36   11.67   0
  -5  -5   8  433.99   13.65   0
  -5   5   8  461.97    9.62   0
  -5  -5   8  464.29    8.50   0
   5   5  -8  463.99   12.51   0
   3   5  -8 1062.66    9.04   0
  -3   5   8 1202.89   15.33   0
  -3   5   8 1088.25   12.57   0
   3   5  -8 1028.26   14.13   0
  -3  -5   8 1062.93    8.98   0
  -3  -5   8 1075.46   16.38   0
  -3   5   8 1125.38   10.88   0
  -1   5   8 2041.86   15.61   0
  -1   5   8 1796.09   14.72   0
  -1   5   8 1703.99   13.42   0
  -1  -5   8 1741.68   16.12   0
  -1  -5   8 1799.38    9.91   0
   1   5  -8 1730.22   10.00   0
   1   5   8  375.25   12.08   0
  -1  -5  -8  316.36   12.97   0
   1  -5   8  310.11   14.27   0
   1   5   8  353.63   12.36   0
   1  -5   8  337.87    9.25   0
   3   5   8  252.23   10.88   0
   3   5   8  258.33   10.89   0
   3   5   8  264.85   17.70   0
   3  -5   8  233.72    9.40   0
  -3  -5  -8  248.50   12.63   0
   3  -5   8  247.13   14.61   0
  -5   5  -8  513.40   12.41   0
   5   5   8  474.12   10.29   0
  -5   5  -8  501.59   14.57   0
  -5  -5  -8  527.66   14.10   0
   5  -5   8  552.51   11.91   0
   5   5   8  560.93   19.12   0
   5   5   8  532.94   10.72   0
   7   5   8  254.52    9.80   0
  -7  -5  -8  289.89   14.05   0
  -7   5  -8  296.63   13.28   0
   7   5   8  290.92   15.56   0
   7  -5   8  285.68   12.24   0
   7   5   8  290.36   10.26   0
   9  -5   8  157.76   15.31   0
  -9  -5  -8  161.68   14.49   0
   9  -5   8  167.94   10.08   0
   9   5   8  169.65   14.16   0
   9  -5   8  174.08   11.18   0
   9   5   8  177.45    9.92   0
  11  -5   8   65.31   11.90   0
  11   5   8   66.39   13.68   0
 -11  -5  -8   68.09   14.70   0
  11  -5   8   48.12   11.32   0
  11   5   8   67.00   10.13   0
  11  -5   8   53.48   15.19   0
 -14  -6   8   32.35   14.46   0
 -14  -6   8   33.65   12.69   0
 -14   6   8   47.33   11.08   0
 -14  -6   8   30.90    9.42   0
  12   6  -8  310.95    9.27   0
 -12  -6   8  302.89   10.96   0
 -12   6   8  297.93   10.32   0
 -12  -6   8  292.31    9.91   0
 -12  -6   8  294.38   13.21   0
 -10   6   8  496.64   10.13   0
 -10  -6   8  450.72   11.17   0
  10   6  -8  467.70    9.05   0
 -10   6   8  435.98   10.65   0
 -10  -6   8  477.35    9.64   0
 -10  -6   8  457.63   14.32   0
  -8   6   8   51.34    8.97   0
  -8  -6   8   46.91    8.19   0
   8   6  -8   70.16    8.16   0
  -8   6   8   45.61    9.58   0
  -8  -6   8   42.81   12.89   0
  -6   6   8  239.06   17.65   0
  -6   6   8  214.89   13.46   0
  -6   6   8  219.63   10.04   0
   6   6  -8  225.80    8.33   0
   6   6  -8  237.97   11.41   0
  -6   6   8  239.83   10.12   0
  -6  -6   8  224.73    8.34   0
  -6  -6   8  224.10   14.40   0
  -4   6   8  654.37   10.07   0
  -4   6   8  702.61   16.16   0
  -4   6   8  615.84   12.23   0
   4   6  -8  672.08    8.76   0
   4   6  -8  594.92   13.79   0
  -4  -6   8  609.14   15.87   0
  -4  -6   8  628.75    8.80   0
   2   6  -8  565.50   13.71   0
  -2   6   8  682.02   14.17   0
  -2   6   8  597.56   11.76   0
  -2  -6   8  583.32   15.28   0
   2   6  -8  600.03    9.51   0
  -2   6   8  613.45   12.20   0
  -2  -6   8  593.97    8.65   0
   0   6   8  838.93   11.99   0
   0   6   8  826.45   13.23   0
   0  -6   8  702.91   14.05   0
   0   6   8  781.55   14.56   0
   0   6  -8  771.50    8.96   0
   0  -6   8  775.77    9.49   0
   2   6   8  157.55   10.52   0
   2  -6   8  183.90   13.71   0
   2   6   8  160.74   11.15   0
   2  -6   8  148.66    8.94   0
   2   6   8  167.50   18.24   0
   4   6   8   80.06   20.34   0
   4   6   8   47.22    9.70   0
  -4   6  -8   65.62   10.24   0
  -4  -6  -8   58.89   14.76   0
  -4   6  -8   49.76   14.18   0
   4  -6   8   57.99   12.25   0
   4   6   8   76.34    9.93   0
  -6   6  -8  325.67   13.09   0
   6  -6   8  305.54   10.11   0
  -6   6  -8  310.16   13.80   0
   6   6   8  316.68   18.88   0
  -6  -6  -8  346.84   17.77   0
   6  -6   8  322.83   12.29   0
   6   6   8  311.98   10.40   0
   8   6   8  195.97   17.69   0
  -8  -6  -8  213.58   20.06   0
   8  -6   8  205.71   10.78   0
   8  -6   8  214.00   11.44   0
   8   6   8  171.35    9.44   0
   8   6   8  201.80    9.81   0
  10  -6   8   23.57   16.38   0
  10  -6   8   23.27   11.77   0
  10  -6   8   25.82   10.85   0
  10   6   8   40.65    9.49   0
  15   7  -8   77.34   11.70   0
 -13  -7   8   15.89   12.97   0
 -13   7   8    4.80   10.92   0
 -13  -7   8    6.05   15.59   0
 -13  -7   8   20.34    9.16   0
 -11  -7   8   60.11   12.02   0
 -11   7   8   64.60    9.70   0
 -11   7   8   33.80   11.17   0
 -11  -7   8   69.02   14.88   0
 -11  -7   8   55.89    8.51   0
  -9  -7   8  248.92   10.74   0
  -9   7   8  263.09    9.83   0
   9   7  -8  247.84    8.56   0
  -9   7   8  253.62   10.62   0
  -9  -7   8  262.32   15.84   0
  -9  -7   8  260.09    8.67   0
   7   7  -8  114.14    8.05   0
  -7   7   8  102.22   15.61   0
  -7   7   8  132.37    9.99   0
  -7  -7   8  111.99   15.73   0
  -7  -7   8   97.94    8.13   0
   7   7  -8   99.22   11.39   0
  -7   7   8  103.33   17.82   0
  -7   7   8  133.48    8.88   0
  -5  -7   8  308.09   14.73   0
  -5   7   8  314.48   10.30   0
  -5   7   8  320.63   10.65   0
   5   7  -8  309.86    8.20   0
  -5  -7   8  315.66    8.35   0
   5   7  -8  327.71   13.20   0
  -5   7   8  307.43   14.46   0
  -5   7   8  316.13   15.24   0
   3   7  -8  305.70   13.55   0
  -3  -7   8  292.72   14.13   0
  -3   7   8  294.05   12.45   0
  -3  -7   8  328.07    8.35   0
  -3   7   8  317.09   10.55   0
   3   7  -8  290.34    8.14   0
  -3   7   8  329.33   13.96   0
  -1   7   8   75.44   12.54   0
  -1  -7   8   45.68   14.16   0
   1   7  -8   67.47    8.00   0
  -1  -7   8   68.97    7.98   0
  -1   7   8   74.01   12.21   0
   1   7  -8   84.94   15.17   0
  -1   7   8   78.07   11.90   0
   1  -7   8  269.40   13.22   0
   1   7   8  297.65   11.92   0
   1   7   8  313.23   15.35   0
   1  -7   8  292.58    9.13   0
   1   7   8  298.11   16.22   0
   1   7   8  316.24   11.58   0
   3   7   8  233.55   21.71   0
   3   7   8  214.42   11.22   0
   3   7   8  241.81   17.45   0
   3  -7   8  217.68    8.97   0
   3  -7   8  212.35   12.09   0
   3   7   8  235.85   10.30   0
  -5   7  -8  146.95   12.44   0
   5   7   8  157.96    9.96   0
   5  -7   8  150.39   11.57   0
   5   7   8  170.09   10.14   0
  -7   7  -8   79.33   14.43   0
   7   7   8   85.76    9.33   0
   7  -7   8   77.88   10.58   0
   7  -7   8   72.47   11.22   0
   7   7   8   83.05    9.73   0
   9  -7   8    1.85   16.59   0
   9  -7   8    1.17   11.98   0
   9  -7   8   18.05   10.98   0
   9   7   8   16.64    9.41   0
  11  -7   8   41.80   11.63   0
  11  -7   8   36.88   17.05   0
  11   7   8   37.94   10.29   0
  11  -7   8   28.68   22.02   0
 -14  -8   8   17.96   10.29   0
 -14   8   8   38.05   12.93   0
 -14  -8   8   17.22   23.29   0
 -14   8   8    7.66   12.88   0
 -14  -8   8   11.58   20.35   0
 -12  -8   8  -11.88   13.27   0
 -12  -8   8  -21.76   18.39   0
 -12   8   8   -9.71   11.34   0
 -12  -8   8   15.66    9.00   0
 -10   8   8   53.62    9.63   0
  10   8  -8   47.94    8.52   0
 -10  -8   8   41.45   11.82   0
 -10  -8   8   47.09   17.54   0
 -10   8   8   37.14   11.61   0
 -10  -8   8   28.99    8.50   0
  -8   8   8   39.47   10.08   0
   8   8  -8   45.29    8.16   0
  -8  -8   8   43.56   16.95   0
  -8   8   8   47.73   10.64   0
  -8  -8   8   41.37    8.18   0
  -6   8   8  305.99   15.64   0
   6   8  -8  313.44    8.19   0
  -6   8   8  322.43   11.03   0
   6   8  -8  329.20   12.89   0
  -6   8   8  330.46   10.32   0
  -6  -8   8  333.03   15.10   0
  -6  -8   8  339.42    8.56   0
  -6   8   8  313.75   15.21   0
  -4   8   8  162.95   10.50   0
  -4  -8   8  148.61   14.70   0
   4   8  -8  142.24    7.90   0
   4   8  -8  160.47   13.43   0
  -4   8   8  174.51   11.70   0
  -4  -8   8  138.92    8.14   0
  -4   8   8  149.33   13.78   0
  -4   8   8  147.29   15.06   0
   2   8  -8   28.17   12.61   0
  -2  -8   8   28.80   13.98   0
  -2   8   8   34.48   12.33   0
  -2  -8   8   27.93    8.87   0
   2   8  -8   23.24    8.67   0
  -2   8   8   41.26   13.58   0
  -2   8   8   34.04   11.65   0
   0   8  -8  201.61    7.88   0
   0   8   8  247.47   14.82   0
   0   8   8  221.00   11.79   0
   0  -8   8  215.77    8.73   0
   0   8  -8  198.43   12.98   0
   0   8   8  251.74   10.24   0
   0  -8   8  223.93   13.64   0
   2   8   8  280.25   12.33   0
   2   8   8  305.15   22.73   0
   2   8   8  323.04   19.62   0
   2  -8   8  300.58    9.01   0
   2  -8   8  271.32   13.07   0
   2   8   8  308.97   10.50   0
  -4   8  -8   22.76   11.23   0
   4   8   8   21.58    9.66   0
   4  -8   8   12.00   11.18   0
   4   8   8   19.39    9.63   0
  -6   8  -8   90.73   13.28   0
   6  -8   8   67.26   10.50   0
   6  -8   8   53.65   10.61   0
   6   8   8   92.56    9.58   0
   8   8   8   15.15    9.23   0
   8  -8   8   22.44   11.58   0
   8  -8   8   11.72   12.17   0
   8   8   8    4.44    9.62   0
  10  -8   8   15.57   11.77   0
  10  -8   8   12.04   18.53   0
  10   8   8   22.76   10.48   0
  10  -8   8   -0.01   23.55   0
 -13   9   8   20.11   12.03   0
 -13   9   8   -3.73   13.21   0
 -13  -9   8   -4.88    9.92   0
 -11  -9   8    4.24   20.44   0
 -11  -9   8    7.53   16.15   0
 -11   9   8   -1.07   12.48   0
 -11  -9   8   10.62    8.38   0
  -9   9   8  102.91    9.29   0
  -9  -9   8   79.60   17.79   0
   9   9  -8   60.38    8.51   0
  -9  -9   8   68.90   12.66   0
  -9   9   8   73.12   12.17   0
  -9  -9   8   89.13    8.41   0
  -7  -9   8   38.87   15.42   0
   7   9  -8   48.89    8.32   0
  -7   9   8   26.44   11.91   0
   7   9  -8   38.14   11.84   0
  -7   9   8   46.52    8.92   0
  -7  -9   8   36.16    7.37   0
   5   9  -8   17.00   12.81   0
  -5  -9   8   23.96   13.93   0
  -5   9   8  -15.05   14.57   0
  -5   9   8   28.22    9.66   0
   5   9  -8   13.46    7.70   0
  -5   9   8   11.65   11.87   0
  -5  -9   8   20.13    8.06   0
  -5   9   8    8.96   12.97   0
  -3  -9   8  126.20   13.82   0
   3   9  -8  117.52   14.12   0
   3   9  -8  130.91    7.98   0
  -3   9   8  115.82   12.38   0
  -3  -9   8   96.92    8.32   0
  -3   9   8  122.10   10.75   0
  -3   9   8  121.59   11.63   0
   1   9  -8    0.35    8.49   0
  -1  -9   8   11.12    8.74   0
  -1   9   8   -7.83   14.42   0
  -1   9   8   -5.26   10.93   0
  -1  -9   8  -17.53   12.80   0
   1   9  -8   -7.77   12.88   0
   1  -9   8   24.55    8.91   0
   1   9   8   29.10   20.63   0
   1   9   8   19.86   19.17   0
   1   9   8   36.17   10.00   0
   1  -9   8   18.49   12.49   0
  -1   9  -8   45.47   12.47   0
  -3   9  -8  176.51    9.96   0
   3  -9   8  157.49   12.01   0
   3   9   8  185.26   10.14   0
   5   9   8   13.84    9.37   0
  -5   9  -8   -0.57   12.19   0
   5  -9   8   -5.83   10.34   0
   5  -9   8   -0.05   10.53   0
   5   9   8   19.55    9.37   0
  -7   9  -8    3.58   14.56   0
   7  -9   8    3.74   10.76   0
   7   9   8    1.70    9.30   0
   7  -9   8    2.42   11.66   0
   7   9   8    9.94    9.16   0
   9  -9   8   25.20   24.51   0
   9  -9   8    9.92   11.36   0
   9   9   8   18.16    9.49   0
   9  -9   8    6.48   20.06   0
 -12  10   8   20.71   14.90   0
 -12 -10   8   33.19    9.84   0
 -10  10   8   17.76   12.17   0
 -10 -10   8   -8.88    8.78   0
  -8 -10   8    1.02   18.45   0
  -8 -10   8    5.52   13.48   0
  -8  10   8    0.43   12.38   0
  -8 -10   8   -0.21    8.35   0
  -8  10   8   -0.25    9.86   0
  -6 -10   8   28.53   16.02   0
   6  10  -8    7.17   12.36   0
  -6  10   8   17.39   15.85   0
  -6  10   8   16.28    9.53   0
  -6  10   8   12.72   15.48   0
  -6  10   8   11.09   12.20   0
  -6 -10   8   13.62    8.07   0
  -4  10   8  -10.65   14.61   0
   4  10  -8    6.61    7.90   0
   4  10  -8  -11.15   12.94   0
  -4  10   8  -13.92   12.86   0
  -4  10   8   -7.02   11.64   0
  -4 -10   8    1.76    8.25   0
  -4 -10   8    7.83   13.46   0
   2  10  -8    3.52   12.49   0
  -2 -10   8   15.81    8.30   0
  -2  10   8   30.16   14.31   0
  -2  10   8   25.02   10.76   0
  -2 -10   8   27.08   13.29   0
   0 -10   8   57.68    9.17   0
   0  10   8   66.88   10.07   0
   0 -10   8   44.31   12.22   0
   0  10   8   60.30   17.12   0
   0  10   8   67.97   19.00   0
   0  10  -8   70.37   12.90   0
   2 -10   8  -11.38   10.62   0
   2  10   8   10.74   10.81   0
  -2  10  -8    0.41   11.86   0
   4  10   8   12.39    9.61   0
  -4  10  -8   -3.76   11.07   0
   4 -10   8   -7.41   10.41   0
   4 -10   8   -3.45   10.85   0
  -4  10  -8   14.07   12.49   0
   4  10   8  -19.86    9.54   0
  -6  10  -8   11.08   14.21   0
   6 -10   8   18.66   10.48   0
  -6  10  -8    9.91   12.69   0
   6 -10   8    5.51   12.11   0
   6  10   8   -0.14    9.61   0
   8 -10   8    0.07   23.94   0
   8 -10   8    8.32   10.79   0
  -8  10  -8   -3.46   13.08   0
   8  10   8    3.83    9.60   0
   8 -10   8   13.33   18.93   0
 -11 -11   8    0.75    9.56   0
  -9  11   8    8.99    9.17   0
  -9  11   8   31.63   12.75   0
  -9 -11   8    6.31    9.04   0
  -7  11   8   -6.13   12.68   0
  -7 -11   8    2.16   16.16   0
  -7 -11   8   -6.65    8.64   0
  -5 -11   8   12.67   14.30   0
  -5  11   8   25.16   12.41   0
  -5  11   8   10.14   14.95   0
   5  11  -8   16.51   12.64   0
  -5  11   8   21.68   12.44   0
  -5 -11   8   13.44    8.46   0
  -3  11   8   64.49   15.08   0
   3  11  -8   80.50   12.40   0
   3  11  -8   66.20    7.79   0
  -3  11   8   61.73   11.43   0
  -3 -11   8   63.86    9.12   0
  -3 -11   8   74.72   13.34   0
  -3  11   8   65.70   13.95   0
  -1  11   8   14.60   19.07   0
  -1  11   8   14.08   15.06   0
   1  11  -8   21.67   12.73   0
  -1 -11   8   12.42   11.57   0
  -1  11   8   21.73   11.39   0
  -1 -11   8   -0.65    9.42   0
   1 -11   8   10.52   11.19   0
   1  11   8   29.16    9.78   0
   1 -11   8   29.21    9.62   0
  -1  11  -8    1.63   12.33   0
   3  11   8    6.32    9.93   0
  -3  11  -8    1.87   10.14   0
   3 -11   8   -8.31   10.53   0
   3  11   8    9.32    9.79   0
   3 -11   8    2.51   10.86   0
  -3  11  -8    5.10   12.67   0
  -5  11  -8  -14.34   14.05   0
   5 -11   8    1.60   11.70   0
   5  11   8   -7.72    9.74   0
  -5  11  -8   -5.77   12.79   0
   5 -11   8  -17.21   12.39   0
   7 -11   8    8.64   11.32   0
  -7  11  -8   10.08   13.53   0
   7  11   8   -1.38    9.90   0
   7 -11   8   -3.34   17.94   0
  -8 -12   8   -2.89    9.28   0
  -8  12   8   -4.29   14.69   0
   6  12  -8    2.35   12.20   0
  -6 -12   8    3.46   16.66   0
  -6 -12   8  -22.05    8.93   0
  -6  12   8   -4.41   14.18   0
   4  12  -8    7.81   12.99   0
  -4  12   8    6.35   14.79   0
  -4  12   8    0.80   12.43   0
  -4 -12   8    9.39   13.53   0
  -4 -12   8  -11.08    9.59   0
  -4  12   8    3.97   15.45   0
  -2  12   8   -1.64   17.25   0
  -2  12   8   -2.62   13.57   0
   2  12  -8   -1.43   12.21   0
  -2  12   8    1.78   13.24   0
  -2 -12   8   -6.50   11.97   0
  -2  12   8    4.57   11.33   0
  -2 -12   8    2.03    9.48   0
   0  12  -8   10.20   11.39   0
   0  12   8    9.63   11.77   0
   0 -12   8   13.70   11.14   0
   0  12   8    9.32   10.84   0
   0 -12   8   17.20    9.64   0
  -2  12  -8   21.35   10.32   0
   2 -12   8   -0.89   11.43   0
   2  12   8   14.58   10.83   0
  -2  12  -8   22.51   12.37   0
  -4  12  -8   -0.42   12.72   0
   4 -12   8   -5.60   11.78   0
   4  12   8   -7.21   10.08   0
  -4  12  -8  -12.73   12.99   0
   4 -12   8   -3.50   13.47   0
  -5  13   8    3.99   16.23   0
  -5  13   8   -5.89   15.59   0
  -5  13   8    7.96   17.16   0
   5  13  -8    0.56   14.68   0
  -5 -13   8    0.85   16.56   0
  -5 -13   8   -7.56    9.62   0
  -3  13   8   -4.74   17.63   0
  -3  13   8   -6.80   13.48   0
  -3  13   8    9.49   14.78   0
  -3  13   8   -2.14   12.45   0
  -3 -13   8   -0.80   13.32   0
   3  13  -8    5.45   13.09   0
  -3 -13   8   -0.62   10.49   0
   1  13  -8    0.94    9.27   0
   1  13  -8   -1.21   12.65   0
  -1 -13   8   -6.26   12.04   0
  -1  13   8   -0.04   11.82   0
  -1  13   8    6.22   12.45   0
  -1 -13   8    5.56   10.21   0
  -1  13  -8   -5.73   12.37   0
   1  13   8    0.25   11.29   0
  -1  13  -8    4.63   10.40   0
   1 -13   8   -9.01   11.38   0
   1  13   8    1.10   11.44   0
 -16   0   9    2.66   15.90   0
  16   0  -9   11.11   12.48   0
 -16   0   9   -5.72   10.32   0
 -16   0   9   -9.31   13.11   0
  14   0  -9   -2.32    9.86   0
 -14   0   9    9.38    9.21   0
 -14   0   9  -10.54   12.32   0
 -12   0   9   -0.58    9.08   0
 -12   0   9   -7.73   10.69   0
 -10   0   9   -9.82    8.86   0
 -10   0   9  -17.69   10.30   0
 -10   0   9   21.53   10.13   0
   8   0  -9   -0.15    9.09   0
  -8   0   9   -3.20    9.31   0
  -8   0   9  -10.69   10.07   0
  -8   0   9   -4.14    9.18   0
   6   0  -9   -9.17   10.07   0
  -6   0   9   -8.61   10.48   0
  -6   0   9   -0.13    8.95   0
  -4   0   9  -18.72   11.37   0
  -4   0   9  -39.18    8.82   0
   4   0  -9  -19.85   11.54   0
   2   0  -9  -18.96   12.21   0
   2   0   9  -33.38   15.11   0
   4   0   9    5.08   14.70   0
  -4   0  -9   -1.14    9.99   0
   6   0   9  -11.02   10.83   0
   6   0   9    8.51   14.75   0
   8   0   9    2.44   12.13   0
   8   0   9  -14.79   12.62   0
  10   0   9   -0.47    9.86   0
  10   0   9   12.12   11.80   0
 -10   0  -9  -12.43   10.71   0
  10   0   9    3.03   11.52   0
  12   0   9  -10.74   10.86   0
  12   0   9    0.60   11.98   0
  12   0   9    2.39   11.85   0
 -15  -1   9   -4.75   11.91   0
 -15   1   9   10.13   17.35   0
 -15   1   9   -4.02   12.46   0
  15  -1  -9    0.21   12.74   0
  15   1  -9   -9.36   11.20   0
 -15  -1   9  -19.44    9.76   0
 -15   1   9    1.60   10.54   0
 -15  -1   9   10.63   12.44   0
 -13  -1   9  179.19   10.16   0
 -13   1   9  187.69    9.67   0
 -13  -1   9  176.30   10.91   0
 -13   1   9  184.25   12.37   0
  13  -1  -9  191.93   10.96   0
 -11   1   9   16.01   10.03   0
 -11  -1   9   12.73    9.61   0
 -11   1   9    1.88    9.00   0
 -11  -1   9    6.29   10.67   0
 -11  -1   9   18.53    9.33   0
 -11   1   9   21.84   10.60   0
  -9   1   9   44.18    9.97   0
  -9  -1   9   37.16    8.78   0
  -9   1   9   27.16    9.20   0
   9   1  -9   30.19    8.86   0
  -9  -1   9   57.15   10.16   0
  -9   1   9   30.12   10.41   0
  -9  -1   9   34.36    8.43   0
  -7   1   9  258.67    9.79   0
   7   1  -9  270.75    9.10   0
  -7  -1   9  271.66   10.94   0
  -7   1   9  265.27    9.68   0
  -7  -1   9  264.78    8.38   0
  -7   1   9  272.44   10.24   0
  -5  -1   9   62.37   11.39   0
   5  -1  -9   36.98   10.82   0
  -5  -1   9   36.72    8.54   0
  -5   1   9   54.44   10.88   0
  -5   1   9   42.65    8.68   0
   5   1  -9   52.40    8.41   0
   5   1  -9   44.79   10.96   0
  -3   1   9  207.03   11.21   0
   3   1  -9  211.39    8.68   0
   3  -1  -9  236.12   11.69   0
  -3   1   9  217.44    9.38   0
  -3  -1   9  232.62    8.88   0
   3   1  -9  223.89   11.84   0
  -1  -1  -9   89.16   10.20   0
   3  -1   9   63.83   13.71   0
  -3   1  -9   69.07    9.62   0
   3   1   9  106.84   13.70   0
  -3  -1  -9   68.92   10.14   0
   5  -1   9  320.93   15.78   0
   5   1   9  314.30   16.20   0
   5   1   9  287.49   11.01   0
  -5   1  -9  258.28   10.64   0
   7   1   9   -5.82   10.93   0
   7  -1   9   23.49   12.19   0
   7   1   9   -8.58   13.32   0
   7  -1   9   19.51   13.08   0
  -7  -1  -9   18.25   10.30   0
   9  -1   9   12.65    9.96   0
   9  -1   9    0.28   11.60   0
   9   1   9   12.28   11.96   0
   9  -1   9   21.00   12.09   0
   9   1   9  -25.47   10.00   0
  11  -1   9   -2.05   10.55   0
  11   1   9   -9.31   11.80   0
  11  -1   9  -10.71   10.89   0
  11   1   9    5.05    9.31   0
  11   1   9   -6.95   10.40   0
  11  -1   9   21.09   11.75   0
 -16  -2   9   -2.55   13.21   0
 -16   2   9    6.48   14.02   0
  16   2  -9   12.96   11.41   0
 -16  -2   9   -3.43   12.43   0
 -16  -2   9   -3.33   11.24   0
 -16   2   9   29.48   11.63   0
 -14   2   9   15.78   18.73   0
  14  -2  -9   23.70   14.15   0
 -14  -2   9   10.16    9.30   0
 -14   2   9    7.27    9.81   0
 -14  -2   9   23.47   11.06   0
 -14  -2   9   24.92   10.80   0
  12  -2  -9  151.81   12.02   0
 -12   2   9  181.04   10.31   0
 -12  -2   9  150.64   10.07   0
 -12   2   9  161.24    9.27   0
 -12  -2   9  145.30    9.76   0
 -12   2   9  138.86   13.82   0
 -10  -2   9   31.15    9.68   0
 -10   2   9   41.33    9.73   0
  10  -2  -9   14.01   10.92   0
  10   2  -9   30.33    8.86   0
 -10   2   9   28.51   11.21   0
 -10  -2   9   34.50    9.28   0
 -10   2   9    1.01    9.10   0
  -8   2   9   52.62    9.74   0
  -8  -2   9   25.17    9.02   0
  -8   2   9   14.84    9.37   0
  -8  -2   9   36.76   10.78   0
   8   2  -9   44.11    8.78   0
  -8   2   9   24.83   10.54   0
  -8  -2   9   34.75    8.29   0
   6   2  -9  263.12   10.75   0
  -6   2   9  264.45   10.01   0
   6   2  -9  260.42    8.48   0
  -6   2   9  248.12   10.16   0
  -6  -2   9  260.48    9.28   0
  -6   2   9  273.19   10.10   0
   4   2  -9  346.33    8.54   0
   4  -2  -9  343.67   11.19   0
  -4   2   9  328.53   10.34   0
  -4  -2   9  347.80    8.62   0
  -4   2   9  333.39   10.78   0
   4   2  -9  323.59   11.56   0
  -2   2   9  545.54   11.46   0
   2   2  -9  547.20    8.07   0
   2  -2  -9  549.99   13.53   0
  -2  -2   9  547.01    9.29   0
   0  -2   9   -3.51    8.67   0
   0  -2  -9    1.73    9.97   0
   2  -2   9    9.02   13.62   0
  -2  -2  -9  -11.98    8.94   0
   4  -2   9  598.98   15.07   0
  -4   2  -9  572.56   10.46   0
   4   2   9  623.24   11.71   0
   4   2   9  609.54   16.48   0
   4   2   9  574.89   10.94   0
  -4   2  -9  537.91   13.40   0
   6   2   9   59.38   10.67   0
   6   2   9   38.41   10.04   0
   6  -2   9   25.53    8.56   0
   6  -2   9   34.69   12.49   0
   6   2   9   31.65   14.92   0
   8   2   9   19.97   10.17   0
   8  -2   9   22.74   12.56   0
   8  -2   9   34.28    9.70   0
   8   2   9   34.98   12.24   0
  -8   2  -9   44.03   11.79   0
   8  -2   9   24.30   11.42   0
  10  -2   9    6.78   12.90   0
  10  -2   9   18.08   10.00   0
  10   2   9   21.84   12.41   0
  10  -2   9   13.59   10.92   0
  10   2   9   31.62   10.02   0
  12   2   9   -7.06    9.49   0
  12   2   9  -14.28   12.29   0
  12  -2   9    5.84   11.41   0
  12   2   9   18.23   10.62   0
  12  -2   9    5.08   12.34   0
 -15  -3   9   -7.35   11.21   0
  15   3  -9   13.42   10.43   0
 -15  -3   9   -5.39   12.91   0
 -15  -3   9   11.42   10.97   0
 -15   3   9   -8.35   10.33   0
 -13   3   9  171.55   25.27   0
  13  -3  -9  156.91   21.11   0
 -13  -3   9  143.25   12.08   0
  13   3  -9  155.95    9.00   0
 -13  -3   9  135.73   10.09   0
 -13   3   9  159.50    9.58   0
 -13  -3   9  156.37    9.76   0
  11  -3  -9   27.96   14.64   0
 -11  -3   9   31.49    9.74   0
  11   3  -9   27.58    9.06   0
 -11   3   9   30.94    9.46   0
 -11   3   9   39.26   10.06   0
 -11  -3   9   26.82    9.47   0
 -11   3   9   28.68   14.80   0
  -9   3   9   38.06    9.23   0
  -9  -3   9   27.44    9.95   0
   9  -3  -9   33.28   12.63   0
  -9   3   9   47.47    9.51   0
   9   3  -9   46.33    7.97   0
  -9   3   9   48.52   11.96   0
  -9  -3   9   48.10    9.16   0
   7   3  -9  937.51   10.89   0
  -7   3   9  957.55   10.92   0
   7  -3  -9  859.71   13.46   0
  -7   3   9  871.50   10.83   0
  -7   3   9  921.86   12.03   0
   7   3  -9  894.50    9.05   0
  -7  -3   9  913.55    9.22   0
   5   3  -9   24.30   10.84   0
  -5   3   9   14.23    9.93   0
   5  -3  -9   18.05   11.62   0
   5   3  -9   28.71    7.68   0
  -5  -3   9   12.37    7.90   0
  -5   3   9   29.92   10.63   0
  -5   3   9    4.11   10.29   0
   3  -3  -9   53.66   10.54   0
  -3   3   9   56.82   11.48   0
   3   3  -9   43.62    8.30   0
   3   3  -9   53.00   11.90   0
   3  -3  -9   50.04   12.13   0
  -3  -3   9   45.79    8.35   0
   1  -3  -9  943.44   12.42   0
   1   3  -9  936.99    9.48   0
  -1  -3   9  982.56    9.53   0
   1  -3  -9  967.30   13.09   0
   1  -3   9  110.51   14.14   0
   1  -3   9  100.11    8.84   0
  -1  -3  -9  104.37   11.42   0
   1   3   9  122.45   10.54   0
   3  -3   9  126.70   14.60   0
   3   3   9  168.08   10.90   0
   3  -3   9  125.68    8.70   0
   3   3   9  148.99   14.90   0
   3   3   9  144.59   10.70   0
  -3   3  -9  109.77   13.66   0
   5   3   9  222.27   17.77   0
   5   3   9  254.58   11.33   0
   5  -3   9  234.94    9.80   0
  -5   3  -9  219.85   11.35   0
   5  -3   9  219.63   14.19   0
   7   3   9   13.43    9.98   0
   7  -3   9   35.31    9.35   0
  -7   3  -9   22.11   12.27   0
   7   3   9   38.47   13.91   0
   7  -3   9   -3.82   11.65   0
   9  -3   9   35.02   12.97   0
   9   3   9   45.40   12.39   0
   9  -3   9   35.73   11.00   0
  -9   3  -9   40.12   12.23   0
   9   3   9   51.06   10.85   0
  11  -3   9   35.13   11.06   0
  11   3   9   71.65   12.07   0
  11  -3   9   36.30   12.16   0
  11   3   9   49.21   10.23   0
  11  -3   9   56.26   13.47   0
 -11  -3  -9   51.46   12.64   0
 -16  -4   9   55.70   12.04   0
 -16  -4   9   85.21   13.86   0
  16   4  -9   69.93   12.62   0
 -16   4   9  117.06   13.99   0
 -16   4   9   71.17   12.11   0
 -14  -4   9   -8.65   11.89   0
 -14   4   9   -5.65    9.70   0
 -14  -4   9  -16.29    9.87   0
 -12  -4   9   -6.05    9.90   0
 -12   4   9   10.12    9.60   0
 -12  -4   9   -4.92   11.75   0
 -12  -4   9   11.26    8.59   0
 -10  -4   9  561.82   12.21   0
  10  -4  -9  587.61   18.31   0
 -10  -4   9  583.16   10.18   0
 -10   4   9  597.06   10.18   0
 -10   4   9  615.02   10.41   0
  10   4  -9  622.92    9.00   0
 -10  -4   9  588.78    9.08   0
 -10   4   9  600.34   16.70   0
  -8   4   9  125.89    9.44   0
   8   4  -9  130.02    8.15   0
  -8   4   9  122.50   11.85   0
  -8   4   9  126.66    9.47   0
   8  -4  -9  117.12   14.58   0
  -8  -4   9  118.91    8.24   0
  -6   4   9  124.40    9.45   0
   6  -4  -9   97.57   13.08   0
   6   4  -9  114.02    8.24   0
  -6   4   9   94.99   11.97   0
   6   4  -9   88.27   10.44   0
  -6   4   9  108.12    9.70   0
  -6  -4   9  102.85    8.35   0
  -4   4   9  361.12   10.50   0
  -4   4   9  395.68   10.10   0
  -4  -4   9  398.50    8.13   0
   4   4  -9  382.82   11.70   0
   4  -4  -9  375.06   11.89   0
   4   4  -9  368.41    8.19   0
  -2   4   9   63.11   10.22   0
   2  -4  -9   30.80   11.51   0
   2   4  -9   43.91    8.08   0
   2  -4  -9   56.49   11.71   0
  -2  -4   9   40.48    8.11   0
   0   4   9  639.29   11.76   0
   0   4   9  570.76   11.58   0
   0  -4   9  613.18   14.83   0
   0  -4   9  585.91    8.90   0
   2  -4   9  773.58    9.84   0
   2   4   9  829.97   12.45   0
   2  -4   9  796.05   15.34   0
   2   4   9  761.80   12.22   0
   2   4   9  830.48   15.52   0
   4   4   9   51.27   10.97   0
   4   4   9   50.65   17.72   0
   4   4   9   51.35   10.54   0
  -4   4  -9   52.83   10.53   0
  -4  -4  -9   46.30   11.82   0
   4  -4   9   46.45    9.13   0
   4  -4   9   53.30   14.34   0
   6   4   9   27.80   10.78   0
  -6   4  -9   20.99   10.91   0
  -6  -4  -9   21.32   12.43   0
   6  -4   9    4.19    8.93   0
  -6   4  -9   25.74   13.19   0
   6  -4   9  -17.40   12.09   0
   6   4   9   15.02   15.65   0
   8  -4   9  143.35   13.53   0
  -8  -4  -9  127.17   12.48   0
   8   4   9  131.11   13.64   0
   8  -4   9  132.62   11.21   0
   8   4   9  140.55   10.00   0
  10  -4   9  127.72   13.80   0
 -10  -4  -9  125.58   12.69   0
  10   4   9  136.35   12.91   0
  10  -4   9  149.03   11.14   0
  10   4   9  133.89   10.09   0
  10  -4   9  139.59   10.57   0
 -12  -4  -9   20.77   14.49   0
  12   4   9   23.51   13.68   0
  12  -4   9   20.52   11.70   0
  12  -4   9   14.68   12.26   0
  12   4   9   11.51   10.67   0
  12  -4   9    8.10   14.60   0
 -15  -5   9   44.52   13.50   0
 -15  -5   9   37.94   12.39   0
 -15   5   9   74.16   11.50   0
 -15   5   9   25.82   10.99   0
 -15  -5   9   30.25   10.80   0
 -13  -5   9   93.44   12.96   0
 -13   5   9   68.05    9.84   0
 -13  -5   9   73.89    9.99   0
 -11  -5   9   51.42   13.01   0
 -11   5   9   65.04    9.97   0
  11   5  -9   63.83    8.67   0
 -11   5   9   69.54    9.72   0
 -11  -5   9   42.51    9.31   0
   9   5  -9  254.71    8.44   0
  -9   5   9  233.60    9.82   0
  -9   5   9  275.25    9.58   0
  -9   5   9  250.88   16.60   0
  -9  -5   9  248.46    8.36   0
  -9  -5   9  245.73   13.49   0
  -7   5   9  475.79    9.59   0
   7   5  -9  451.74   11.14   0
  -7   5   9  427.67   10.04   0
   7   5  -9  455.64    8.56   0
  -7   5   9  471.36   13.17   0
  -7  -5   9  452.17    8.47   0
  -7  -5   9  409.95   13.58   0
  -5   5   9  208.30   11.06   0
  -5   5   9  213.22   11.63   0
   5   5  -9  209.72    8.21   0
  -5  -5   9  219.76    8.21   0
  -5  -5   9  202.22   14.51   0
   5   5  -9  218.67   12.03   0
  -5   5   9  225.89   10.39   0
  -3   5   9  190.74   12.80   0
   3   5  -9  169.28   11.95   0
   3   5  -9  155.81    8.32   0
  -3   5   9  155.38   10.07   0
  -3   5   9  166.10   10.52   0
  -3  -5   9  161.31    8.18   0
  -3  -5   9  168.73   13.92   0
  -1  -5   9  580.68   14.47   0
  -1   5   9  727.57   13.57   0
  -1  -5   9  644.48    8.67   0
   1   5  -9  622.58    9.54   0
   1   5   9  759.37   12.58   0
   1   5   9  710.45   12.43   0
   1  -5   9  713.49   14.69   0
  -1  -5  -9  702.42   12.83   0
   1  -5   9  711.92    8.78   0
   3  -5   9   96.53   14.65   0
   3   5   9   83.12   10.67   0
   3   5   9   67.40   10.78   0
   3   5   9   77.14   17.29   0
  -3  -5  -9   77.43   12.40   0
   3  -5   9   85.22    8.90   0
   5   5   9  157.52    9.90   0
   5  -5   9  146.13    9.09   0
  -5   5  -9  144.07   10.91   0
  -5   5  -9  165.47   13.77   0
  -5  -5  -9  157.28   13.05   0
   5  -5   9  123.27   13.05   0
   5   5   9  174.55   18.34   0
   5   5   9  163.16   10.29   0
  -7   5  -9  193.46   12.43   0
  -7  -5  -9  222.33   13.29   0
   7   5   9  212.01   15.12   0
   7  -5   9  193.25   11.73   0
   7   5   9  242.37    9.94   0
   9  -5   9   46.17   14.59   0
   9  -5   9   37.22   10.88   0
   9  -5   9   56.23   10.94   0
   9   5   9   40.25   13.83   0
  -9  -5  -9   41.27   13.59   0
   9   5   9   42.59   10.48   0
  11   5   9   80.62   14.64   0
  11  -5   9   70.65   11.69   0
  11  -5   9   64.95   11.67   0
 -11  -5  -9   70.88   15.74   0
  11   5   9   66.19   10.34   0
  11  -5   9   60.94   14.63   0
 -14  -6   9   63.31   12.20   0
 -14   6   9   45.59   10.67   0
 -14  -6   9   52.65    9.45   0
 -14  -6   9   55.62   14.62   0
 -12  -6   9   39.94   10.94   0
  12   6  -9   53.66    9.02   0
 -12   6   9   41.22   10.27   0
 -12  -6   9   66.53    9.44   0
 -12  -6   9   59.40   13.33   0
 -10   6   9  503.48   10.59   0
  10   6  -9  543.12    9.01   0
 -10   6   9  581.38   10.08   0
 -10  -6   9  526.87    8.90   0
 -10  -6   9  529.51   14.50   0
  -8   6   9   54.69   19.78   0
   8   6  -9   55.56   10.19   0
   8   6  -9   43.42    8.12   0
  -8   6   9   65.79    9.67   0
  -8   6   9   51.18    8.98   0
  -8   6   9   55.83   14.74   0
  -8  -6   9   43.07    8.00   0
  -8  -6   9   57.37   14.26   0
  -6   6   9  233.78   17.96   0
  -6   6   9  199.12   12.50   0
  -6   6   9  192.51    9.23   0
   6   6  -9  198.67   11.45   0
  -6   6   9  209.01   10.04   0
   6   6  -9  189.64    8.20   0
  -6  -6   9  190.17    8.15   0
  -6  -6   9  171.61   14.48   0
  -4   6   9 1553.25   13.80   0
  -4   6   9 1911.57   16.84   0
  -4   6   9 1604.36   12.25   0
   4   6  -9 1666.00    9.55   0
   4   6  -9 1613.75   14.53   0
  -4  -6   9 1618.22   15.54   0
  -4  -6   9 1656.69    9.64   0
  -4   6   9 1745.92   11.45   0
  -2   6   9  194.97   13.23   0
   2   6  -9  142.74   14.52   0
  -2   6   9  141.20   10.83   0
  -2   6   9  155.08   10.79   0
   2   6  -9  155.92    8.11   0
  -2  -6   9  168.87    8.72   0
  -2  -6   9  141.43   13.20   0
   0   6   9  250.93   12.59   0
   0  -6   9  208.84   13.15   0
   0   6   9  249.42   12.21   0
   0  -6   9  240.89    8.26   0
   2   6   9  698.15   11.22   0
   2  -6   9  630.39   14.64   0
   2   6   9  632.40   11.94   0
   2  -6   9  664.27    9.47   0
   2   6   9  692.79   19.28   0
   4   6   9  123.86   19.33   0
  -4  -6  -9  118.90   14.56   0
  -4   6  -9  121.51   10.24   0
   4   6   9  123.34    9.86   0
   4  -6   9  122.31    9.41   0
   4  -6   9  123.43   12.82   0
   4   6   9  120.77   10.25   0
  -6  -6  -9  267.56   15.98   0
  -6   6  -9  253.38   12.75   0
   6   6   9  242.09   17.61   0
   6  -6   9  249.95   12.37   0
   6   6   9  250.26   10.07   0
  -8  -6  -9  200.85   17.42   0
   8  -6   9  192.09   10.96   0
   8   6   9  180.63   17.35   0
   8  -6   9  205.84   11.76   0
   8   6   9  188.60    9.82   0
  10  -6   9   16.45   15.82   0
  10  -6   9   22.46   11.80   0
  10  -6   9    7.62   10.82   0
  10   6   9   39.19   10.24   0
 -13  -7   9  231.59   12.39   0
 -13   7   9  230.60   10.88   0
 -13  -7   9  217.35   16.30   0
 -13  -7   9  201.88    9.40   0
 -11  -7   9   68.44   10.41   0
 -11   7   9   44.63   10.26   0
 -11  -7   9   73.83   14.74   0
 -11  -7   9   69.87    9.18   0
 -11   7   9   67.27    9.81   0
  -9  -7   9  139.69   11.46   0
   9   7  -9  136.08    8.37   0
  -9   7   9  143.85   10.45   0
  -9  -7   9  124.48   15.15   0
  -9   7   9  132.16    9.61   0
  -9  -7   9  139.43    8.38   0
   7   7  -9  377.16   11.20   0
  -7   7   9  396.63    9.40   0
  -7   7   9  381.54   14.65   0
  -7   7   9  370.01   10.58   0
   7   7  -9  398.64    8.44   0
  -7  -7   9  417.98   15.92   0
  -7  -7   9  407.22    8.49   0
  -7   7   9  397.70   17.38   0
  -5   7   9  405.35   15.56   0
   5   7  -9  376.68    8.18   0
  -5   7   9  373.68   11.64   0
  -5  -7   9  382.82   14.56   0
  -5   7   9  387.41   13.43   0
  -5  -7   9  391.18    8.55   0
   5   7  -9  381.95   12.29   0
  -5   7   9  397.30    9.37   0
  -3  -7   9  710.30   13.54   0
  -3   7   9  785.46   13.10   0
   3   7  -9  721.61   14.24   0
   3   7  -9  715.10    8.61   0
  -3   7   9  724.01   11.78   0
  -3   7   9  770.86   11.32   0
  -3  -7   9  734.84    8.77   0
  -1   7   9  412.11   12.11   0
  -1  -7   9  372.66   12.93   0
  -1   7   9  416.11   12.60   0
  -1  -7   9  380.80    8.90   0
   1   7  -9  371.49   15.06   0
   1  -7   9  106.63   13.11   0
   1   7   9  122.54   11.73   0
   1   7   9  119.49   13.94   0
   1  -7   9  104.50    8.57   0
   1   7   9  118.62   16.30   0
   1   7   9  134.84   11.51   0
   3   7   9  290.99   16.13   0
   3   7   9  272.06   19.93   0
   3   7   9  240.70   10.55   0
  -3   7  -9  270.11   10.05   0
   3  -7   9  275.07    8.93   0
   3  -7   9  240.58   13.44   0
   3   7   9  284.76   11.14   0
   5   7   9  416.51   10.28   0
  -5   7  -9  441.90   12.44   0
   5   7   9  434.92   23.25   0
   5  -7   9  458.65   12.10   0
   5   7   9  432.80   10.24   0
  -7   7  -9  179.69   14.46   0
   7  -7   9  177.61   10.73   0
   7  -7   9  162.96   11.73   0
   7   7   9  220.73    9.85   0
   9  -7   9   25.83   16.85   0
   9  -7   9   15.91   11.81   0
   9  -7   9    5.29   11.03   0
   9   7   9   15.06    9.50   0
 -12  -8   9   76.17   13.15   0
 -12  -8   9   77.34   17.69   0
 -12   8   9   81.35   11.21   0
 -12  -8   9   78.03    8.98   0
  10   8  -9  162.22    8.72   0
 -10  -8   9  183.90   16.24   0
 -10   8   9  149.96   10.52   0
 -10  -8   9  165.17   12.16   0
 -10   8   9  159.92    9.55   0
 -10  -8   9  170.57    8.56   0
   8   8  -9  151.71    8.24   0
  -8  -8   9  171.98   15.10   0
  -8   8   9  160.67    9.41   0
  -8   8   9  139.30   11.83   0
  -8  -8   9  134.30    8.27   0
  -6   8   9  227.70   10.09   0
   6   8  -9  206.53   11.36   0
  -6   8   9  208.20   14.15   0
  -6  -8   9  210.82   15.19   0
   6   8  -9  223.77    8.28   0
  -6   8   9  221.67   10.51   0
  -6  -8   9  205.27    8.43   0
  -6   8   9  213.87   15.39   0
  -4   8   9  399.23   14.48   0
  -4  -8   9  391.02   14.30   0
   4   8  -9  410.67    8.25   0
  -4   8   9  425.00   11.58   0
   4   8  -9  420.58   13.97   0
  -4  -8   9  417.92    8.56   0
  -4   8   9  449.07   10.23   0
  -4   8   9  438.47   13.27   0
   2   8  -9  256.08   14.25   0
  -2  -8   9  250.66   13.78   0
   2   8  -9  247.88    7.99   0
  -2   8   9  269.62   12.55   0
  -2  -8   9  252.32    8.17   0
  -2   8   9  254.36   11.60   0
   0  -8   9  144.63   12.79   0
   0   8   9  153.60   11.79   0
   0   8   9  179.00   14.32   0
   0  -8   9  163.50    8.08   0
   0   8   9  157.71   13.11   0
   0   8   9  171.08   11.47   0
   0   8  -9  130.40   14.29   0
   2  -8   9  343.23    9.24   0
   2   8   9  347.65   20.47   0
   2   8   9  358.21   18.12   0
   2  -8   9  324.40   12.44   0
   2   8   9  360.34   10.58   0
  -4   8  -9  212.80   10.53   0
   4  -8   9  199.16   12.15   0
   4   8   9  224.43    9.88   0
   4   8   9  225.26    9.88   0
  -6   8  -9   73.97   13.45   0
   6  -8   9   90.26   10.75   0
   6  -8   9   95.33   10.82   0
   6   8   9  101.69   10.33   0
   8  -8   9   86.45   10.88   0
   8  -8   9   82.21   11.93   0
   8   8   9   75.47    9.46   0
 -13  -9   9   54.67   25.08   0
 -13  -9   9   36.22   21.93   0
 -13  -9   9   41.41   10.87   0
 -11  -9   9   25.40   17.95   0
 -11  -9   9   20.98   13.59   0
 -11   9   9   14.37   11.63   0
 -11  -9   9   16.06    8.58   0
  -9  -9   9  113.39   11.98   0
  -9  -9   9  102.17   16.39   0
   9   9  -9  101.49    8.59   0
  -9   9   9   86.96   11.03   0
  -9  -9   9  102.21    8.58   0
  -7   9   9  346.38   10.31   0
  -7  -9   9  310.06   15.86   0
  -7   9   9  306.14   18.84   0
   7   9  -9  315.04    8.48   0
  -7   9   9  303.95   12.19   0
  -7   9   9  310.85   19.56   0
  -7  -9   9  292.99    8.70   0
   7   9  -9  306.31   12.32   0
  -5   9   9   19.77   14.31   0
  -5  -9   9   14.78   14.18   0
   5   9  -9   16.80    7.54   0
  -5   9   9   38.24   11.21   0
  -5  -9   9   32.43    7.83   0
  -5   9   9    8.53   12.96   0
   5   9  -9   13.60   12.27   0
  -5   9   9   29.34   10.32   0
  -3  -9   9   83.43   13.42   0
   3   9  -9  102.31   12.52   0
   3   9  -9   79.72    8.02   0
  -3   9   9   96.54   14.35   0
  -3   9   9   90.67   12.26   0
  -3  -9   9  103.08    8.32   0
  -3   9   9   97.40   11.02   0
   1   9  -9  332.03   12.28   0
   1   9  -9  373.53    8.31   0
  -1   9   9  381.16   14.15   0
  -1  -9   9  361.97    8.58   0
  -1   9   9  403.38   11.72   0
  -1  -9   9  350.59   14.07   0
   1   9   9   92.46   19.70   0
   1  -9   9  101.88    9.18   0
   1   9   9   98.96   17.49   0
   1  -9   9   80.94   11.60   0
   1   9   9  124.06   10.15   0
  -1   9  -9   92.48   14.01   0
   3  -9   9  179.44   11.14   0
   3   9   9  220.20   10.97   0
  -3   9  -9  190.83   10.02   0
  -5   9  -9   89.26   12.71   0
   5  -9   9   92.84   10.19   0
   5  -9   9   84.57   10.90   0
   5   9   9   98.88    9.78   0
  -7   9  -9    2.89   14.95   0
   7  -9   9   23.00   10.82   0
   7  -9   9    7.71   11.81   0
   7   9   9   29.57    9.48   0
   9   9   9   54.79   10.30   0
 -12  10   9   13.96   13.78   0
 -10 -10   9   46.51   20.22   0
 -10 -10   9   38.42   15.15   0
 -10  10   9   36.16   13.26   0
 -10 -10   9   14.08    9.44   0
  -8 -10   9   70.40   16.99   0
  -8  10   9   83.52    9.11   0
  -8  10   9   80.53   12.47   0
  -8 -10   9   85.87   11.99   0
  -8 -10   9   80.16    8.48   0
  -6 -10   9  104.98   15.36   0
  -6  10   9  107.09    9.64   0
  -6  10   9   99.47   14.52   0
   6  10  -9   94.21   12.05   0
  -6  10   9  102.74   11.87   0
  -6  10   9  116.63   14.50   0
  -6 -10   9  110.52    8.36   0
  -4 -10   9    0.45   14.04   0
  -4  10   9   22.71   14.06   0
   4  10  -9   23.58    7.84   0
   4  10  -9   16.97   12.28   0
  -4  10   9   28.19   12.22   0
  -4 -10   9    5.92    8.27   0
  -4  10   9   18.35   11.27   0
   2  10  -9   86.36   13.47   0
   2  10  -9   80.21    7.86   0
  -2  10   9   80.66   13.96   0
  -2 -10   9   83.94    8.25   0
  -2  10   9   75.30   11.90   0
  -2 -10   9   76.18   13.26   0
   0 -10   9  185.45    9.28   0
   0  10   9  208.81   17.90   0
   0  10   9  218.64   17.47   0
   0  10   9  224.75   11.27   0
   0 -10   9  177.42   12.86   0
   0  10  -9  165.76   11.74   0
  -2  10  -9   85.44    9.48   0
   2 -10   9  102.24   10.02   0
   2 -10   9   89.38   12.03   0
   2  10   9  129.40   10.63   0
  -2  10  -9   88.58   13.11   0
   4  10   9   21.18    9.64   0
  -4  10  -9   34.74   11.67   0
   4 -10   9   48.34   11.59   0
   4 -10   9   35.31   10.79   0
  -4  10  -9   36.96   12.55   0
   4  10   9   47.55    9.54   0
  -6  10  -9   22.58   13.69   0
   6 -10   9   13.28   10.79   0
   6 -10   9   19.15   11.70   0
  -6  10  -9   12.65   12.71   0
   6  10   9   24.51   10.28   0
  -9  11   9   14.59    9.37   0
  -9  11   9   16.33   14.08   0
  -9 -11   9   29.68    8.99   0
  -7  11   9   37.58   12.88   0
  -7 -11   9   43.92    8.74   0
  -7 -11   9   44.02   16.12   0
   5  11  -9   57.78   12.39   0
  -5  11   9   51.61   14.07   0
  -5  11   9   66.11   13.13   0
  -5  11   9   46.62   12.97   0
  -5 -11   9   61.60    8.21   0
  -5 -11   9   59.66   14.47   0
  -3  11   9   65.69   14.23   0
   3  11  -9   58.22   12.36   0
   3  11  -9   64.82    7.99   0
  -3  11   9   60.40   11.74   0
  -3 -11   9   77.60    8.53   0
  -3  11   9   67.39   14.28   0
  -3 -11   9   84.01   13.91   0
   1  11  -9   79.05   12.21   0
  -1  11   9   74.75   12.96   0
  -1 -11   9   84.23    8.42   0
  -1  11   9   99.50   11.68   0
  -1 -11   9   84.89   12.14   0
  -1  11   9   87.77   14.83   0
  -1  11   9   79.12   18.59   0
   1 -11   9   25.12   11.77   0
   1 -11   9   35.16    9.36   0
   1  11   9   28.99   10.85   0
  -1  11  -9   33.39   11.13   0
  -3  11  -9   34.41   10.65   0
   3 -11   9   35.14   10.44   0
   3 -11   9   37.34   10.72   0
   3  11   9   46.75    9.74   0
  -3  11  -9   23.23   11.78   0
  -5  11  -9   43.04   14.17   0
   5 -11   9   35.98   11.05   0
   5 -11   9   34.78   12.15   0
   5  11   9   59.07   10.42   0
  -5  11  -9   37.78   13.00   0
  -8  12   9    6.26   14.59   0
  -8 -12   9   22.70    9.36   0
   6  12  -9   40.08   13.40   0
  -6  12   9   38.05   20.22   0
  -6  12   9   56.64   18.89   0
  -6 -12   9   48.41   15.81   0
  -6 -12   9   45.62    9.57   0
  -6  12   9   49.07   14.48   0
  -4  12   9   56.81   14.66   0
  -4  12   9   69.61   12.48   0
  -4 -12   9   62.08   13.47   0
  -4 -12   9   65.66    8.93   0
   4  12  -9   52.40   12.48   0
  -4  12   9   66.43   15.28   0
  -2  12   9   21.50   14.58   0
  -2  12   9   36.88   17.98   0
  -2  12   9    3.17   12.95   0
   2  12  -9   24.58   11.98   0
  -2  12   9   26.47   11.85   0
  -2 -12   9   37.20   12.27   0
  -2 -12   9   30.67    9.46   0
   0  12  -9   33.47   12.07   0
   0  12   9   45.06   12.12   0
   0  12  -9   35.83    9.11   0
   0 -12   9   30.09   11.75   0
   0  12   9   45.97   11.12   0
   0 -12   9   32.59    9.88   0
  -2  12  -9   28.73   10.73   0
   2 -12   9   14.05   11.54   0
   2  12   9   37.63   10.86   0
  -2  12  -9    9.51   12.39   0
  -4  12  -9   27.19   12.14   0
   4 -12   9    6.74   11.98   0
   4  12   9   26.17   10.16   0
   4 -12   9    7.96   12.55   0
  -4  12  -9    5.65   12.29   0
  -5  13   9   40.17   16.90   0
   5  13  -9   41.26   13.29   0
  -5  13   9   30.23   16.29   0
  -5  13   9   28.27   12.38   0
  -5  13   9   37.16   14.88   0
  -5 -13   9   38.20   15.77   0
  -5 -13   9   41.03    9.63   0
  -3  13   9   38.20   14.45   0
  -3  13   9   23.11   14.68   0
  -3 -13   9   34.43   13.77   0
  -3  13   9   27.48   18.74   0
  -3  13   9   40.84   12.86   0
   3  13  -9   22.97   12.83   0
  -3 -13   9   32.30    9.48   0
   1  13  -9   -1.53   12.92   0
  -1  13   9    7.21   13.55   0
   1  13  -9    9.97    9.38   0
  -1 -13   9    7.44   12.25   0
  -1  13   9    4.21   12.13   0
  -1 -13   9   13.92   10.59   0
  -1  13  -9    7.80   12.78   0
   1  13   9    6.24   11.99   0
  -1  13  -9   11.49   10.24   0
   1 -13   9   37.18   12.03   0
   1  13   9   35.51   11.66   0
  16   0 -10  268.24   13.12   0
 -16   0  10  230.98   16.15   0
 -16   0  10  257.02   10.88   0
 -16   0  10  297.87   14.11   0
  14   0 -10  330.42   11.44   0
 -14   0  10  337.99   10.65   0
 -14   0  10  289.26   11.91   0
 -12   0  10  446.96    9.60   0
 -12   0  10  453.09   11.01   0
 -10   0  10  686.00    9.73   0
 -10   0  10  726.21   10.28   0
 -10   0  10  729.19   10.95   0
  -8   0  10  538.56    9.93   0
  -8   0  10  537.47   10.89   0
  -8   0  10  556.13    9.91   0
   6   0 -10 2858.23   13.24   0
  -6   0  10 2827.17   12.26   0
  -6   0  10 3094.15   12.05   0
  -4   0  10 4289.06   15.45   0
   4   0 -10 4436.51   15.79   0
  -4   0  10 4768.53   13.26   0
   2   0  10 3129.97   16.96   0
   4   0  10  907.41   15.91   0
  -4   0 -10  836.29   10.74   0
   6   0  10 1232.41   12.94   0
   6   0  10 1185.39   16.03   0
   8   0  10  555.59   11.52   0
   8   0  10  552.62   13.36   0
  10   0  10   58.01   10.00   0
  10   0  10   55.71   11.02   0
  10   0  10   69.55   11.55   0
  12   0  10  183.48   11.40   0
  12   0  10  199.84   12.73   0
  12   0  10  185.57   12.28   0
 -15   1  10  438.20   16.13   0
  15  -1 -10  494.31   13.81   0
  15   1 -10  489.15   11.25   0
 -15  -1  10  490.98   10.27   0
 -15   1  10  504.91   10.52   0
 -15  -1  10  547.87   13.56   0
 -15  -1  10  414.69   12.46   0
 -15   1  10  580.32   12.91   0
  13  -1 -10  396.40   11.52   0
 -13  -1  10  386.01   10.47   0
 -13   1  10  393.81    9.66   0
 -13  -1  10  352.51   10.18   0
 -13   1  10  357.63   12.37   0
 -11  -1  10  273.76    9.97   0
 -11   1  10  272.03    9.40   0
 -11   1  10  278.76   10.65   0
 -11  -1  10  288.03    9.57   0
 -11   1  10  287.95   10.38   0
  -9  -1  10 1402.84   10.32   0
  -9   1  10 1371.06   10.53   0
  -9   1  10 1488.14   12.09   0
  -9  -1  10 1431.05   10.76   0
  -9  -1  10 1436.98   11.93   0
  -9   1  10 1461.34   11.53   0
   7   1 -10 1142.30    9.88   0
  -7   1  10 1148.48   10.88   0
  -7  -1  10 1146.01   11.80   0
   7   1 -10 1206.42   11.17   0
  -7   1  10 1208.13   11.43   0
  -7   1  10 1200.47   10.70   0
  -7  -1  10 1219.45    9.33   0
  -5   1  10 1958.65   12.37   0
   5   1 -10 1917.34   10.22   0
  -5   1  10 2088.58   11.58   0
  -5  -1  10 2033.91   10.50   0
   5   1 -10 1853.14   12.59   0
   5  -1 -10 1931.67   12.56   0
  -3   1  10 2638.34   13.52   0
   3  -1 -10 2658.38   14.22   0
  -3  -1  10 2848.25   11.34   0
   3   1 -10 2729.63   14.60   0
  -1  -1 -10 1121.38   10.54   0
  -3  -1 -10 1367.27   11.46   0
   3  -1  10 1488.64   15.15   0
   3   1  10 1466.25   15.03   0
  -3   1 -10 1398.93   11.04   0
   5  -1  10 1445.77   15.64   0
   5   1  10 1465.49   15.47   0
   5   1  10 1377.55   11.94   0
  -5   1 -10 1233.71   11.51   0
   7   1  10  536.98   12.47   0
   7  -1  10  514.04   11.80   0
   7   1  10  495.68   13.86   0
   7  -1  10  523.06   13.44   0
   9   1  10  196.36   11.49   0
   9  -1  10  204.03   12.18   0
   9  -1  10  180.17   10.25   0
   9   1  10  211.56   12.41   0
   9  -1  10  203.95   12.59   0
  11  -1  10  170.62   10.48   0
  11   1  10  175.80    9.78   0
  11   1  10  207.75   12.09   0
  11  -1  10  191.91   11.33   0
  11   1  10  205.05   10.87   0
  11  -1  10  190.71   12.11   0
 -16  -2  10   59.00   12.61   0
 -16   2  10   66.75   14.21   0
  16   2 -10   99.89   11.49   0
 -16  -2  10   87.10   13.16   0
 -16  -2  10   75.52   11.86   0
 -16   2  10   97.61   11.02   0
 -14   2  10   90.52   16.98   0
 -14  -2  10   98.71   11.33   0
 -14  -2  10  100.70   10.21   0
 -14   2  10  101.47    9.75   0
  14  -2 -10  100.14   14.49   0
 -14  -2  10   77.69   10.14   0
  12  -2 -10  735.81   13.21   0
 -12  -2  10  707.15   10.89   0
 -12   2  10  722.02   10.10   0
 -12  -2  10  717.10   10.36   0
 -12   2  10  732.55   13.11   0
 -10   2  10 1084.16   10.96   0
 -10  -2  10 1046.45    9.97   0
  10  -2 -10 1077.16   12.59   0
  10   2 -10 1049.79    9.76   0
 -10   2  10 1030.07   10.21   0
 -10   2  10 1115.65   12.79   0
 -10  -2  10 1071.89   10.37   0
  -8   2  10  902.01   10.33   0
   8   2 -10  903.38    8.98   0
  -8   2  10  954.95   10.84   0
  -8  -2  10  926.67   10.03   0
  -8   2  10  941.97   10.77   0
  -6   2  10 1154.52   11.23   0
   6   2 -10 1075.25    8.92   0
  -6   2  10 1091.53   11.23   0
  -6  -2  10 1122.36    9.11   0
   6   2 -10 1112.70   12.40   0
  -4   2  10 1037.26   10.89   0
   4   2 -10 1009.73    8.86   0
  -4  -2  10 1023.69    9.05   0
  -4   2  10 1006.05   12.10   0
   4  -2 -10 1027.86   11.83   0
   4   2 -10  949.92   12.00   0
   2  -2 -10 1419.19   14.37   0
   2   2 -10 1412.84    9.86   0
  -2  -2  10 1440.78   10.02   0
   0  -2 -10 2168.70   11.85   0
   0  -2  10 2386.77   10.93   0
   0  -2 -10 2228.36   14.09   0
  -2  -2 -10 1463.69   11.45   0
   2  -2  10 1591.06   15.38   0
   2   2  10 1653.46   15.35   0
   4  -2  10  326.39   13.94   0
   4   2  10  352.15   10.76   0
   4   2  10  321.60   14.99   0
  -4   2 -10  316.36    9.75   0
  -4   2 -10  292.99   12.12   0
   6   2  10  393.26   11.15   0
   6  -2  10  390.51    9.16   0
   6  -2  10  377.87   13.12   0
   6   2  10  390.82   14.83   0
   8   2  10  556.45   10.84   0
   8  -2  10  600.51   13.01   0
   8  -2  10  559.43   10.24   0
   8   2  10  563.00   13.27   0
   8  -2  10  555.55   11.94   0
  10  -2  10  194.34   13.07   0
  10  -2  10  177.84   10.01   0
  10   2  10  183.62   12.69   0
  10  -2  10  190.36   11.08   0
  10   2  10  186.33   10.42   0
  12   2  10   68.76   10.11   0
  12  -2  10   75.15   11.79   0
  12  -2  10   50.14   12.95   0
 -15  -3  10   98.99   12.57   0
  15   3 -10   70.66   10.52   0
 -15  -3  10   69.82   10.63   0
 -15   3  10   47.43   10.44   0
 -15  -3  10   77.14   10.63   0
 -13   3  10  296.74   20.21   0
 -13  -3  10  313.75   12.37   0
 -13  -3  10  294.41   10.39   0
 -13   3  10  294.90    9.85   0
  13  -3 -10  297.25   17.96   0
 -13  -3  10  275.14    9.79   0
  11  -3 -10  555.47   14.12   0
 -11   3  10  587.04   10.61   0
 -11  -3  10  536.10   12.74   0
 -11  -3  10  563.63    9.49   0
 -11   3  10  541.28    9.86   0
 -11  -3  10  537.42    9.24   0
  11   3 -10  533.43    8.94   0
 -11   3  10  559.77   13.76   0
  -9   3  10 1192.08   10.60   0
  -9  -3  10 1145.45   11.07   0
  -9   3  10 1073.77   10.53   0
   9   3 -10 1143.15    9.16   0
   9  -3 -10 1099.19   13.32   0
  -9   3  10 1145.22   12.69   0
  -9  -3  10 1142.38    9.44   0
   7  -3 -10 1049.56   12.59   0
   7   3 -10 1052.24    8.94   0
  -7   3  10 1034.21   10.61   0
  -7   3  10 1090.74   12.06   0
   7   3 -10 1074.15   11.18   0
  -7  -3  10 1032.10    9.16   0
  -7   3  10 1045.71   10.66   0
   5   3 -10  135.31   10.50   0
   5  -3 -10  123.13   10.64   0
  -5   3  10  137.68   10.72   0
   5   3 -10  126.70    8.04   0
  -5   3  10  142.63   10.32   0
  -5  -3  10  130.87    8.16   0
  -3   3  10 1316.23   12.66   0
   3  -3 -10 1236.31   10.83   0
   3   3 -10 1284.50    9.16   0
   3   3 -10 1236.32   13.15   0
  -3  -3  10 1311.61    9.27   0
   3  -3 -10 1293.79   13.58   0
   1  -3 -10 2798.30   12.91   0
   1  -3 -10 2852.09   14.81   0
  -1  -3  10 2971.20   11.11   0
   1  -3  10  603.59   14.12   0
   1  -3  10  585.59    8.99   0
  -1  -3 -10  559.74   12.06   0
   3  -3  10  568.01   14.07   0
   3   3  10  620.72   11.30   0
   3   3  10  613.70   15.29   0
   3  -3  10  611.80    9.19   0
   5   3  10  474.37   16.04   0
   5   3  10  494.45   11.41   0
   5  -3  10  498.84    9.72   0
  -5   3 -10  430.75   11.16   0
   5  -3  10  461.73   14.26   0
   7   3  10  182.66   10.04   0
  -7   3 -10  144.63   11.97   0
   7   3  10  154.45   13.67   0
   7  -3  10  178.68   12.90   0
   7  -3  10  178.91    9.67   0
  -9  -3 -10  354.86   11.96   0
   9  -3  10  398.95   13.28   0
   9  -3  10  387.57   11.01   0
   9   3  10  407.94   12.99   0
   9  -3  10  386.65   11.58   0
  -9   3 -10  378.58   12.39   0
   9   3  10  398.32   10.68   0
 -11  -3 -10  114.32   12.65   0
  11   3  10  107.37   12.26   0
  11  -3  10  130.99   11.31   0
  11   3  10  122.86   10.48   0
  11  -3  10   89.80   13.61   0
 -16  -4  10   43.34   12.01   0
 -16  -4  10   55.79   13.35   0
 -16   4  10   59.78   13.83   0
  16   4 -10   59.61   11.91   0
 -16   4  10   61.25   11.55   0
 -14  -4  10   85.95   12.37   0
 -14  -4  10   74.76   11.27   0
 -14   4  10   65.94   10.17   0
 -14  -4  10   57.95   10.16   0
 -12  -4  10  470.30   10.69   0
 -12  -4  10  455.60   12.79   0
 -12   4  10  494.26   10.72   0
 -12   4  10  462.09   10.22   0
 -12  -4  10  436.06    9.84   0
 -10  -4  10  220.76   10.92   0
 -10  -4  10  240.27    8.99   0
 -10   4  10  285.19   10.61   0
  10   4 -10  257.28    8.65   0
 -10   4  10  257.92    9.57   0
  10  -4 -10  250.95   15.90   0
 -10   4  10  267.14   14.64   0
 -10  -4  10  255.52    8.68   0
  -8   4  10  655.96    9.99   0
   8  -4 -10  591.92   13.77   0
   8   4 -10  632.66   11.05   0
  -8   4  10  572.69   10.10   0
   8   4 -10  620.26    8.49   0
  -8   4  10  649.51   12.27   0
  -8  -4  10  642.26    8.69   0
   6  -4 -10 1107.14   13.50   0
  -6   4  10 1104.00   10.95   0
   6   4 -10 1135.17    9.02   0
  -6   4  10 1184.88   12.64   0
   6   4 -10 1118.44   11.63   0
  -6  -4  10 1187.75    9.17   0
  -6   4  10 1216.34   10.68   0
   4  -4 -10  323.15   11.46   0
   4   4 -10  336.42    7.99   0
  -4   4  10  335.90    9.90   0
  -4  -4  10  333.59    8.13   0
   4   4 -10  363.84   11.47   0
  -2   4  10 1126.17   12.65   0
   2  -4 -10 1156.97   11.44   0
   2   4 -10 1157.83    9.43   0
   2  -4 -10 1130.01   12.84   0
  -2  -4  10 1179.20    9.39   0
  -2  -4  10 1164.35   15.58   0
   0  -4  10 1152.88   15.44   0
   0  -4  10 1115.81    9.44   0
   0  -4 -10 1125.07   12.58   0
   2   4  10  448.30   11.13   0
   2  -4  10  404.32   14.04   0
   2   4  10  430.70   11.03   0
   2  -4  10  458.66    9.62   0
   2   4  10  464.89   16.24   0
   4  -4  10  592.93   15.86   0
   4  -4  10  568.89    9.68   0
   4   4  10  634.45   11.50   0
   4   4  10  603.22   17.29   0
  -4   4 -10  589.07    9.87   0
  -4   4 -10  555.30   13.78   0
   6   4  10  246.19   10.26   0
  -6   4 -10  252.38   11.73   0
  -6  -4 -10  256.32   12.45   0
   6  -4  10  262.77    9.63   0
   6  -4  10  247.99   11.19   0
   6   4  10  270.11   15.02   0
   8  -4  10  221.73   13.77   0
  -8  -4 -10  190.46   12.16   0
   8   4  10  194.78   13.39   0
   8  -4  10  195.82   11.47   0
   8   4  10  220.49   10.06   0
  10  -4  10  118.47   13.84   0
 -10  -4 -10  126.80   12.54   0
  10  -4  10  149.61   11.10   0
  10   4  10  138.66   12.85   0
  10  -4  10  122.17   11.21   0
  10   4  10  136.77   10.17   0
 -15  -5  10   96.70   13.07   0
 -15   5  10  105.93   11.23   0
 -15  -5  10   97.39   10.76   0
 -13  -5  10  168.21   13.39   0
  13   5 -10  157.42    9.25   0
 -13   5  10  168.64   10.16   0
 -13  -5  10  147.19    9.74   0
 -11  -5  10  148.58   12.34   0
  11   5 -10  117.76    8.51   0
 -11  -5  10  133.95    9.91   0
 -11   5  10  125.48   10.59   0
 -11  -5  10  130.06    9.18   0
  -9   5  10  115.94    9.41   0
  -9   5  10  105.84   12.99   0
   9   5 -10   96.32    8.82   0
  -9   5  10  106.94    9.45   0
  -9  -5  10   99.31    8.11   0
  -9  -5  10   82.84   12.10   0
   7   5 -10  681.27   11.81   0
  -7   5  10  653.45   10.31   0
   7   5 -10  650.24    8.51   0
  -7   5  10  701.80   12.87   0
  -7  -5  10  675.86    8.71   0
  -7  -5  10  620.42   14.18   0
  -7   5  10  685.22    9.72   0
  -5   5  10 1056.47   12.30   0
  -5   5  10 1071.24   12.21   0
   5   5 -10 1094.92    9.08   0
  -5   5  10 1155.12   10.81   0
  -5  -5  10 1105.40    9.12   0
  -5  -5  10 1039.35   16.11   0
   5   5 -10 1056.72   12.11   0
   3   5 -10  705.71   12.60   0
  -3   5  10  715.63   12.09   0
  -3   5  10  742.74   11.65   0
  -3  -5  10  764.27   14.53   0
  -3  -5  10  741.58    8.75   0
   3   5 -10  721.45    8.70   0
  -1   5  10  384.19   11.44   0
   1   5 -10  358.12    8.38   0
  -1  -5  10  381.74   14.11   0
  -1  -5  10  345.88    8.26   0
   1  -5  10  189.98    8.12   0
   1   5  10  209.26   11.33   0
   1  -5  10  158.50   14.16   0
   1   5  10  179.67   11.20   0
   3  -5  10  706.57   15.17   0
   3   5  10  702.42   11.27   0
   3   5  10  696.58   17.23   0
   3   5  10  662.31   11.43   0
  -3  -5 -10  675.56   13.44   0
   3  -5  10  675.16    9.45   0
   5   5  10  651.76   10.79   0
   5   5  10  586.58   10.46   0
  -5   5 -10  586.03   11.84   0
   5  -5  10  628.64    9.87   0
   5  -5  10  645.81   13.55   0
  -5  -5 -10  643.03   13.15   0
   5   5  10  670.84   18.20   0
  -7  -5 -10  118.45   12.46   0
   7   5  10  129.26   14.59   0
   7  -5  10  155.62   11.41   0
   7   5  10  127.27    9.72   0
   9  -5  10   72.42   14.06   0
   9  -5  10   91.61   10.33   0
   9   5  10   70.33   13.79   0
  -9  -5 -10   70.75   13.20   0
   9  -5  10   73.23   11.96   0
   9   5  10   83.29   10.46   0
  11  -5  10   34.76   11.68   0
 -11  -5 -10   42.68   14.44   0
  11   5  10   17.65   10.60   0
 -14  -6  10  109.51   11.96   0
 -14   6  10   99.81   11.00   0
 -14  -6  10   94.89    9.58   0
 -14  -6  10   92.30   14.35   0
 -12   6  10   44.24   10.27   0
 -12  -6  10   66.94    8.71   0
 -12  -6  10   59.11   12.66   0
 -10   6  10   82.89    9.45   0
  10   6 -10   84.07    8.40   0
 -10   6  10   52.35    9.89   0
 -10  -6  10   82.69    8.95   0
 -10  -6  10   66.08   13.88   0
  -8   6  10  179.42   19.49   0
  -8   6  10  152.06   10.31   0
   8   6 -10  156.87    8.31   0
  -8   6  10  141.09   10.08   0
   8   6 -10  145.78   11.24   0
  -8  -6  10  154.18    9.04   0
  -8  -6  10  140.27   13.34   0
  -8   6  10  160.10   13.54   0
  -6   6  10  744.92   17.09   0
  -6   6  10  643.98   10.77   0
  -6   6  10  665.10   13.34   0
   6   6 -10  621.66   12.37   0
   6   6 -10  646.84    8.73   0
  -6  -6  10  662.43    8.72   0
  -6  -6  10  641.39   15.52   0
  -6   6  10  672.26    9.95   0
  -4   6  10  637.02   15.18   0
  -4   6  10  528.33   10.71   0
  -4   6  10  505.14   12.20   0
   4   6 -10  533.86    8.74   0
  -4   6  10  565.40   11.38   0
   4   6 -10  497.87   13.46   0
  -4  -6  10  529.42   15.46   0
  -4  -6  10  540.78    8.71   0
  -2   6  10  160.57   12.94   0
   2   6 -10  136.33   12.72   0
   2   6 -10  142.19    8.01   0
  -2  -6  10  147.09   12.91   0
  -2   6  10  127.69   11.47   0
  -2  -6  10  147.44    7.90   0
   0   6  10  272.48   11.24   0
   0  -6  10  246.85   14.40   0
   0  -6  10  273.48    8.75   0
   2   6  10  265.50   10.76   0
   2  -6  10  266.07   14.12   0
  -2  -6 -10  262.48   13.20   0
   2   6  10  248.27   11.54   0
   2  -6  10  263.57    8.89   0
   2   6  10  277.86   17.90   0
   4   6  10  355.67   18.32   0
   4   6  10  316.48   10.40   0
  -4   6 -10  342.78   10.85   0
   4  -6  10  351.08    9.30   0
  -4  -6 -10  348.95   14.00   0
   4  -6  10  361.24   13.80   0
   4   6  10  337.34   10.32   0
  -6   6 -10  206.77   12.94   0
   6   6  10  216.64    9.67   0
   6   6  10  232.70   16.21   0
   6  -6  10  226.88   12.16   0
   6   6  10  244.02    9.86   0
  -6  -6 -10  255.70   14.66   0
   8  -6  10   41.29   10.59   0
   8   6  10   21.74   15.86   0
   8  -6  10   45.66   11.20   0
  -8  -6 -10   28.41   15.01   0
   8   6  10   36.17    9.48   0
  10  -6  10   20.50   16.16   0
  10  -6  10   28.21   12.27   0
  10  -6  10   20.93   11.26   0
  10   6  10   36.55   10.57   0
 -13  -7  10   21.33   11.90   0
 -13   7  10  -14.16   11.04   0
 -13  -7  10   12.08   15.42   0
 -13  -7  10    2.87    9.96   0
 -11  -7  10  132.33   10.96   0
 -11   7  10  130.23   10.60   0
 -11  -7  10  125.99   15.72   0
 -11  -7  10  117.97    8.66   0
  -9   7  10  132.45    9.69   0
   9   7 -10  114.98    8.31   0
  -9   7  10  136.65   10.51   0
  -9  -7  10  130.27   13.81   0
  -9  -7  10  105.90    8.17   0
  -7   7  10   16.01   16.15   0
  -7   7  10   23.83    9.89   0
   7   7 -10    5.02    7.99   0
  -7   7  10   15.70   12.85   0
  -7   7  10   18.73   10.16   0
  -7  -7  10   14.31   14.04   0
  -7  -7  10   20.59    8.16   0
   7   7 -10   14.67   10.62   0
  -5   7  10  313.83   14.25   0
  -5   7  10  280.62   12.78   0
  -5   7  10  299.91   11.37   0
   5   7 -10  287.22    8.17   0
  -5  -7  10  267.81   14.20   0
  -5  -7  10  274.02    8.40   0
  -5   7  10  278.85   10.51   0
   5   7 -10  281.71   12.09   0
  -3   7  10  221.59   12.13   0
  -3  -7  10  192.98   13.81   0
   3   7 -10  203.16   13.09   0
  -3   7  10  198.11   10.59   0
  -3   7  10  183.39   11.52   0
   3   7 -10  192.44    8.10   0
  -3  -7  10  190.39    8.15   0
   1   7 -10   41.02   13.45   0
  -1   7  10   42.37   10.06   0
  -1  -7  10   23.91   12.65   0
  -1   7  10   42.85   12.47   0
  -1  -7  10   42.99    7.80   0
   1   7  10  372.21   11.77   0
   1  -7  10  370.36   13.60   0
   1   7  10  379.19   14.34   0
   1   7  10  361.14   12.00   0
   1  -7  10  351.10    9.21   0
   1   7  10  372.70   16.03   0
  -3   7 -10  105.64   10.10   0
   3  -7  10   95.73    8.93   0
   3   7  10  101.36   18.51   0
   3  -7  10   90.32   13.51   0
   3   7  10   99.89    9.87   0
  -5   7 -10   23.98   11.09   0
   5  -7  10   14.73   11.72   0
   5   7  10   12.35   19.66   0
   5   7  10   19.31    9.68   0
  -7  -7 -10   -0.87    3.93   0
   7  -7  10   91.92   10.11   0
   7  -7  10   76.43   11.65   0
  -7   7 -10   79.41   14.13   0
   7   7  10   98.67    9.37   0
   9  -7  10   17.87   16.55   0
   9  -7  10   17.47   11.75   0
   9  -7  10   30.46   11.54   0
   9   7  10   25.32    9.45   0
 -12  -8  10   12.16   12.45   0
 -12  -8  10   19.89   16.72   0
 -12   8  10  -14.80   11.75   0
 -12  -8  10    9.71    8.83   0
 -10  -8  10  152.43   11.86   0
 -10   8  10  131.32    9.81   0
 -10  -8  10  173.15   16.77   0
 -10   8  10  111.55   11.63   0
 -10  -8  10  145.65    8.57   0
   8   8 -10  115.67   10.97   0
  -8   8  10  117.89   10.45   0
  -8  -8  10  138.54   16.00   0
  -8   8  10  110.62   10.71   0
  -8  -8  10   98.50    8.37   0
   6   8 -10   13.98    7.89   0
   6   8 -10   -3.03   10.91   0
  -6   8  10   -6.54   13.01   0
  -6  -8  10  -17.45   14.53   0
  -6   8  10   12.41   10.94   0
  -6  -8  10    7.22    8.02   0
  -6   8  10    8.94    9.73   0
  -6   8  10   15.21   14.57   0
  -4  -8  10   -2.18   13.40   0
  -4   8  10    8.45   12.52   0
   4   8 -10   16.01    7.77   0
  -4   8  10    3.17   10.72   0
  -4   8  10   28.65    9.85   0
   4   8 -10   12.73   12.27   0
  -4  -8  10   32.79    7.97   0
  -4   8  10   15.92   12.73   0
   2   8 -10  106.95   13.00   0
  -2  -8  10   92.08   12.63   0
   2   8 -10   97.49    8.06   0
  -2   8  10  109.51   12.05   0
  -2  -8  10  104.53    8.92   0
  -2   8  10  122.66   11.25   0
   0  -8  10  144.37   12.90   0
   0   8  10  183.85   14.01   0
   0  -8  10  194.53    8.09   0
   0   8  10  187.10   14.80   0
   0   8  10  195.21   11.38   0
   0   8 -10  185.92   13.33   0
   2   8  10   44.03   15.57   0
   2   8  10   49.33   17.77   0
   2  -8  10   36.42    8.97   0
   2  -8  10   20.74   12.36   0
   2   8  10   63.87   10.76   0
   4   8  10   16.53    9.46   0
  -4   8 -10    5.99   10.40   0
   4  -8  10   10.15   11.20   0
   4   8  10   16.97    9.27   0
  -6   8 -10   16.24   12.45   0
   6   8  10   -8.77    9.24   0
   6  -8  10    1.98    9.89   0
   6  -8  10    8.62   10.77   0
   6   8  10   14.19    9.42   0
   8  -8  10   16.61   11.70   0
   8  -8  10   22.35   11.20   0
   8   8  10   15.37    9.34   0
 -11  -9  10   32.09   12.96   0
 -11  -9  10   33.76   17.31   0
 -11   9  10   21.22   11.63   0
 -11  -9  10   24.95    8.44   0
  -9  -9  10   23.61   11.34   0
  -9  -9  10   33.53   16.36   0
  -9   9  10   37.50   11.99   0
  -9  -9  10   40.92    8.14   0
  -7   9  10    3.78    9.81   0
   7   9 -10    4.81   11.50   0
   7   9 -10    5.12    8.02   0
  -7   9  10   -3.54   14.18   0
  -7  -9  10  -10.85   14.17   0
  -7   9  10    3.98   11.07   0
  -7  -9  10  -12.93    8.08   0
  -7   9  10   10.92   15.94   0
  -5   9  10    9.84   12.90   0
   5   9 -10   16.54    7.66   0
  -5  -9  10   10.35   13.23   0
  -5   9  10    4.81   11.18   0
  -5   9  10   14.78    9.84   0
  -5  -9  10   11.05    7.92   0
  -5   9  10    8.65   12.76   0
   5   9 -10   25.18   12.26   0
  -3  -9  10   19.73   14.63   0
   3   9 -10   35.79   12.69   0
  -3   9  10   20.64   12.99   0
   3   9 -10   52.62    7.83   0
  -3   9  10   32.27   11.90   0
  -3  -9  10   34.55    8.14   0
  -3   9  10   59.71   11.09   0
  -1  -9  10  -14.29   13.87   0
   1   9 -10   27.86   12.07   0
  -1   9  10    3.20   12.84   0
  -1  -9  10   19.26    8.15   0
  -1   9  10   23.68   11.30   0
   1   9  10   49.63   16.39   0
   1   9  10   47.55   18.49   0
   1  -9  10   43.87    9.07   0
   1  -9  10   47.18   11.80   0
   1   9  10   64.13    9.90   0
  -1   9 -10   33.69   12.36   0
   3   9  10    5.45    9.74   0
  -3   9 -10    4.62    9.75   0
   3  -9  10    6.78    8.95   0
   3  -9  10   25.35   10.91   0
   3   9  10    5.05    9.50   0
  -5   9 -10    6.69   11.72   0
   5  -9  10  -13.99    9.88   0
   5  -9  10   -7.60   10.78   0
   5   9  10    5.88   10.21   0
  -7   9 -10   21.27   14.91   0
   7  -9  10   38.14   11.39   0
   7  -9  10   19.31   11.51   0
   7   9  10   25.67    9.60   0
 -10 -10  10   -6.35   13.30   0
 -10 -10  10   10.25   18.54   0
 -10  10  10   11.30   12.18   0
 -10 -10  10    2.19    8.89   0
  -8 -10  10   36.47   15.67   0
  -8  10  10   32.53   12.03   0
  -8 -10  10   27.32    8.51   0
  -6 -10  10    9.46   15.60   0
  -6  10  10    0.12   13.62   0
   6  10 -10    1.87   11.44   0
  -6  10  10   -9.03   12.23   0
  -6  10  10   10.89   13.60   0
  -6 -10  10   12.85    8.86   0
  -6  10  10    2.65    9.88   0
  -4 -10  10   -1.98   14.72   0
  -4  10  10   15.78   12.99   0
   4  10 -10   15.26    7.55   0
   4  10 -10  -11.70   12.61   0
  -4  10  10  -10.00   11.99   0
  -4 -10  10    8.70    8.03   0
  -4  10  10   -3.61   11.46   0
  -2  10  10   38.54   15.04   0
   2  10 -10   54.24   12.32   0
  -2  10  10   49.07   12.98   0
  -2 -10  10   38.90    8.26   0
  -2  10  10   43.20   12.16   0
  -2 -10  10   14.21   13.23   0
   0 -10  10   14.56    9.00   0
   0  10  10    1.31   16.69   0
   0  10  10    3.94   15.96   0
   0  10  10    9.81   10.72   0
   0 -10  10    4.38   12.55   0
   0  10 -10  -16.16   11.45   0
  -2  10 -10   -9.44   10.08   0
   2 -10  10   12.62    9.74   0
   2 -10  10   -9.69   10.87   0
   2  10  10   -8.08    9.78   0
  -2  10 -10  -19.26   12.88   0
  -4  10 -10   50.74   11.17   0
   4 -10  10   28.34   11.87   0
   4  10  10   54.88   10.29   0
  -4  10 -10   28.64   12.77   0
  -6  10 -10   14.12   14.03   0
   6 -10  10   -1.98   11.21   0
   6 -10  10    0.54   12.64   0
   6  10  10  -10.15    9.88   0
  -6  10 -10   13.05   12.71   0
  -9 -11  10   16.84   19.93   0
  -9 -11  10   17.96   14.88   0
  -9  11  10   11.85   13.61   0
  -9 -11  10   14.46    8.68   0
   7  11 -10    6.64   11.91   0
  -7  11  10   25.18   13.46   0
  -7 -11  10   12.82    8.70   0
  -7 -11  10   17.70   16.23   0
   5  11 -10    8.38   12.17   0
  -5  11  10   27.57   13.31   0
  -5  11  10   29.57   12.98   0
  -5  11  10   36.49   12.97   0
  -5 -11  10   47.64    8.43   0
  -5 -11  10   32.60   15.17   0
  -3  11  10    4.54   14.35   0
   3  11 -10   12.83   12.13   0
  -3 -11  10   -7.02    9.18   0
  -3  11  10    0.32   11.42   0
  -3  11  10    0.75   14.22   0
  -3 -11  10    7.39   13.53   0
   1  11 -10  -15.30   11.79   0
  -1 -11  10   -1.47    9.07   0
  -1  11  10   -0.98   11.03   0
  -1  11  10   18.28   13.62   0
  -1 -11  10    2.85   13.11   0
  -1  11  10    6.21   15.43   0
  -1  11  10   -4.04   17.73   0
  -1  11 -10    3.04    9.23   0
   1 -11  10    2.29    9.23   0
   1 -11  10   19.38   12.00   0
   1  11  10    3.80   10.82   0
  -1  11 -10  -13.31   12.40   0
  -3  11 -10   14.78   10.92   0
   3 -11  10   23.46   11.91   0
   3  11  10   -6.55   10.79   0
  -3  11 -10   -2.43   12.93   0
  -5  11 -10    3.38   13.94   0
   5 -11  10   12.15   12.16   0
   5 -11  10    2.06   11.53   0
   5  11  10   19.67   10.12   0
  -5  11 -10   19.10   13.31   0
   6  12 -10   -0.93   12.25   0
  -6  12  10   -6.61   17.01   0
  -6  12  10   -4.24   16.54   0
  -6 -12  10    6.36   14.84   0
  -6 -12  10   22.42    9.04   0
  -6  12  10    1.76   14.80   0
  -4  12  10   -4.46   11.91   0
  -4  12  10    7.34   13.72   0
  -4  12  10    1.47   12.69   0
  -4 -12  10   -5.26   14.20   0
  -4 -12  10    5.28    8.83   0
   4  12 -10   -0.96   11.98   0
  -4  12  10    3.13   14.99   0
  -2  12  10    8.53   19.04   0
   2  12 -10   27.53   11.49   0
  -2  12  10   10.65   13.15   0
  -2  12  10   -5.93   11.82   0
  -2 -12  10   -7.00   11.97   0
  -2 -12  10   -1.06    8.79   0
  -2  12  10    3.15   14.93   0
   0  12 -10  -11.15   12.13   0
   0  12  10   -5.57   12.41   0
   0  12 -10    7.39    9.53   0
   0 -12  10   12.24   12.09   0
   0  12  10    4.34   11.30   0
   0 -12  10   17.35   10.00   0
  -2  12 -10    2.20   10.98   0
   2 -12  10   10.64   11.10   0
   2  12  10   -8.31   10.22   0
  -2  12 -10    0.38   13.23   0
   3  13 -10   -2.39   12.63   0
  -3 -13  10    6.99   13.54   0
  -3 -13  10    2.82    9.57   0
  -1  13  10   13.50   11.80   0
 -16   0  11   -2.01   15.57   0
 -16   0  11    1.50   11.19   0
 -16   0  11   13.05   13.87   0
  16   0 -11   -6.88   12.94   0
  14   0 -11    6.14   10.96   0
 -14   0  11   -9.49   10.40   0
 -14   0  11   -1.26   11.91   0
 -12   0  11  -14.09    9.95   0
 -12   0  11   -9.59   10.18   0
 -10   0  11    0.55    9.03   0
 -10   0  11    6.56   10.29   0
 -10   0  11   -0.14    9.34   0
  -8   0  11    3.76    9.52   0
  -8   0  11    3.70   10.37   0
  -8   0  11   -9.57    9.17   0
  -6   0  11  -16.48    8.24   0
   6   0 -11  -18.22   10.42   0
  -4   0  11  -16.24    8.60   0
   4   0 -11  -29.50   10.91   0
   2   0  11  -39.89   12.79   0
   4   0  11   -5.63   13.01   0
  -4   0 -11  -15.39    9.79   0
   6   0  11   -7.30   11.54   0
   6   0  11   -4.06   13.04   0
   8   0  11   -8.39   11.58   0
   8   0  11   -1.40   11.20   0
  10   0  11   -3.90    9.36   0
  10   0  11   10.23   11.59   0
  10   0  11  -15.87   10.67   0
 -15   1  11    6.08   14.59   0
  15  -1 -11   10.44   12.65   0
  15   1 -11   -0.01   10.58   0
 -15  -1  11   12.17   12.26   0
 -15  -1  11    1.77   10.67   0
 -15   1  11  -10.76   10.00   0
 -15   1  11    4.28   12.18   0
 -15  -1  11   13.83   11.42   0
  13  -1 -11   11.87   10.70   0
 -13  -1  11    7.54    9.06   0
 -13   1  11    0.18    9.32   0
 -13  -1  11    6.80   10.48   0
 -13   1  11   11.52   11.12   0
  11  -1 -11    5.27    9.91   0
 -11  -1  11   35.76    9.14   0
 -11   1  11   -2.61    9.17   0
 -11   1  11    6.73   10.16   0
 -11  -1  11    4.66    9.31   0
  -9   1  11    3.38    9.17   0
  -9  -1  11   15.63   10.49   0
  -9  -1  11   -1.44    9.09   0
  -9   1  11   -4.88    9.95   0
  -9   1  11   -4.63   10.14   0
  -9  -1  11    3.97    8.15   0
  -7  -1  11  232.93   10.88   0
  -7   1  11  245.64   10.37   0
   7   1 -11  227.22    8.20   0
   7   1 -11  208.57   10.30   0
  -7   1  11  217.89    9.75   0
  -7  -1  11  206.69    9.30   0
  -5   1  11   -0.17   10.43   0
   5  -1 -11  -16.01   10.73   0
   5   1 -11  -39.05   10.76   0
  -5   1  11   -0.02    8.64   0
  -5  -1  11   -8.27    8.23   0
   3  -1 -11  -15.61   11.18   0
  -3  -1  11  -29.52    8.55   0
   3   1 -11  -25.05   11.36   0
  -1  -1 -11  -13.59    9.35   0
  -3  -1 -11  141.73    9.64   0
   3  -1  11  158.06   13.02   0
  -3   1 -11  156.61    9.45   0
   3   1  11  143.63   14.71   0
   5  -1  11   50.64   14.98   0
   5   1  11   27.34   14.96   0
   5   1  11   27.01    9.99   0
  -5   1 -11   34.05    9.88   0
   7   1  11   11.12   10.64   0
   7  -1  11   38.67   10.78   0
   7  -1  11   22.36    9.64   0
   7  -1  11   23.45   11.90   0
   7   1  11   29.75   13.15   0
   9   1  11   12.09   11.40   0
   9  -1  11  -12.70   10.67   0
   9  -1  11    8.84    8.91   0
   9   1  11   15.87   12.70   0
   9  -1  11    8.80   10.89   0
  11   1  11    6.08   10.41   0
  11  -1  11    7.06   10.26   0
  11   1  11    4.00   12.27   0
  11  -1  11   24.30   12.30   0
  11   1  11    8.70   11.91   0
  11  -1  11   -9.42   12.39   0
 -16  -2  11    8.96   12.84   0
  16   2 -11  -12.40   10.85   0
 -16  -2  11    5.39   13.82   0
 -16  -2  11  -13.60   11.45   0
 -16   2  11   10.66   11.52   0
 -16   2  11    5.52   14.07   0
  14  -2 -11    5.64   13.61   0
 -14  -2  11    8.84   11.66   0
 -14  -2  11  -10.85    9.52   0
 -14   2  11   -0.80    9.75   0
 -14  -2  11    4.80   10.48   0
 -14   2  11    4.13   14.98   0
  12  -2 -11   71.15   11.33   0
 -12   2  11   34.00   10.14   0
 -12  -2  11   62.70    9.99   0
 -12  -2  11   62.38    9.41   0
 -12   2  11   59.87   12.02   0
 -10  -2  11   24.42    9.09   0
  10  -2 -11   21.45   10.24   0
 -10   2  11   31.33    9.50   0
  10   2 -11   28.35    7.99   0
 -10   2  11   38.04   10.19   0
 -10  -2  11   29.75    9.20   0
 -10   2  11   33.18    9.83   0
   8   2 -11   61.67    9.51   0
  -8   2  11   35.97    9.54   0
   8   2 -11   67.59    7.84   0
  -8   2  11   65.37    9.68   0
  -8   2  11   66.43    9.74   0
  -8  -2  11   61.49    8.10   0
   6   2 -11  563.42    8.56   0
  -6   2  11  590.63   10.58   0
  -6   2  11  609.20   10.64   0
  -6  -2  11  604.37    9.43   0
   6   2 -11  559.39   11.05   0
  -4   2  11    7.48   10.04   0
   4   2 -11   -1.04    8.06   0
  -4   2  11    6.60    8.83   0
   4  -2 -11    3.79   10.71   0
  -4  -2  11    5.26    8.33   0
   4   2 -11   -2.05   11.21   0
  -2  -2  11   -2.44    8.52   0
   2  -2 -11   -1.83   10.71   0
   0  -2 -11  171.46    9.94   0
   0  -2  11  207.95    9.05   0
   0  -2 -11  185.21   10.33   0
  -2  -2 -11   22.84    9.58   0
   2  -2  11   26.19   13.13   0
   2  -2  11    1.51    8.57   0
   2   2  11    8.01   12.84   0
   4  -2  11  187.69   13.50   0
   4   2  11  154.64   10.33   0
   4   2  11  173.73   14.75   0
   4  -2  11  176.44    8.85   0
  -4   2 -11  163.04    9.77   0
   6   2  11   14.82   10.33   0
   6  -2  11   25.87    8.74   0
   6  -2  11   18.09   12.75   0
   6   2  11    5.59   14.42   0
   8   2  11   -0.13   10.06   0
   8  -2  11   -3.11   12.07   0
   8  -2  11   10.99    8.79   0
   8   2  11   -5.00   12.02   0
   8  -2  11  -16.90   12.49   0
  10  -2  11   38.53   12.22   0
  10  -2  11   27.57   10.18   0
  10   2  11   23.84   12.63   0
  10  -2  11   21.28   12.10   0
  10   2  11   48.15   11.28   0
 -15  -3  11   13.44   12.89   0
  15   3 -11   15.83   10.41   0
 -15  -3  11   15.86   10.60   0
 -15   3  11    5.07   10.23   0
 -15  -3  11   14.60   10.63   0
 -13  -3  11   10.98   12.15   0
  13  -3 -11   36.53   16.09   0
 -13  -3  11   25.70   10.04   0
 -13   3  11   33.62    9.73   0
 -13  -3  11   30.24    9.67   0
 -13   3  11   33.77   16.88   0
 -11  -3  11  134.92   12.70   0
 -11  -3  11  113.96    9.29   0
  11  -3 -11   98.82   12.93   0
 -11   3  11  104.48    9.53   0
 -11   3  11   95.27   12.29   0
 -11  -3  11  105.56    8.59   0
 -11   3  11  119.14   10.04   0
   9   3 -11  132.56    8.91   0
  -9   3  11  123.00    9.67   0
  -9   3  11  118.16   11.17   0
  -9  -3  11  125.90    8.50   0
   9  -3 -11  132.89   11.75   0
  -9   3  11  149.30    9.86   0
   7   3 -11  124.89    9.98   0
  -7   3  11  135.18    9.83   0
   7  -3 -11  120.23   11.13   0
   7   3 -11  137.84    7.97   0
  -7   3  11  136.28   10.11   0
  -7   3  11  155.75    9.70   0
  -7  -3  11  142.33    8.10   0
   5   3 -11   16.48   11.65   0
   5  -3 -11   25.95   10.39   0
  -5   3  11   45.32    9.90   0
   5   3 -11   35.11    7.99   0
  -5   3  11   28.78    9.19   0
  -5  -3  11   27.76    8.07   0
  -3   3  11  371.10   10.38   0
   3  -3 -11  371.17    9.61   0
   3   3 -11  349.27    8.39   0
   3  -3 -11  401.24   11.07   0
   3   3 -11  391.12   12.23   0
  -3  -3  11  363.11    8.52   0
   1  -3 -11  345.94   11.20   0
   1  -3 -11  341.05   11.60   0
  -1  -3  11  373.79    9.04   0
   1  -3  11   10.25   13.15   0
   1  -3  11   28.82    9.03   0
  -1  -3 -11   12.68    9.64   0
   3  -3  11  200.50   13.32   0
   3   3  11  216.46    9.28   0
  -3   3 -11  182.88    9.17   0
   3   3  11  199.10   14.36   0
   3  -3  11  197.31    8.56   0
  -3  -3 -11  206.02   11.76   0
   5   3  11   63.11   15.92   0
   5   3  11   67.53   10.80   0
   5  -3  11   84.35    8.55   0
  -5   3 -11   87.15    9.91   0
   5  -3  11   55.40   14.63   0
   7   3  11    0.70   10.07   0
   7  -3  11   36.87    9.41   0
   7  -3  11   25.42   11.77   0
   7   3  11   14.14   13.72   0
   9  -3  11   86.11   12.81   0
  -9  -3 -11   64.84   11.54   0
   9  -3  11   65.77    9.94   0
   9   3  11   66.54   12.47   0
   9  -3  11   64.67   11.14   0
   9   3  11   74.69   10.20   0
  11   3  11   17.59   12.84   0
  11  -3  11    6.35   11.61   0
  11   3  11   16.53   11.29   0
  11  -3  11    4.07   13.81   0
 -14  -4  11   42.75   12.22   0
 -14  -4  11   32.32   11.07   0
 -14   4  11   14.03   10.11   0
 -14  -4  11   26.74   10.02   0
 -12  -4  11  230.61   12.54   0
 -12   4  11  265.62   10.49   0
 -12  -4  11  264.84   10.48   0
  12  -4 -11  250.60   20.47   0
 -12   4  11  239.73    9.81   0
 -12  -4  11  243.47    9.64   0
 -12   4  11  244.84   18.50   0
 -10  -4  11  227.92   12.19   0
 -10   4  11  233.78    9.83   0
  10   4 -11  242.87    9.32   0
 -10  -4  11  225.88   10.08   0
 -10   4  11  246.41   12.96   0
 -10  -4  11  243.03    8.61   0
  10  -4 -11  240.73   14.09   0
 -10   4  11  236.70    9.87   0
   8  -4 -11   39.20   12.53   0
  -8   4  11   56.79    9.66   0
   8   4 -11   47.67    9.45   0
   8   4 -11   56.36    7.97   0
  -8   4  11   45.22   11.73   0
  -8  -4  11   34.97    7.92   0
  -8   4  11   47.90    9.50   0
  -8  -4  11   31.03   11.32   0
   6  -4 -11  260.51   12.17   0
  -6   4  11  281.22   10.15   0
   6   4 -11  279.33   10.52   0
   6   4 -11  278.10    8.23   0
  -6   4  11  292.12   10.70   0
  -6   4  11  295.87    9.86   0
  -6  -4  11  280.41    8.27   0
   4  -4 -11  280.23   11.07   0
   4   4 -11  313.18    8.19   0
  -4  -4  11  294.65    8.24   0
   4   4 -11  278.87   11.52   0
  -4   4  11  314.67    9.99   0
   2  -4 -11  241.95   11.26   0
   2   4 -11  211.63   13.14   0
   2   4 -11  244.24    8.39   0
  -2  -4  11  264.70    8.30   0
  -2  -4  11  257.42   14.31   0
   2  -4 -11  235.08   10.26   0
  -2   4  11  232.20   10.39   0
   0  -4  11  791.37   14.24   0
   0  -4  11  797.78    8.93   0
   0  -4 -11  758.37   11.54   0
   2   4  11   59.33   10.60   0
   2  -4  11   47.86   13.40   0
   2  -4  11   58.09    9.13   0
   2   4  11   52.42   13.86   0
   4  -4  11   23.58   14.08   0
   4   4  11   32.59   10.70   0
   4   4  11    2.56   15.63   0
  -4   4 -11    0.45   10.54   0
   4  -4  11   11.92    8.35   0
   6   4  11  309.39   10.54   0
  -6   4 -11  282.32   11.92   0
  -6  -4 -11  296.75   11.51   0
   6  -4  11  294.70    8.97   0
   6  -4  11  281.12   12.46   0
   6   4  11  291.80   15.09   0
   8  -4  11   71.16   13.27   0
  -8  -4 -11   65.79   11.35   0
   8  -4  11   76.81    9.77   0
   8   4  11   51.83   13.74   0
   8  -4  11   49.31   12.17   0
   8   4  11   80.92    9.67   0
  10  -4  11   -3.94   13.74   0
 -10  -4 -11   13.97   13.19   0
  10   4  11   20.94   13.79   0
  10  -4  11    6.27   11.39   0
  10   4  11   10.08   10.19   0
 -15  -5  11   73.85   14.45   0
 -15   5  11   60.08   11.97   0
 -15  -5  11   54.25   10.14   0
 -13  -5  11   22.68   12.46   0
 -13  -5  11   20.16   10.11   0
 -13   5  11   -8.51   10.24   0
 -13  -5  11   17.92    8.75   0
 -11  -5  11  159.89   10.28   0
  11   5 -11  185.45    8.57   0
 -11   5  11  178.22    9.97   0
 -11  -5  11  157.64    8.47   0
 -11   5  11  162.73   21.32   0
 -11  -5  11  158.53   12.50   0
  -9   5  11  481.75   10.26   0
   9   5 -11  491.54    8.58   0
  -9   5  11  493.69   13.10   0
  -9  -5  11  508.81    8.59   0
  -9  -5  11  461.51   13.07   0
  -9   5  11  515.52    9.92   0
  -7   5  11   30.85    9.60   0
   7   5 -11    9.68    8.07   0
  -7   5  11   15.93   11.87   0
  -7  -5  11   18.70    8.04   0
  -7   5  11   41.06    9.92   0
   7   5 -11    9.33    9.66   0
  -7  -5  11   29.69   13.20   0
  -5   5  11  247.15   10.32   0
  -5   5  11  218.24   10.85   0
   5   5 -11  231.78    8.20   0
  -5   5  11  241.52   10.82   0
  -5  -5  11  229.46    8.34   0
  -5  -5  11  223.74   13.46   0
   5   5 -11  242.32   10.94   0
  -3   5  11  882.15   10.90   0
  -3  -5  11  927.72    8.90   0
  -3  -5  11  917.27   15.96   0
   3   5 -11  869.99   12.68   0
   3   5 -11  876.52    8.85   0
  -1   5  11  141.47   10.60   0
  -1  -5  11  138.57   15.24   0
  -1  -5  11  133.47    8.02   0
   1  -5 -11  121.14   11.32   0
   1   5  11  215.65   11.31   0
   1  -5  11  227.30   13.64   0
   1  -5  11  210.22    9.01   0
   3  -5  11  295.71   14.15   0
   3   5  11  266.78   10.99   0
   3   5  11  303.19   15.92   0
  -3   5 -11  265.61    9.34   0
  -3  -5 -11  250.64   12.34   0
   3  -5  11  259.07    8.53   0
   5   5  11   85.62   16.38   0
   5   5  11   43.00   10.28   0
  -5   5 -11   66.52    9.96   0
   5  -5  11   64.63    9.50   0
   5  -5  11   83.21   12.80   0
  -5  -5 -11   66.74   11.67   0
   7  -5  11  154.05    9.48   0
   7   5  11  148.18   13.77   0
   7  -5  11  161.90   11.73   0
  -7  -5 -11  135.10   12.40   0
   7   5  11  134.93    9.57   0
   9  -5  11   47.44   14.54   0
   9   5  11   52.33   13.80   0
   9  -5  11   53.69   11.46   0
  -9  -5 -11   56.10   12.76   0
   9   5  11   41.99    9.88   0
 -14  -6  11   70.50   12.06   0
 -14   6  11   67.07   11.28   0
 -14  -6  11   55.73   10.36   0
 -14  -6  11   58.04   14.47   0
 -12   6  11   25.08    9.91   0
 -12  -6  11   30.73    8.61   0
 -12  -6  11   43.46   12.85   0
 -10   6  11   99.51    9.50   0
 -10  -6  11   85.67   10.12   0
 -10   6  11   75.01    9.86   0
 -10  -6  11   91.08    8.31   0
 -10  -6  11   79.65   13.22   0
   8   6 -11  187.61   10.79   0
  -8   6  11  206.90   18.44   0
   8   6 -11  173.75    8.40   0
  -8   6  11  167.64   10.16   0
  -8   6  11  164.34   12.41   0
  -8  -6  11  171.20    8.30   0
  -8  -6  11  143.69   13.61   0
  -8   6  11  173.00    9.41   0
  -6   6  11  448.09   14.58   0
   6   6 -11  377.67   11.90   0
  -6   6  11  367.28   11.43   0
   6   6 -11  400.00    8.46   0
  -6   6  11  383.08   12.63   0
  -6   6  11  397.87    9.70   0
  -6  -6  11  376.90    8.33   0
  -6  -6  11  364.81   15.20   0
  -4   6  11  397.44   12.58   0
  -4   6  11  367.66   10.95   0
  -4   6  11  335.32   12.44   0
   4   6 -11  336.78   11.73   0
  -4  -6  11  330.84   13.62   0
  -4   6  11  344.91   11.19   0
  -4  -6  11  361.22    8.28   0
   4   6 -11  352.14    8.23   0
  -2   6  11   46.70   12.11   0
   2   6 -11   21.72   12.69   0
  -2   6  11   34.04   10.22   0
   2   6 -11   44.90    7.94   0
  -2  -6  11   49.14   13.09   0
  -2  -6  11   35.24    7.72   0
   0   6  11  396.04   11.49   0
   0  -6  11  360.53   13.50   0
   0  -6  11  375.07    8.30   0
   2   6  11  350.52   10.67   0
   2  -6  11  358.24   15.46   0
   2   6  11  352.33   16.87   0
   2  -6  11  341.95    8.38   0
  -2  -6 -11  333.68   12.79   0
   4   6  11   90.54    9.84   0
   4   6  11   77.90   17.47   0
  -4   6 -11   87.57   10.65   0
   4   6  11   56.37    9.99   0
  -4  -6 -11   71.24   12.86   0
   4  -6  11   82.98    9.18   0
   4  -6  11   84.66   13.22   0
  -6   6 -11  176.84   12.02   0
   6  -6  11  194.40    9.42   0
   6   6  11  189.99   16.04   0
   6  -6  11  172.81   12.29   0
   6   6  11  218.90   10.57   0
  -6  -6 -11  208.16   13.76   0
  -8  -6 -11   34.37   14.97   0
   8  -6  11   31.68   12.75   0
   8  -6  11   40.10   10.12   0
   8   6  11   33.40   15.25   0
   8  -6  11   16.31   11.25   0
   8   6  11   20.67    9.57   0
 -13  -7  11   14.62   12.01   0
 -13   7  11   12.84   11.26   0
 -13  -7  11    7.49   16.15   0
 -13  -7  11   29.01    9.13   0
 -11  -7  11   14.32   10.69   0
  11   7 -11    0.53    8.82   0
 -11   7  11    7.38   10.50   0
 -11  -7  11    1.74   14.66   0
 -11  -7  11   24.59    8.16   0
  -9   7  11  228.61    9.65   0
  -9   7  11  190.71   11.51   0
  -9   7  11  202.94   17.83   0
  -9  -7  11  234.18   14.59   0
  -9  -7  11  193.29    8.45   0
  -9   7  11  224.96   22.71   0
  -7   7  11  186.05   16.15   0
   7   7 -11  161.36    8.02   0
  -7   7  11  160.24   12.73   0
  -7   7  11  160.43   10.34   0
  -7  -7  11  178.97   14.45   0
  -7  -7  11  167.43    8.17   0
   7   7 -11  156.25   11.85   0
  -7   7  11  180.62   10.24   0
  -5   7  11  194.23   13.62   0
  -5   7  11  161.72   11.81   0
   5   7 -11  173.44    8.23   0
  -5  -7  11  193.80   14.22   0
  -5   7  11  199.23   10.53   0
  -5  -7  11  178.20    8.30   0
  -5   7  11  179.18    9.84   0
   5   7 -11  182.75   11.91   0
  -3   7  11  359.51   12.02   0
  -3   7  11  356.65   10.74   0
   3   7 -11  325.43   13.17   0
  -3   7  11  346.09   10.70   0
  -3  -7  11  319.35   14.28   0
   3   7 -11  332.92    8.29   0
  -3  -7  11  366.18    8.25   0
  -1   7  11   30.42   11.29   0
   1   7 -11   18.19   13.50   0
  -1  -7  11   25.60   12.83   0
  -1   7  11   45.80   11.30   0
  -1  -7  11   29.08    7.95   0
   1   7  11  209.20   10.68   0
   1  -7  11  184.09   14.64   0
   1  -7  11  186.41    8.99   0
   1   7  11  187.30   12.61   0
   1   7  11  198.11   15.59   0
   3   7  11  461.70   18.37   0
  -3   7 -11  484.66   10.89   0
   3  -7  11  465.36    8.79   0
   3  -7  11  437.87   13.42   0
   3   7  11  464.20   10.29   0
  -5   7 -11   30.01   11.10   0
   5  -7  11   51.84    8.99   0
   5  -7  11   42.11   12.07   0
   5   7  11   41.79   18.29   0
   5   7  11   56.26    9.70   0
  -7   7 -11   18.39   13.31   0
   7  -7  11   33.92   10.18   0
   7  -7  11   40.82   11.63   0
   7   7  11   33.64    9.64   0
   9  -7  11   32.32   16.48   0
   9  -7  11   43.48   12.12   0
   9  -7  11   56.46   11.88   0
   9   7  11   69.81   10.25   0
 -12  -8  11   62.55   11.93   0
 -12   8  11   52.79   12.38   0
 -12  -8  11   99.10   17.07   0
 -12  -8  11   77.92    8.58   0
 -10  -8  11   35.93   11.10   0
 -10   8  11    6.77   11.78   0
 -10  -8  11   42.65   16.55   0
 -10  -8  11    7.94    8.11   0
   8   8 -11  154.05   10.76   0
  -8  -8  11  175.99   15.50   0
  -8   8  11  155.21   15.95   0
  -8   8  11  138.67   11.52   0
  -8  -8  11  165.03    8.35   0
  -8   8  11  168.33   18.48   0
  -8   8  11  189.73    9.47   0
   6   8 -11  226.12    8.16   0
   6   8 -11  208.94   11.43   0
  -6   8  11  216.70   12.75   0
  -6  -8  11  216.62   15.23   0
  -6   8  11  214.79   11.28   0
  -6   8  11  245.33   10.22   0
  -6  -8  11  215.82    8.93   0
  -6   8  11  236.41   14.10   0
  -4   8  11   59.82   12.46   0
  -4  -8  11   62.50   12.35   0
  -4   8  11   72.05   10.25   0
   4   8 -11   60.07    7.68   0
  -4   8  11   67.43   11.40   0
   4   8 -11   52.94   12.34   0
  -4  -8  11   56.10    7.86   0
  -4   8  11   71.99   12.32   0
   2   8 -11  167.53   14.63   0
  -2  -8  11  173.24   14.47   0
   2   8 -11  186.08    8.22   0
  -2   8  11  198.14   11.89   0
  -2  -8  11  187.61    9.03   0
  -2   8  11  204.13   11.48   0
   0   8 -11  231.13   13.49   0
   0  -8  11  242.68   13.08   0
   0   8  11  235.93   12.72   0
   0  -8  11  252.05    9.12   0
   0   8  11  262.55   14.29   0
   0   8  11  269.29   10.56   0
   2   8  11  108.28   14.41   0
   2   8  11   93.31   17.57   0
   2  -8  11  108.72    8.88   0
   2  -8  11  102.84   12.57   0
   2   8  11   80.80   10.19   0
  -4   8 -11  100.25   10.39   0
   4   8  11  103.01   19.56   0
   4  -8  11  111.68    9.02   0
   4  -8  11  101.64   12.58   0
   4   8  11   97.76   24.36   0
   4   8  11  114.50   10.43   0
  -6   8 -11   59.22   12.73   0
   6  -8  11   43.12   10.21   0
   6  -8  11   72.70   11.33   0
   6   8  11   56.50    9.28   0
   8  -8  11   22.39   11.69   0
   8  -8  11   -0.10   12.07   0
   8   8  11   27.11   10.02   0
 -11  -9  11   88.23   12.70   0
 -11  -9  11   97.50   17.54   0
 -11   9  11  103.79   11.92   0
 -11  -9  11  102.05    9.37   0
  -9  -9  11   72.17   16.17   0
  -9   9  11   61.01   11.94   0
  -9  -9  11   81.48    8.51   0
  -7  -9  11   73.84   15.07   0
   7   9 -11   83.27    8.21   0
  -7   9  11   78.26   13.24   0
  -7   9  11   93.21   11.34   0
  -7  -9  11   89.20    8.36   0
  -7   9  11   88.92   15.44   0
   7   9 -11   77.18   10.92   0
  -5  -9  11   67.57   13.94   0
  -5   9  11   53.83   12.43   0
   5   9 -11   70.01    7.87   0
  -5   9  11   74.01   11.11   0
  -5  -9  11   67.67    8.00   0
   5   9 -11   72.48   11.88   0
  -5   9  11   79.37   12.07   0
  -3  -9  11  219.25   13.97   0
   3   9 -11  217.84   13.01   0
   3   9 -11  206.50    8.22   0
  -3   9  11  181.83   12.19   0
  -3  -9  11  188.25    8.52   0
  -3   9  11  175.95   14.29   0
  -3   9  11  223.08   11.68   0
  -1  -9  11  228.66   13.03   0
   1   9 -11  193.12   12.36   0
  -1   9  11  206.85   12.76   0
  -1  -9  11  221.76    8.41   0
  -1   9  11  231.64   13.83   0
  -1   9  11  240.01   11.24   0
   1   9  11   69.09   15.27   0
   1   9  11   63.41   16.81   0
   1  -9  11   62.21    8.85   0
   1  -9  11   68.09   11.95   0
   1   9  11   61.27   10.77   0
  -1   9 -11   43.47   13.64   0
  -3   9 -11   65.86   10.00   0
   3  -9  11   92.23    9.17   0
   3  -9  11   61.85   11.44   0
  -3   9 -11   81.45   12.99   0
   3   9  11   73.07   10.23   0
  -5   9 -11   34.74   12.23   0
   5  -9  11   46.13   11.20   0
  -5   9 -11   21.75   12.19   0
   5   9  11   46.48   10.39   0
  -7   9 -11   31.98   15.02   0
   7  -9  11   42.83   11.80   0
   7  -9  11   26.13   11.95   0
  -7   9 -11   19.93   12.60   0
   7   9  11   49.16    9.70   0
 -10 -10  11   39.46   13.21   0
 -10 -10  11   34.93   17.33   0
 -10  10  11   56.91   12.16   0
 -10 -10  11   54.75    9.04   0
   8  10 -11   46.52   10.80   0
  -8 -10  11   67.22   15.78   0
  -8  10  11   55.78   12.22   0
  -8 -10  11   42.10    8.31   0
  -6 -10  11   80.44   14.84   0
  -6  10  11   71.12   13.22   0
   6  10 -11   98.12    8.10   0
   6  10 -11   70.25   11.68   0
  -6  10  11  100.16   10.36   0
  -6  10  11   63.44   11.79   0
  -6 -10  11  100.26    8.94   0
  -6  10  11   91.89   14.48   0
  -4 -10  11   51.26   14.60   0
  -4  10  11   27.41   12.69   0
   4  10 -11   39.01    7.96   0
   4  10 -11   27.80   11.56   0
  -4  10  11   34.48   11.88   0
  -4 -10  11   34.26    8.18   0
  -4  10  11   48.40   11.80   0
   2  10 -11  133.55   12.62   0
  -2  10  11  172.83   14.32   0
  -2  10  11  158.78   12.76   0
  -2 -10  11  181.93    8.42   0
  -2  10  11  185.00   12.30   0
  -2 -10  11  174.35   14.11   0
  -2  10  11  164.85   12.22   0
   0  10 -11  111.78   11.66   0
   0  10  11  108.24   15.78   0
   0 -10  11  126.74    8.34   0
   0  10  11  113.69   16.86   0
   0  10  11  108.71   10.81   0
   0 -10  11  128.05   13.05   0
  -2  10 -11   10.80    9.62   0
   2 -10  11   26.36    9.10   0
   2 -10  11   17.26   11.22   0
   2  10  11    2.59   10.49   0
  -2  10 -11   -5.22   12.03   0
  -4  10 -11   42.61   11.46   0
   4 -10  11   48.65   11.88   0
   4  10  11   45.90    9.85   0
  -4  10 -11   29.74   13.90   0
   6 -10  11   41.23   11.52   0
   6  10  11   68.07   10.08   0
  -9 -11  11   28.29   19.04   0
  -9 -11  11    4.81   14.07   0
  -9  11  11   21.56   13.90   0
  -9 -11  11   15.26    8.74   0
  -7 -11  11   30.99   16.73   0
  -7  11  11   28.47   13.50   0
   7  11 -11   20.65   11.78   0
  -7 -11  11   29.76    8.81   0
   5  11 -11   75.59   11.75   0
  -5  11  11   64.11   13.45   0
   5  11 -11   67.78    8.36   0
  -5  11  11   38.43   12.34   0
  -5  11  11   90.71   13.85   0
  -5 -11  11  103.99    9.36   0
  -5 -11  11  110.21   14.49   0
  -3  11  11   30.79   12.68   0
  -3  11  11   35.67   13.43   0
   3  11 -11    9.17   11.95   0
  -3  11  11   22.84   13.07   0
  -3 -11  11   19.24    8.39   0
  -3  11  11   30.67   11.94   0
  -3 -11  11   38.22   13.35   0
   1  11 -11   18.33   12.21   0
  -1  11  11   33.67   13.11   0
  -1 -11  11   39.98    8.43   0
  -1  11  11   31.79   15.57   0
  -1  11  11   38.82   11.25   0
  -1  11  11   18.28   16.51   0
  -1 -11  11   25.37   12.90   0
  -1  11 -11   45.48   12.91   0
  -1  11 -11   52.99    9.57   0
   1 -11  11   32.36    9.46   0
   1 -11  11   29.86   11.42   0
   1  11  11   49.49   10.01   0
  -3  11 -11   23.04   10.61   0
   3 -11  11   30.52   12.32   0
   3  11  11   18.77   10.08   0
  -3  11 -11    6.94   12.49   0
   6  12 -11   12.16   12.36   0
  -6  12  11   19.75   16.05   0
  -6  12  11   32.44   16.20   0
  -6  12  11   14.43   14.37   0
  -6 -12  11   22.83    9.83   0
  -6 -12  11    7.60   16.11   0
  -4  12  11   13.30   12.34   0
  -4  12  11    7.30   14.01   0
  -4  12  11   18.77   13.19   0
  -4 -12  11   15.28    9.03   0
  -4 -12  11    9.75   13.90   0
   4  12 -11   18.04   12.30   0
  -4  12  11   28.56   15.47   0
   2  12 -11   -1.65   11.97   0
  -2  12  11   10.55   12.85   0
  -2  12  11   25.49   12.09   0
  -2 -12  11   17.00   12.50   0
  -2 -12  11    5.83    9.75   0
  -2  12  11    2.48   15.56   0
  -2  12  11   10.98   19.27   0
   0  12 -11   11.76   12.66   0
   0  12  11  -12.27   12.91   0
   0  12 -11   14.31    8.97   0
   0 -12  11   22.58   12.55   0
   0 -12  11   18.35   10.28   0
   0  12  11   -3.04   11.45   0
   2 -12  11   20.74   12.88   0
 -16   0  12   81.64   14.99   0
  16   0 -12   91.62   12.86   0
 -16   0  12   94.74   15.29   0
 -16   0  12  103.82   11.00   0
  14   0 -12  263.72   10.85   0
 -14   0  12  234.88    9.84   0
 -14   0  12  218.09   11.71   0
 -12   0  12  169.09    9.40   0
 -12   0  12  148.71    9.52   0
 -10   0  12  580.44    9.93   0
 -10   0  12  592.57   11.19   0
 -10   0  12  599.55   10.05   0
  -8   0  12 1872.49   10.35   0
  -6   0  12  836.93   10.22   0
   6   0 -12  801.44   10.83   0
   4   0 -12  433.18   11.25   0
  -4   0  12  486.16    9.89   0
   2   0 -12  835.96   12.33   0
   0   0 -12 1344.96   10.21   0
   2   0  12 1340.65   14.08   0
   4   0  12  428.16   14.72   0
  -4   0 -12  376.35    9.84   0
   6   0  12  251.21   11.37   0
   6   0  12  254.82   13.08   0
   8   0  12  179.05   12.01   0
   8   0  12  168.35   10.08   0
   8   0  12  187.93   12.84   0
  10   0  12  120.95    9.58   0
  10   0  12  138.59   12.54   0
  10   0  12  135.68   11.93   0
  15  -1 -12  188.39   12.45   0
  15   1 -12  199.63   11.20   0
 -15  -1  12  207.25   14.01   0
 -15  -1  12  176.99   10.14   0
 -15   1  12  179.81   10.42   0
 -15   1  12  216.96   13.37   0
 -15  -1  12  144.95   11.46   0
 -15   1  12  163.48   14.17   0
  13  -1 -12  107.21   10.45   0
 -13  -1  12  123.02   10.29   0
 -13   1  12  103.74   10.28   0
 -13  -1  12  105.37    9.50   0
 -13   1  12   93.50   11.36   0
 -11  -1  12  576.73   10.62   0
  11  -1 -12  567.85   10.69   0
 -11   1  12  576.56    9.87   0
 -11   1  12  560.56   10.95   0
 -11  -1  12  581.85   10.08   0
  -9  -1  12 1257.84   10.89   0
  -9   1  12 1235.67   10.97   0
  -9   1  12 1264.12   11.60   0
  -9   1  12 1302.73   11.00   0
  -9  -1  12 1263.05   10.42   0
   7   1 -12  373.88   10.34   0
  -7   1  12  338.41   10.28   0
  -7   1  12  370.26    8.86   0
  -7  -1  12  384.25    9.27   0
  -5   1  12 1305.41   11.34   0
   5  -1 -12 1244.98   11.75   0
   5   1 -12 1243.86   11.67   0
  -5   1  12 1322.91   10.99   0
  -5  -1  12 1359.57    9.66   0
   3  -1 -12 1361.02   12.75   0
  -3   1  12 1293.65   10.20   0
  -3  -1  12 1335.08    9.94   0
   3   1 -12 1261.29   12.92   0
  -1  -1  12  457.94    9.09   0
  -1  -1 -12 1723.58   11.07   0
   3  -1  12  736.70   13.34   0
   3   1  12  745.31   13.62   0
   3  -1  12  715.49    9.20   0
  -3  -1 -12  713.50   10.46   0
  -3   1 -12  726.55    9.80   0
   5  -1  12  188.55   13.67   0
   5   1  12  164.97   14.90   0
   5   1  12  159.82   10.19   0
  -5   1 -12  149.93   10.18   0
   5  -1  12  192.65    9.73   0
   7   1  12  429.69   11.13   0
   7  -1  12  399.24   12.17   0
   7  -1  12  368.05   10.11   0
   7   1  12  375.53   13.53   0
   7  -1  12  387.67   13.34   0
   9   1  12  170.83   11.67   0
   9  -1  12  177.12   11.13   0
   9   1  12  187.03    9.52   0
   9  -1  12  171.51   10.36   0
   9   1  12  202.51   12.57   0
   9  -1  12  189.49   12.68   0
 -16   2  12   57.45   26.58   0
  16  -2 -12   60.99   21.42   0
 -16  -2  12   43.49   13.02   0
  16   2 -12   54.78   12.14   0
 -16  -2  12   47.80   10.87   0
 -16   2  12   68.77   10.87   0
 -16   2  12   65.01   13.24   0
 -16  -2  12   55.75   12.62   0
 -14  -2  12  361.59   12.34   0
  14  -2 -12  353.24   14.08   0
  14   2 -12  364.42   10.84   0
 -14  -2  12  343.66   10.81   0
 -14   2  12  344.06   11.01   0
 -14  -2  12  298.28   10.35   0
 -14   2  12  315.86   14.55   0
  12  -2 -12  483.99   12.17   0
 -12  -2  12  464.89    9.87   0
 -12   2  12  456.47   10.03   0
 -12   2  12  532.09   10.99   0
 -12   2  12  451.72   11.32   0
 -12  -2  12  443.15    9.10   0
 -10  -2  12  209.41   10.26   0
  10  -2 -12  187.76   10.54   0
 -10   2  12  208.22    9.76   0
  10   2 -12  189.25    8.20   0
 -10   2  12  209.83   10.06   0
 -10   2  12  199.30   10.38   0
 -10  -2  12  204.83    9.48   0
  -8   2  12  759.95   10.57   0
   8   2 -12  806.53   10.57   0
   8  -2 -12  770.71   10.38   0
   8   2 -12  776.17    8.71   0
  -8   2  12  786.98   10.75   0
  -8   2  12  802.24   11.30   0
  -8  -2  12  803.61    9.77   0
  -6   2  12 1112.14   11.05   0
   6   2 -12 1135.27    9.01   0
  -6   2  12 1181.01   10.99   0
  -6  -2  12 1167.76    9.27   0
   6   2 -12 1105.38   11.26   0
  -4   2  12  940.69   11.07   0
   4  -2 -12 1019.29   11.89   0
   4   2 -12  937.36    9.00   0
  -4   2  12  956.26   10.84   0
  -4  -2  12  971.60    9.19   0
   4   2 -12  892.78   11.92   0
   2  -2 -12 1764.63   12.27   0
  -2  -2  12 1859.91   10.29   0
   0  -2 -12  689.03    9.81   0
   0  -2  12  723.73    9.22   0
   0  -2 -12  688.79   10.89   0
  -2  -2 -12  326.13    9.84   0
   2  -2  12  364.82   13.37   0
   2  -2  12  359.80    8.81   0
   2   2  12  355.67   14.22   0
   4  -2  12  858.52   14.09   0
   4   2  12  890.74   11.04   0
   4   2  12  890.65   13.96   0
  -4   2 -12  773.64   10.48   0
   4  -2  12  846.22    9.58   0
   6   2  12  540.41   11.42   0
   6  -2  12  460.55    9.19   0
   6  -2  12  532.47   13.44   0
   6   2  12  530.88   15.28   0
   8   2  12  183.49   10.52   0
   8  -2  12  215.42   11.19   0
   8  -2  12  178.16    9.75   0
   8   2  12  186.37   13.40   0
   8  -2  12  163.27   11.40   0
  10  -2  12   79.96   12.87   0
  10   2  12   85.75    9.70   0
  10  -2  12   71.59   10.62   0
  10   2  12   90.90   12.30   0
  10  -2  12   81.68   11.41   0
  10   2  12   83.08   10.76   0
 -15  -3  12   97.68   13.12   0
  15   3 -12  107.68   10.44   0
 -15  -3  12  101.58   11.03   0
 -15   3  12   87.87   10.91   0
 -15   3  12   99.72   12.93   0
 -15  -3  12   80.03   10.89   0
 -13  -3  12  324.37   11.80   0
  13  -3 -12  323.91   16.04   0
 -13  -3  12  335.52   10.60   0
 -13   3  12  296.07    9.92   0
 -13  -3  12  286.87    9.90   0
 -13   3  12  297.30   14.88   0
 -11  -3  12  528.65   13.30   0
 -11  -3  12  500.62   10.66   0
  11  -3 -12  527.34   12.64   0
 -11   3  12  511.04   10.21   0
 -11   3  12  505.45   12.10   0
 -11  -3  12  470.55    8.96   0
 -11   3  12  544.58   10.55   0
   9  -3 -12  166.73   10.77   0
  -9   3  12  212.58    9.79   0
   9   3 -12  194.55    8.15   0
  -9   3  12  195.07   10.50   0
  -9   3  12  217.19    9.91   0
  -9  -3  12  181.22    8.37   0
   7   3 -12  480.53   10.40   0
   7  -3 -12  456.02   10.40   0
   7   3 -12  446.48    9.14   0
  -7   3  12  486.10   10.36   0
  -7   3  12  472.72   10.30   0
  -7  -3  12  483.96    8.47   0
  -7   3  12  433.17   10.33   0
   5   3 -12 1266.96   13.21   0
  -5   3  12 1323.30   11.13   0
   5  -3 -12 1249.91   10.56   0
   5   3 -12 1360.13    9.25   0
  -5   3  12 1283.95   11.51   0
  -5  -3  12 1328.99    8.57   0
   3  -3 -12 1373.03   11.77   0
   3  -3 -12 1339.50   10.84   0
  -3  -3  12 1398.95    9.62   0
   3   3 -12 1320.02   14.55   0
   1  -3 -12  849.33   10.29   0
   1  -3 -12  830.59   11.83   0
  -1  -3  12  889.19    9.27   0
  -1  -3  12  888.24   14.29   0
   1  -3  12  317.96   13.45   0
   1  -3  12  325.17    8.67   0
  -1  -3 -12  335.18    9.81   0
   3  -3  12  456.57   13.60   0
   3   3  12  479.78   10.43   0
  -3   3 -12  420.47    9.52   0
   3   3  12  518.88   14.26   0
   3  -3  12  462.83    8.93   0
  -3  -3 -12  448.14   11.70   0
   5   3  12  643.42   16.68   0
   5   3  12  613.05   11.59   0
  -5   3 -12  568.52   10.59   0
   5  -3  12  579.97   10.10   0
   5  -3  12  585.07   13.89   0
   7   3  12  310.46   10.61   0
   7  -3  12  302.67    9.81   0
   7   3  12  296.44   13.42   0
   7  -3  12  315.44   12.92   0
   9  -3  12  117.48   13.17   0
  -9  -3 -12  121.98   11.67   0
   9  -3  12  126.08   10.24   0
   9   3  12  125.84   13.20   0
   9  -3  12  126.02   11.40   0
   9   3  12   92.15   10.86   0
 -14  -4  12  117.37   12.86   0
 -14  -4  12   83.92   10.47   0
 -14   4  12  107.57   10.55   0
 -14  -4  12   88.18   10.02   0
 -12  -4  12  278.70   12.59   0
 -12  -4  12  303.03   10.40   0
 -12   4  12  284.19    9.99   0
  12  -4 -12  292.03   17.54   0
 -12  -4  12  263.52    8.85   0
 -12   4  12  272.89   15.30   0
 -10  -4  12  164.67    9.41   0
 -10   4  12  119.11    9.83   0
  10   4 -12  117.03    8.21   0
  10  -4 -12  133.28   13.79   0
 -10   4  12  125.49   12.04   0
 -10  -4  12  109.87    9.09   0
 -10   4  12  138.98    9.71   0
 -10  -4  12  144.74   12.42   0
   8   4 -12  450.50   11.00   0
   8  -4 -12  433.19   11.94   0
  -8   4  12  432.10   10.34   0
   8   4 -12  445.50    8.19   0
  -8   4  12  462.63   11.38   0
  -8   4  12  466.98    9.89   0
  -8  -4  12  458.31    8.38   0
  -8  -4  12  445.82   12.31   0
  -6   4  12  800.77   10.77   0
   6  -4 -12  757.51   11.59   0
   6   4 -12  771.71   12.13   0
  -6   4  12  813.85   10.39   0
   6   4 -12  818.98    8.63   0
  -6   4  12  825.79   11.14   0
  -6  -4  12  789.37    8.85   0
   4  -4 -12  256.07    9.84   0
   4   4 -12  267.21    8.12   0
  -4   4  12  233.00    9.61   0
  -4  -4  12  272.26    8.28   0
   4   4 -12  240.62   11.56   0
   2  -4 -12  813.45   11.47   0
   2   4 -12  850.91   13.47   0
  -2  -4  12  904.50    9.04   0
  -2  -4  12  849.74   14.73   0
   2  -4 -12  838.36   10.85   0
   0  -4  12  502.62   14.85   0
   0  -4  12  548.17    8.70   0
   0  -4 -12  497.71   11.14   0
   2   4  12  183.64   10.43   0
   2  -4  12  169.34   13.48   0
   2  -4  12  188.05    8.50   0
   2   4  12  181.75   15.04   0
   4  -4  12  619.58   14.58   0
   4   4  12  651.53   11.31   0
   4   4  12  677.59   15.41   0
  -4   4 -12  590.50   10.29   0
   4  -4  12  634.46   10.17   0
   6   4  12  186.90   10.11   0
  -6   4 -12  167.65   11.61   0
   6  -4  12  183.32    8.70   0
  -6  -4 -12  178.72   11.19   0
   6  -4  12  178.02   11.94   0
   6   4  12  188.36   15.00   0
   8  -4  12   41.96   12.70   0
  -8  -4 -12   50.74   11.18   0
   8  -4  12   73.78    9.54   0
   8   4  12   52.29   13.61   0
   8  -4  12   51.53   11.26   0
   8   4  12   54.31    9.91   0
  10  -4  12   70.34   14.53   0
 -10  -4 -12   52.73   12.71   0
  10  -4  12   74.19   11.85   0
  10   4  12   83.66   10.71   0
  15   5 -12   21.31   11.38   0
 -15   5  12    9.13   12.30   0
 -15  -5  12   24.40   11.10   0
 -15  -5  12   37.59   14.42   0
 -13  -5  12   40.52   10.40   0
 -13   5  12   52.45   10.33   0
 -13  -5  12   41.21    9.61   0
 -13  -5  12   30.41   13.63   0
 -11  -5  12  209.85   10.46   0
  11   5 -12  227.98    8.52   0
 -11   5  12  186.06   10.06   0
 -11   5  12  200.51   15.75   0
 -11  -5  12  213.78    9.20   0
 -11  -5  12  187.71   12.86   0
 -11   5  12  199.29   10.02   0
   9   5 -12  231.24    9.66   0
  -9   5  12  222.27    9.86   0
   9   5 -12  253.78    8.18   0
  -9   5  12  230.74   12.49   0
  -9  -5  12  251.38    8.26   0
  -9   5  12  258.33    9.49   0
  -9  -5  12  234.76   13.08   0
   7  -5 -12  436.03   12.85   0
  -7   5  12  423.95   10.56   0
   7   5 -12  423.36    8.39   0
  -7   5  12  427.23   11.50   0
  -7   5  12  476.26    9.96   0
  -7  -5  12  426.89    8.38   0
   7   5 -12  417.16   10.13   0
  -7  -5  12  394.96   13.72   0
  -5   5  12  234.86   11.47   0
  -5   5  12  235.81   10.67   0
   5   5 -12  237.28    8.22   0
  -5   5  12  230.81   10.67   0
  -5  -5  12  231.78    8.03   0
  -5  -5  12  204.18   15.37   0
   5   5 -12  240.36   10.95   0
   3   5 -12   61.15    8.02   0
   3   5 -12   54.70   11.67   0
  -3  -5  12   49.02   14.95   0
  -3  -5  12   60.52    7.84   0
   1   5 -12  431.75   13.88   0
  -1   5  12  459.92   10.73   0
  -1  -5  12  437.24   13.81   0
  -1  -5  12  438.28    8.49   0
   1  -5 -12  407.77   11.69   0
   1   5  12  554.34   12.19   0
   1  -5  12  486.31   13.87   0
   1  -5  12  507.21    8.72   0
   1   5  12  501.94   15.04   0
   3  -5  12  179.24   13.97   0
   3   5  12  204.19   10.63   0
  -3   5 -12  166.75    9.38   0
   3   5  12  198.19   15.40   0
  -3  -5 -12  174.68   11.28   0
   3  -5  12  199.25    9.34   0
   5   5  12   87.22   16.06   0
   5   5  12   54.91    9.87   0
  -5  -5 -12   87.04   11.38   0
  -5   5 -12   54.29   11.10   0
   5  -5  12   89.82    9.16   0
   5  -5  12   80.97   12.41   0
   7  -5  12   35.03    9.62   0
   7   5  12   39.61   14.22   0
   7  -5  12   55.77   12.14   0
  -7  -5 -12   43.83   12.28   0
   7   5  12   55.12    9.65   0
   9  -5  12   59.94   14.84   0
   9   5  12   49.06   13.88   0
   9  -5  12   44.16   12.09   0
  -9  -5 -12   64.69   12.66   0
   9   5  12   52.74   10.06   0
 -14   6  12    9.59   11.48   0
 -14  -6  12   14.26   10.45   0
 -14  -6  12   27.84   14.83   0
 -12   6  12   26.70   10.71   0
 -12  -6  12    1.04    8.50   0
 -12  -6  12   25.09   13.29   0
 -10  -6  12  221.74   10.64   0
 -10   6  12  241.03   22.29   0
 -10   6  12  207.10   10.30   0
 -10   6  12  224.53   16.23   0
 -10  -6  12  206.81    8.51   0
 -10  -6  12  209.46   13.60   0
 -10   6  12  222.50    9.90   0
  -8   6  12  243.92   16.85   0
   8   6 -12  200.56    8.55   0
  -8   6  12  202.98   10.45   0
  -8   6  12  198.46   12.65   0
   8   6 -12  203.30   11.17   0
  -8  -6  12  201.23    8.49   0
  -8   6  12  203.56   10.66   0
  -8  -6  12  196.68   14.45   0
   6   6 -12  118.99   10.41   0
  -6   6  12  130.79   13.17   0
   6   6 -12  117.16    8.20   0
  -6   6  12  101.42   11.14   0
  -6   6  12  113.21   10.40   0
  -6   6  12  117.38   10.79   0
  -6  -6  12   95.43    8.80   0
  -6  -6  12  127.70   14.95   0
  -4   6  12  136.45   11.36   0
  -4   6  12  122.24   10.82   0
  -4   6  12  105.04   10.72   0
   4   6 -12  110.94    7.91   0
  -4  -6  12  106.42   14.59   0
   4   6 -12  123.53   12.32   0
  -4  -6  12  123.12    8.07   0
  -2   6  12   96.00   11.86   0
  -2   6  12   56.32   10.61   0
   2   6 -12   33.97   14.02   0
  -2  -6  12   24.04   13.25   0
  -2  -6  12   77.60    8.60   0
   0   6  12  276.37   11.30   0
   0  -6  12  235.61   13.67   0
   0  -6  12  274.92    8.38   0
   2   6  12  274.84   10.33   0
   2  -6  12  322.00   14.29   0
   2   6  12  273.21   16.41   0
  -2  -6 -12  272.02   11.51   0
   2  -6  12  266.07    9.32   0
   4   6  12   45.89    9.76   0
   4   6  12   59.16   16.79   0
  -4   6 -12   67.39   10.27   0
  -4  -6 -12   47.42   12.06   0
   4  -6  12   59.61    8.98   0
   4  -6  12   45.51   13.08   0
  -6   6 -12   15.90   11.72   0
   6  -6  12   13.52    9.22   0
   6  -6  12   -4.17   11.85   0
   6   6  12   20.80   15.53   0
   6   6  12   22.85    9.49   0
  -6  -6 -12   20.95   12.52   0
  -8  -6 -12   31.07   14.19   0
   8  -6  12   16.66   13.95   0
   8   6  12   28.81   15.70   0
   8  -6  12   31.25   11.34   0
   8   6  12    4.16    9.55   0
 -13  -7  12   21.39   11.67   0
 -13   7  12   12.51   11.54   0
 -13  -7  12   26.36   16.85   0
 -13  -7  12   38.83    9.33   0
 -11   7  12   41.46   10.59   0
 -11  -7  12   42.45   15.46   0
 -11  -7  12   45.66    8.51   0
  -9   7  12   75.43   19.10   0
   9   7 -12   67.59    9.46   0
  -9   7  12   76.76   10.22   0
  -9   7  12   72.05   14.46   0
  -9  -7  12   67.37   14.73   0
  -9  -7  12   62.30    8.27   0
  -9   7  12   82.20    9.38   0
  -7   7  12   54.73   14.62   0
  -7   7  12   45.45   11.09   0
  -7   7  12   49.49   11.60   0
  -7   7  12   67.29    9.40   0
  -7  -7  12   79.12   14.67   0
   7   7 -12   42.45   11.00   0
  -7  -7  12   53.71    8.16   0
  -5   7  12  149.74   13.33   0
  -5   7  12  122.83    9.51   0
  -5   7  12   89.80   11.67   0
  -5  -7  12   94.51   12.94   0
  -5  -7  12  117.94    7.98   0
   5   7 -12  130.90    8.07   0
   5   7 -12   97.23   10.71   0
  -3   7  12  148.10   11.96   0
  -3   7  12  126.90   10.50   0
  -3   7  12  103.44   11.71   0
  -3  -7  12  136.62   14.10   0
   3   7 -12  130.54   11.98   0
   3   7 -12  129.27    8.07   0
  -3  -7  12  121.36    8.55   0
  -1   7  12   79.05   11.48   0
   1   7 -12   62.51   13.91   0
  -1  -7  12   85.03   13.09   0
  -1   7  12  100.81   11.44   0
  -1  -7  12   99.83    8.91   0
   1   7  12  111.61   10.33   0
   1  -7  12  116.58   13.38   0
   1   7  12  130.30   11.20   0
   1  -7  12  116.15    9.05   0
   1   7  12  119.13   15.07   0
  -1   7 -12  127.89   14.88   0
   3   7  12   10.42   15.99   0
  -3   7 -12   26.61    9.90   0
   3  -7  12   21.53    8.99   0
   3  -7  12   20.20   12.98   0
   3   7  12   41.71    9.55   0
  -5   7 -12   27.23   10.87   0
   5  -7  12   23.35    9.01   0
   5  -7  12   -2.59   12.83   0
   5   7  12   14.52   17.68   0
   5   7  12   34.00    9.28   0
  -7   7 -12   61.49   13.56   0
   7   7  12   58.86   21.20   0
   7  -7  12   54.86   11.58   0
   7   7  12   65.28    9.76   0
 -12  -8  12   11.76   12.03   0
 -12   8  12   22.99   12.23   0
 -12  -8  12    0.09   17.50   0
 -12  -8  12    0.25    8.92   0
 -10  -8  12   40.21   11.14   0
  10   8 -12   64.28    8.49   0
 -10   8  12   34.05   11.82   0
 -10  -8  12   40.06   16.02   0
 -10  -8  12   52.11    8.14   0
   8   8 -12   -3.43    8.28   0
  -8   8  12   10.55   13.71   0
  -8   8  12    8.60   11.26   0
  -8  -8  12    8.50   15.58   0
  -8  -8  12    4.31    8.25   0
   8   8 -12   -8.76   11.39   0
  -8   8  12    4.29   16.47   0
   6   8 -12   14.47   11.15   0
  -6   8  12    8.38   10.91   0
   6   8 -12   25.55    7.92   0
  -6  -8  12   25.16   13.95   0
  -6   8  12    0.24   10.69   0
  -6  -8  12    1.75    7.85   0
  -6   8  12   12.15   12.76   0
  -4   8  12  381.35   12.80   0
  -4   8  12  324.12   11.95   0
   4   8 -12  375.96    8.34   0
  -4   8  12  336.17   11.09   0
   4   8 -12  305.56   13.17   0
  -4  -8  12  341.51    8.36   0
  -4  -8  12  345.12   13.21   0
  -2   8  12   64.29   11.26   0
  -2  -8  12   55.78   12.76   0
   2   8 -12   54.91   13.97   0
  -2   8  12   57.62   11.21   0
  -2  -8  12   46.25    8.15   0
   0   8 -12   21.28   14.13   0
   0  -8  12   42.36   12.94   0
   0   8  12    6.15   11.96   0
   0  -8  12   -5.87    7.92   0
   0   8  12    0.42   13.93   0
   0   8  12   11.83   11.22   0
  -2   8 -12   55.75    9.84   0
   2   8  12   47.22   13.22   0
   2   8  12   61.72   16.47   0
   2  -8  12   63.82    8.15   0
   2  -8  12   52.57   12.59   0
  -2   8 -12   47.33   14.77   0
   2   8  12   49.85    9.63   0
  -4   8 -12   29.97   11.14   0
   4   8  12   18.46   16.70   0
   4  -8  12   16.28    9.22   0
   4  -8  12   25.55   11.84   0
   4   8  12   29.30   20.36   0
   4   8  12   23.11   10.26   0
  -6   8 -12   41.78   13.20   0
   6  -8  12   30.00   11.43   0
   6   8  12   37.64    9.39   0
 -11  -9  12   12.13   12.88   0
 -11  -9  12    4.50   17.17   0
 -11   9  12    5.77   12.24   0
 -11  -9  12   -4.13    9.42   0
 -11   9  12   -9.80   10.49   0
  -9  -9  12   16.01   15.28   0
  -9   9  12  -11.19   12.23   0
  -9   9  12   -8.36    9.72   0
  -9  -9  12    3.36    8.43   0
  -7  -9  12   43.29   13.97   0
  -7   9  12   42.13   12.43   0
  -7   9  12   27.48   10.98   0
  -7  -9  12   36.96    7.98   0
   7   9 -12   36.67   10.97   0
  -7   9  12   44.25   14.75   0
  -5  -9  12    6.59   13.96   0
  -5   9  12   -1.56   12.16   0
   5   9 -12   15.94    7.89   0
  -5   9  12    2.26   10.94   0
  -5  -9  12    3.25    8.05   0
   5   9 -12   -4.75   11.84   0
  -5   9  12   -0.44   12.67   0
  -3  -9  12   69.75   14.00   0
  -3   9  12   63.36   13.75   0
   3   9 -12   63.51   12.62   0
  -3   9  12   50.23   10.78   0
  -3  -9  12   50.02    8.06   0
  -3   9  12   56.02   11.30   0
  -1  -9  12   32.69   14.20   0
   1   9 -12   25.24   12.47   0
  -1   9  12   36.42   11.96   0
  -1  -9  12   31.99    8.91   0
  -1   9  12   24.31   12.88   0
  -1   9  12   34.08   11.07   0
  -1   9 -12    0.34   12.42   0
   1   9  12   -9.39   14.21   0
   1   9  12   14.21   15.67   0
   1  -9  12   -1.50    8.92   0
   1   9  12   18.79    9.76   0
   1  -9  12   11.66   12.25   0
   3  -9  12    9.76    9.40   0
  -3   9 -12   16.80   10.12   0
   3  -9  12   22.70   11.61   0
   3   9  12   15.97   10.36   0
  -3   9 -12   33.63   13.25   0
  -5   9 -12   19.75   12.27   0
   5  -9  12   23.67   11.11   0
   5   9  12   15.55    9.51   0
  -5   9 -12   22.35   11.93   0
 -10 -10  12    7.01   17.14   0
 -10 -10  12   12.70   12.62   0
 -10  10  12    7.44   12.27   0
 -10 -10  12    3.43    9.17   0
  -8 -10  12   21.70   16.04   0
  -8  10  12   -2.89    9.60   0
  -8  10  12    6.34   12.28   0
   8  10 -12    5.11   11.47   0
  -8 -10  12   26.53    8.47   0
  -6 -10  12   10.26   15.02   0
   6  10 -12    6.20   10.52   0
  -6  10  12   -1.97   12.67   0
  -6  10  12   16.03   11.51   0
  -6 -10  12   12.07    8.45   0
  -6  10  12   -4.92   13.79   0
  -4 -10  12    4.47   15.11   0
  -4  10  12   -6.07   12.60   0
  -4  10  12   -2.14   11.56   0
   4  10 -12   -3.86   11.84   0
  -4 -10  12   -5.31    8.20   0
  -4  10  12    6.39   11.95   0
   2  10 -12   15.60   12.21   0
  -2  10  12    0.65   13.88   0
  -2  10  12    5.43   12.66   0
  -2 -10  12   -9.35    9.09   0
  -2  10  12    4.81   11.80   0
  -2  10  12   -9.52   12.52   0
  -2 -10  12    1.59   13.97   0
   0  10 -12   -5.48   12.87   0
   0  10  12    3.84   16.44   0
   0  10  12   -0.35   15.16   0
   0 -10  12   -1.62    9.35   0
   0  10  12   -0.91    9.79   0
   0 -10  12   12.48   12.10   0
  -2  10 -12   14.25    9.95   0
   2 -10  12    8.74    9.58   0
   2 -10  12   19.74   11.56   0
   2  10  12   22.99    9.78   0
  -2  10 -12   19.65   13.28   0
  -4  10 -12   -8.27   11.95   0
   4 -10  12    5.67   11.68   0
   4  10  12    9.45   10.88   0
  -4  10 -12   -9.72   13.65   0
  -7 -11  12    9.16   16.89   0
  -7  11  12   11.62   15.38   0
   7  11 -12   19.00   11.88   0
  -7  11  12   30.38   18.18   0
  -7  11  12   21.68   13.44   0
  -7 -11  12   11.68    8.89   0
   5  11 -12   16.60   12.08   0
  -5  11  12    3.93   12.65   0
  -5  11  12    4.59   12.50   0
  -5 -11  12   25.13    8.37   0
  -5  11  12   24.30   13.01   0
  -5 -11  12   16.75   15.04   0
  -3  11  12   22.28   13.21   0
   3  11 -12   11.14   11.86   0
  -3  11  12   18.10   13.10   0
  -3 -11  12   14.03    8.67   0
  -3  11  12    9.59   11.40   0
  -3 -11  12   14.78   13.87   0
  -3  11  12   12.14   11.95   0
   1  11 -12   22.09   12.74   0
  -1  11  12    1.62   13.20   0
  -1 -11  12    9.75    9.43   0
  -1  11  12   23.72   15.33   0
  -1  11  12   16.44   15.92   0
  -1  11  12   20.40   11.16   0
  -1 -11  12   15.50   13.53   0
  -1  11 -12    3.21   13.08   0
  -1  11 -12    5.30   10.08   0
   1 -11  12    5.39    9.96   0
   1 -11  12  -12.10   11.71   0
   1  11  12   -3.36   11.12   0
  -3  11 -12    7.12   11.15   0
   3 -11  12    3.50   11.87   0
   3  11  12    9.54   10.28   0
  -4  12  12   -3.79   12.77   0
  -4  12  12   -5.76   13.46   0
  -4  12  12    3.30   13.44   0
  -4 -12  12   14.95   10.07   0
  -4  12  12   -4.40   15.37   0
   4  12 -12   -4.05   11.61   0
  -4 -12  12   -8.63   14.87   0
  -2  12  12   -3.95   14.13   0
   2  12 -12    5.98   12.99   0
  -2 -12  12    3.68   10.04   0
  -2  12  12   11.83   12.76   0
  -2 -12  12   13.07   14.57   0
  -2  12  12    7.45   16.89   0
  -2  12  12   -1.48   19.39   0
   0 -12  12    2.54   10.48   0
  16   0 -13    0.25   12.88   0
 -16   0  13    4.68   14.65   0
 -16   0  13    5.12   11.11   0
  14   0 -13   -0.63   10.69   0
 -14   0  13    4.83    9.80   0
 -14   0  13   -7.58   10.84   0
  12   0 -13    0.64    9.38   0
 -12   0  13    8.42    9.30   0
 -12   0  13  -16.93   10.32   0
 -10   0  13   -8.93    9.62   0
 -10   0  13   -2.05    9.19   0
  -8   0  13  -10.13    9.30   0
   6   0 -13    1.46   10.17   0
  -6   0  13   -5.96    8.27   0
   4   0 -13   -7.27   10.80   0
  -4   0  13    0.02    8.48   0
  -2   0  13  -12.43    8.63   0
   2   0 -13   -1.87   10.78   0
  -2   0 -13  -12.95    9.00   0
   2   0  13   -4.16   12.66   0
   4   0  13  -16.50   12.66   0
  -4   0 -13    9.79    9.45   0
   6   0  13  -16.88   10.13   0
   6   0  13  -10.55    8.76   0
   6   0  13   15.67   13.01   0
   8   0  13   -2.28   11.64   0
   8   0  13  -16.05    9.13   0
   8   0  13    6.23   12.77   0
  15  -1 -13   10.17   12.23   0
 -15  -1  13   30.62   13.04   0
  15   1 -13    1.52   11.28   0
 -15  -1  13   -3.58   11.12   0
 -15   1  13   13.12   10.32   0
 -15   1  13    6.03   13.34   0
 -15  -1  13   25.26   11.28   0
 -15   1  13    2.24   13.73   0
  13   1 -13    3.94   10.32   0
 -13  -1  13   -9.64    9.57   0
 -13   1  13   -0.99   10.37   0
  13  -1 -13    4.78   10.56   0
 -13  -1  13    0.40    9.55   0
 -13   1  13   -9.37   11.14   0
 -11  -1  13   84.10   10.22   0
  11  -1 -13   70.79   10.26   0
 -11   1  13   62.68    9.62   0
 -11   1  13   92.17   10.53   0
 -11   1  13   57.33   10.38   0
 -11  -1  13   71.18    9.45   0
  -9   1  13   26.65    9.68   0
  -9   1  13   35.38    8.34   0
  -9  -1  13   30.38    8.38   0
  -7   1  13   82.42   10.10   0
  -7   1  13   85.95    8.34   0
  -7  -1  13   74.26    8.24   0
   7   1 -13   71.36   10.26   0
   5  -1 -13   -2.06   10.30   0
   5   1 -13  -21.81   10.45   0
  -5   1  13   -9.91    9.50   0
  -5  -1  13   -9.00    8.32   0
   3  -1 -13   10.26   10.72   0
  -3   1  13    9.13    8.76   0
  -3  -1  13   11.70    8.52   0
   3   1 -13    7.39   11.64   0
   1  -1 -13  178.28    9.21   0
   1   1 -13  173.45   11.31   0
  -1  -1  13  176.10    8.78   0
  -1  -1 -13   15.60    9.28   0
  -1  -1 -13   23.87   10.13   0
   1  -1  13   19.87   12.78   0
   1   1  13   29.25   12.58   0
  -3  -1 -13  -17.89    9.69   0
   3  -1  13  -13.02   12.71   0
  -3   1 -13  -19.32    9.04   0
   3   1  13    3.47   12.27   0
   3  -1  13  -11.67    8.43   0
   5  -1  13   14.51   13.68   0
   5   1  13   -2.97   13.05   0
   5   1  13   -9.70   10.13   0
   5  -1  13   -7.51    8.53   0
   7   1  13   -3.76   10.82   0
   7  -1  13   -3.70   11.61   0
   7   1  13    0.35    9.29   0
   7  -1  13   -2.53    8.87   0
   7   1  13   -3.28   12.57   0
   7  -1  13  -20.41   13.47   0
   9   1  13   -9.27   11.64   0
   9  -1  13   19.29   11.15   0
   9   1  13    0.20    9.54   0
   9  -1  13   14.67    9.30   0
   9   1  13   19.95   12.70   0
   9  -1  13   -6.50   12.32   0
 -14  -2  13   14.41   12.15   0
  14  -2 -13   -1.09   13.13   0
  14   2 -13  -13.26   10.00   0
 -14  -2  13  -17.26    9.62   0
 -14   2  13   -9.67   10.64   0
 -14  -2  13    0.52    9.70   0
 -14   2  13    0.38   13.22   0
 -12  -2  13   19.41   11.39   0
  12  -2 -13   25.83   10.30   0
 -12   2  13   32.52    9.60   0
 -12  -2  13   20.63    9.25   0
 -12   2  13   22.64   10.14   0
 -12  -2  13   16.33    9.51   0
 -10  -2  13   47.23    9.58   0
 -10   2  13   60.37    9.66   0
  10  -2 -13   52.94    9.42   0
  10   2 -13   59.27    8.23   0
 -10   2  13   68.33   10.13   0
 -10   2  13   45.66    9.42   0
 -10  -2  13   45.87    9.23   0
   8  -2 -13  166.08    9.43   0
   8   2 -13  176.39    8.18   0
  -8   2  13  148.66   10.04   0
  -8   2  13  190.51    9.58   0
  -8  -2  13  181.57    9.13   0
   8   2 -13  183.57    9.86   0
  -6   2  13   41.84    9.81   0
   6  -2 -13   48.96   10.37   0
  -6   2  13   36.53    9.62   0
  -6  -2  13   54.85    8.29   0
   6   2 -13   32.87   10.34   0
   4  -2 -13   16.94   10.77   0
  -4   2  13   14.19    9.71   0
  -4  -2  13   26.65    8.50   0
   4   2 -13    7.73   11.29   0
   2  -2 -13  167.29    9.15   0
   2  -2 -13  151.34   10.84   0
  -2  -2  13  179.42    8.68   0
   0  -2 -13  205.38    9.20   0
   0  -2  13  199.72    8.72   0
   0  -2  13  196.15   12.79   0
   0  -2 -13  175.50   10.79   0
  -2  -2 -13  -19.47    9.56   0
  -2   2 -13   -5.46    8.70   0
   2  -2  13  -16.41   12.94   0
   2   2  13  -17.65   12.52   0
   2  -2  13    3.21    8.98   0
  -2  -2 -13    8.42   10.32   0
   4  -2  13   52.21   13.09   0
   4   2  13   40.37   10.02   0
   4   2  13   53.98   14.35   0
  -4   2 -13   21.20    9.52   0
   4  -2  13   19.36    9.49   0
   6   2  13   31.98   10.54   0
   6  -2  13   16.26    8.58   0
   6  -2  13   -9.90   12.27   0
   6   2  13   -3.13   14.81   0
   8   2  13    3.14   10.19   0
   8  -2  13    9.04   12.19   0
  -8  -2 -13    9.80   11.22   0
   8  -2  13    9.72   10.06   0
   8   2  13   -6.77   12.73   0
   8  -2  13   -1.08   11.33   0
 -15  -3  13    2.01   12.27   0
  15   3 -13    6.58   11.28   0
 -15  -3  13   -0.67   11.23   0
 -15   3  13   12.97   10.94   0
 -15   3  13   15.09   11.93   0
 -15  -3  13    0.89   10.72   0
 -13  -3  13   34.98   11.70   0
  13  -3 -13   22.59   14.75   0
 -13  -3  13   54.48   10.55   0
 -13   3  13   18.81    9.69   0
 -13  -3  13   17.44    9.68   0
 -13   3  13   24.71   13.28   0
 -11  -3  13  106.89   13.22   0
 -11  -3  13  109.77    9.56   0
  11  -3 -13  133.53   12.08   0
 -11   3  13  122.29    9.84   0
 -11   3  13  120.33   11.46   0
 -11  -3  13  120.28    8.49   0
   9  -3 -13    1.37   10.65   0
  -9   3  13    6.88    9.63   0
   9   3 -13    2.65    8.04   0
  -9   3  13    3.50    9.79   0
  -9   3  13   -8.34   10.54   0
  -9  -3  13   -9.48    8.21   0
  -7   3  13   92.95    9.92   0
   7  -3 -13  117.24    9.79   0
  -7   3  13   93.40    9.84   0
  -7   3  13  122.32    9.76   0
  -7  -3  13  137.23    8.18   0
   7   3 -13   94.81   10.14   0
   5   3 -13  282.29   11.04   0
  -5   3  13  281.20    9.86   0
   5  -3 -13  301.73   10.03   0
  -5   3  13  305.48    9.17   0
  -5  -3  13  319.97    8.38   0
   5  -3 -13  318.75   11.09   0
  -5  -3  13  319.15   12.18   0
   3  -3 -13   28.16    8.99   0
   3  -3 -13   23.63    9.86   0
  -3   3  13   41.58    9.08   0
  -3  -3  13   29.88    8.16   0
   3   3 -13    2.35   11.71   0
  -3  -3  13    9.20   12.95   0
   1  -3 -13  130.75    9.56   0
   1  -3 -13  113.37   10.42   0
  -1  -3  13  132.39    8.40   0
  -1  -3  13  150.88   13.08   0
   1   3 -13  130.35   12.67   0
   1  -3  13   77.37   12.96   0
   1  -3  13   72.81    8.32   0
   1   3  13   57.04   13.18   0
  -1  -3 -13   76.10   10.26   0
   3  -3  13   35.48   13.26   0
   3   3  13   49.02   10.00   0
  -3   3 -13   48.78    9.95   0
   3   3  13   21.85   13.67   0
   3  -3  13   50.97    8.61   0
  -3  -3 -13   41.52   11.37   0
   5   3  13   67.15   15.15   0
   5   3  13   75.72   10.61   0
  -5   3 -13   78.27   10.63   0
   5  -3  13   89.54    8.64   0
  -5  -3 -13   82.54   10.61   0
   5  -3  13   60.96   12.94   0
   7   3  13   32.45   10.08   0
   7  -3  13   29.01   10.53   0
   7  -3  13   19.48    9.75   0
   7   3  13   28.76   12.76   0
   7  -3  13   26.81   11.40   0
   9  -3  13   10.37   13.41   0
  -9  -3 -13   12.82   11.95   0
   9  -3  13   24.76   10.59   0
   9   3  13   19.78   12.89   0
   9  -3  13   28.92   11.54   0
   9   3  13   10.64   11.06   0
 -14  -4  13   83.57   13.11   0
 -14  -4  13  127.79   11.06   0
 -14   4  13  106.26   10.79   0
 -14  -4  13  118.34   10.23   0
 -12  -4  13  -14.98   12.29   0
  12  -4 -13   15.99   16.13   0
 -12  -4  13    5.74   10.24   0
 -12   4  13    3.29    9.85   0
 -12  -4  13    5.04    9.31   0
 -12   4  13    6.21   13.55   0
 -10  -4  13   23.85   10.27   0
  10  -4 -13   22.58   12.42   0
 -10   4  13   18.90    9.84   0
  10   4 -13   36.50    8.12   0
 -10   4  13   29.89   11.00   0
 -10  -4  13   21.79    8.19   0
 -10  -4  13   36.56   12.41   0
   8  -4 -13   83.43   11.29   0
  -8   4  13   71.83    9.92   0
  -8   4  13   62.48    9.70   0
  -8   4  13   74.51   11.48   0
   8   4 -13   66.92    9.84   0
  -8  -4  13   52.84    8.14   0
  -8  -4  13   55.24   11.97   0
  -6   4  13  109.14   10.13   0
  -6   4  13  108.03    9.71   0
   6  -4 -13  100.92   10.16   0
   6   4 -13   88.69   10.56   0
   6   4 -13   98.41    8.09   0
  -6   4  13  106.41   10.74   0
  -6  -4  13  105.52    8.21   0
  -6  -4  13  111.99   14.00   0
   4  -4 -13  399.03   10.68   0
  -4   4  13  398.63   10.38   0
  -4  -4  13  436.97    8.51   0
  -4  -4  13  439.22   14.04   0
   4   4 -13  399.27   11.86   0
   2  -4 -13  171.44    9.74   0
   2   4 -13  177.85   12.95   0
  -2  -4  13  166.48    8.37   0
  -2  -4  13  179.87   13.42   0
   2  -4 -13  157.09   10.30   0
   0  -4  13   -7.69   13.35   0
   0  -4  13   20.66    8.15   0
   0  -4 -13   19.74    9.96   0
  -2  -4 -13   89.92   10.15   0
   2   4  13   60.16   10.41   0
   2  -4  13   71.21   13.32   0
  -2   4 -13   81.22    8.90   0
   2   4  13   73.45   13.44   0
   2  -4  13   89.11    9.26   0
   4  -4  13  214.14   13.90   0
   4   4  13  196.95   10.70   0
   4   4  13  210.25   15.72   0
  -4   4 -13  198.72    9.49   0
   4  -4  13  188.75    9.50   0
   6   4  13   89.84   10.09   0
  -6   4 -13   89.70   11.66   0
   6  -4  13  112.96    9.68   0
  -6  -4 -13  111.13   11.04   0
   6  -4  13  109.83   13.02   0
   6   4  13  110.33   14.68   0
   8  -4  13    9.50   12.56   0
   8  -4  13    2.52   10.08   0
  -8  -4 -13    4.15   11.93   0
   8   4  13   -2.30   13.97   0
   8  -4  13    7.75   11.62   0
   8   4  13    2.15    9.80   0
 -13  -5  13   60.32   10.69   0
 -13   5  13   53.34   10.70   0
 -13  -5  13   33.37    8.93   0
 -13  -5  13   45.17   13.15   0
 -11  -5  13  120.05   10.40   0
  11   5 -13  108.41    8.67   0
 -11   5  13  111.42   10.14   0
 -11   5  13   97.74   14.46   0
 -11   5  13  126.44   10.09   0
 -11  -5  13   96.78    8.37   0
 -11  -5  13   95.46   12.69   0
   9   5 -13   42.10    9.65   0
   9  -5 -13   38.89   13.34   0
  -9   5  13   48.32    9.84   0
   9   5 -13   37.83    8.24   0
  -9   5  13   30.29   11.12   0
  -9   5  13   30.04    9.69   0
  -9  -5  13   34.13    8.17   0
  -9  -5  13   31.52   12.94   0
   7  -5 -13   67.36   11.26   0
  -7   5  13   55.19   10.21   0
   7   5 -13   60.11    8.10   0
  -7   5  13   66.45   10.09   0
  -7  -5  13   72.81    8.11   0
   7   5 -13   69.31   11.12   0
  -7  -5  13   74.78   13.75   0
  -5   5  13  471.53    9.93   0
   5   5 -13  446.75    8.48   0
  -5   5  13  437.74   10.20   0
  -5   5  13  433.00   11.40   0
  -5  -5  13  443.09    8.50   0
  -5  -5  13  517.89   14.86   0
   5   5 -13  401.24   12.45   0
   3   5 -13  165.14   12.88   0
  -3  -5  13  162.56   14.81   0
  -3  -5  13  170.77    7.94   0
  -1   5  13   27.15   10.23   0
   1   5 -13   20.89   13.58   0
  -1  -5  13   48.17   13.33   0
   1  -5 -13   51.63   10.02   0
  -1  -5  13   39.59    8.01   0
   1   5  13  266.46   10.60   0
   1  -5  13  254.36   13.79   0
   1  -5  13  279.43    8.63   0
   1   5  13  245.81   12.96   0
   3  -5  13   90.04   13.77   0
   3   5  13  127.77   10.09   0
  -3   5 -13  122.10   10.03   0
   3   5  13  137.45   15.16   0
   3  -5  13  123.23    8.48   0
  -3  -5 -13  107.00   10.74   0
   5   5  13   62.21   16.52   0
   5   5  13   67.24    9.91   0
  -5  -5 -13   47.02   10.79   0
  -5   5 -13   35.71    9.86   0
   5  -5  13   50.79    8.44   0
   5  -5  13   34.49   12.27   0
  -7  -5 -13   83.64   11.69   0
   7  -5  13   77.03    9.93   0
   7   5  13   75.07   14.78   0
   7  -5  13   98.06   11.64   0
   7   5  13   81.48    9.76   0
 -14   6  13   62.56   11.60   0
 -14  -6  13   48.97    9.75   0
 -14  -6  13   53.97   14.70   0
 -12  -6  13   -3.76   11.05   0
  12   6 -13   10.53    8.87   0
 -12   6  13  -13.27   10.69   0
 -12  -6  13    1.48    8.61   0
 -12  -6  13   20.70   13.72   0
 -10   6  13  215.22   20.99   0
  10   6 -13  192.21    8.78   0
 -10   6  13  211.78   11.34   0
 -10   6  13  189.53   14.33   0
 -10   6  13  205.08   10.28   0
 -10  -6  13  194.05    8.59   0
 -10  -6  13  212.12   13.81   0
  -8   6  13  364.80   15.75   0
   8   6 -13  322.65   11.10   0
  -8   6  13  315.67   10.71   0
   8   6 -13  338.62    8.58   0
  -8   6  13  316.29   12.08   0
  -8   6  13  343.04   10.10   0
  -8  -6  13  333.40    8.57   0
  -8  -6  13  347.85   13.28   0
   6   6 -13   20.09   10.33   0
  -6   6  13   10.22   12.25   0
  -6   6  13   16.57    9.41   0
  -6   6  13    6.58   10.69   0
   6   6 -13   28.26    8.00   0
  -6   6  13   19.28   10.72   0
  -6  -6  13    8.56   13.55   0
  -6  -6  13  -11.14    7.95   0
  -4   6  13  230.05   11.74   0
  -4   6  13  204.82   10.52   0
   4   6 -13  215.01    8.33   0
  -4   6  13  193.91   10.80   0
  -4  -6  13  221.86   15.01   0
   4   6 -13  210.41   12.73   0
  -4  -6  13  219.77    8.16   0
  -2   6  13  251.97   10.83   0
   2   6 -13  237.94   13.11   0
  -2  -6  13  254.65   13.86   0
  -2  -6  13  246.09    8.13   0
   0   6 -13  131.59   13.89   0
   0   6  13  105.75   11.73   0
   0  -6  13  113.32   13.24   0
   0  -6  13  114.94    8.25   0
   2   6  13  230.60   10.20   0
   2  -6  13  199.92   14.17   0
  -2   6 -13  218.25    9.03   0
   2   6  13  236.70   14.80   0
  -2  -6 -13  238.78   11.76   0
   2  -6  13  223.71    9.15   0
   4   6  13   79.86    9.83   0
   4   6  13   49.59   15.24   0
  -4   6 -13   63.73   10.27   0
  -4  -6 -13   62.76   11.21   0
   4  -6  13   62.19    8.29   0
   4  -6  13   69.04   13.18   0
  -6  -6 -13   31.62   12.16   0
  -6   6 -13   14.73   11.90   0
   6  -6  13   27.14   10.05   0
   6   6  13   23.01   15.17   0
   6  -6  13   42.87   12.76   0
   6   6  13   41.94    9.43   0
   8  -6  13   19.54   14.62   0
  -8  -6 -13   34.30   14.31   0
   8  -6  13   56.36   12.09   0
   8   6  13   42.82   10.26   0
 -13   7  13   42.53   11.84   0
 -13  -7  13   20.81   16.77   0
 -13  -7  13   45.92    9.38   0
 -11   7  13   92.88   10.98   0
 -11  -7  13  108.92   16.18   0
 -11  -7  13  102.55    8.79   0
  -9   7  13  170.10   18.20   0
   9   7 -13  152.17   10.85   0
  -9   7  13  147.72   11.38   0
  -9   7  13  135.95   13.57   0
  -9   7  13  159.54    9.88   0
  -9  -7  13  171.61   15.19   0
  -9  -7  13  138.11    8.46   0
  -7   7  13  176.90   13.76   0
  -7   7  13  143.61   10.12   0
  -7   7  13  143.95   11.66   0
   7   7 -13  145.84   11.26   0
  -7  -7  13  166.87   14.87   0
  -7  -7  13  155.05    8.23   0
  -5   7  13   90.82   12.07   0
  -5   7  13   77.55   10.45   0
   5   7 -13   55.20    8.04   0
  -5   7  13   70.56   10.63   0
  -5  -7  13   85.93   14.58   0
  -5  -7  13   83.03    8.10   0
   5   7 -13   81.07   11.70   0
  -3   7  13  106.91   12.15   0
  -3   7  13   88.54   10.25   0
  -3  -7  13   86.26   13.15   0
  -3   7  13   74.91   11.74   0
   3   7 -13   89.05    8.23   0
   3   7 -13   54.69   13.39   0
  -3  -7  13   95.90    7.95   0
  -1   7  13  228.29   11.71   0
   1   7 -13  211.53   14.45   0
  -1  -7  13  249.62   13.48   0
  -1   7  13  208.43   11.25   0
  -1  -7  13  206.61    8.93   0
  -1   7 -13  224.62   14.77   0
   1   7  13  230.86   10.18   0
   1  -7  13  237.07   13.94   0
   1   7  13  245.84   14.98   0
   1  -7  13  233.84    8.39   0
  -3   7 -13   65.35   10.16   0
   3   7  13   60.87   15.89   0
   3  -7  13   42.73    8.92   0
   3  -7  13   30.31   13.27   0
  -3   7 -13   41.00   12.06   0
   3   7  13   64.92   10.40   0
  -5   7 -13    8.56   11.21   0
   5  -7  13   39.56    9.17   0
   5  -7  13   31.31   12.12   0
   5   7  13   21.48   16.99   0
   5   7  13   23.07    9.63   0
   7   7  13   47.93   18.93   0
   7  -7  13   56.48   11.80   0
   7   7  13   47.88   10.15   0
 -12  -8  13   13.93   12.62   0
 -12   8  13   18.52   12.36   0
 -12  -8  13   50.74   17.27   0
 -12  -8  13   18.88    9.77   0
 -10   8  13   41.08   11.91   0
 -10  -8  13   44.62   16.35   0
 -10  -8  13   52.95    8.17   0
   8   8 -13  154.72    8.42   0
  -8   8  13  113.84   11.54   0
  -8   8  13  130.64   13.18   0
  -8  -8  13  172.96   14.81   0
   8   8 -13  129.36   11.65   0
  -8  -8  13  146.92    8.37   0
  -8   8  13  165.12   16.12   0
  -6   8  13   62.36   13.04   0
   6   8 -13   44.86   10.29   0
  -6   8  13   46.59   12.09   0
  -6  -8  13   52.31   14.30   0
  -6   8  13   55.75   10.78   0
  -6  -8  13   46.83    8.11   0
  -4   8  13   93.39   11.57   0
  -4  -8  13   72.08   12.95   0
  -4   8  13   73.20   12.60   0
   4   8 -13  100.60    8.09   0
  -4   8  13   92.71   11.20   0
   4   8 -13  102.74   12.46   0
  -4  -8  13   92.57    8.23   0
  -2   8  13  236.05   11.19   0
  -2  -8  13  227.41   13.23   0
   2   8 -13  189.32   13.02   0
  -2   8  13  198.82   11.80   0
  -2  -8  13  215.55    8.22   0
   0  -8  13   72.20   13.18   0
   0   8 -13   39.08   13.41   0
   0   8  13   53.86   11.41   0
   0  -8  13   67.35    8.03   0
   0   8  13   75.35   13.62   0
   0   8  13   78.96   10.94   0
   2   8  13   54.15   13.03   0
  -2   8 -13   53.53    9.81   0
   2   8  13   53.61   15.63   0
   2  -8  13   83.27    8.94   0
   2  -8  13   57.31   13.25   0
   2   8  13   62.28    9.43   0
  -2   8 -13   68.77   13.88   0
  -4   8 -13   75.78   10.92   0
   4   8  13   73.14   16.08   0
   4  -8  13   73.70    9.34   0
   4  -8  13   74.94   12.57   0
   4   8  13   99.98    9.82   0
  -4   8 -13   49.81   12.40   0
   4   8  13   80.80   20.28   0
  -6   8 -13   30.77   12.50   0
   6  -8  13   10.20   11.60   0
   6   8  13   29.96    9.78   0
  -6   8 -13    3.22   12.04   0
 -11  -9  13   25.07   12.14   0
 -11  -9  13   26.05   17.68   0
 -11   9  13   20.24   12.34   0
 -11  -9  13   12.23    9.35   0
  -9  -9  13  -21.45   15.83   0
  -9   9  13    3.57    9.96   0
  -9   9  13   -5.77   11.97   0
  -9  -9  13    3.68    8.34   0
  -7  -9  13   98.12   14.71   0
  -7   9  13   99.95   12.09   0
  -7   9  13   96.44   11.50   0
   7   9 -13   99.98   11.16   0
  -7  -9  13  110.27    8.44   0
  -7   9  13  118.83   14.66   0
  -5  -9  13  102.95   14.25   0
  -5   9  13   99.70   12.26   0
  -5   9  13  106.71   10.95   0
  -5  -9  13  119.82    8.22   0
   5   9 -13   92.12   11.93   0
  -5   9  13  131.92   12.86   0
  -3  -9  13   65.60   13.94   0
  -3   9  13   45.18   12.65   0
   3   9 -13   45.79   11.66   0
  -3   9  13   51.05   11.29   0
  -3  -9  13   43.60    8.29   0
  -3   9  13   58.99   11.18   0
  -1  -9  13   93.10   13.41   0
   1   9 -13  106.76   12.67   0
  -1   9  13   96.22   11.98   0
  -1   9  13   82.32   12.33   0
  -1  -9  13   98.21    8.49   0
  -1   9  13   96.36   13.66   0
  -1   9  13  120.07   11.16   0
  -1   9 -13   54.61   13.72   0
  -1   9 -13   29.26    9.46   0
   1   9  13   33.07   15.58   0
   1   9  13   31.28   13.43   0
   1  -9  13   51.54    9.28   0
   1  -9  13   47.44   12.59   0
   1   9  13   29.02    9.73   0
  -3   9 -13   24.94   10.29   0
   3  -9  13   24.51    9.45   0
   3  -9  13   21.75   12.44   0
   3   9  13   28.76    9.89   0
  -3   9 -13   27.29   13.69   0
  -5   9 -13   67.78   12.68   0
   5  -9  13   71.65   12.28   0
   5   9  13   73.64   10.10   0
  -5   9 -13   39.26   13.41   0
  -8 -10  13   -4.49   16.12   0
   8  10 -13    7.76   11.62   0
  -8  10  13   12.90   17.02   0
  -8  10  13   13.34   12.19   0
  -8  10  13   12.17   19.86   0
  -8 -10  13    6.12    8.73   0
  -6 -10  13   68.54   14.78   0
   6  10 -13   60.07   11.92   0
  -6  10  13   61.90   12.72   0
  -6  10  13   53.19   11.68   0
  -6 -10  13   63.94    8.64   0
  -6  10  13   58.87   14.41   0
  -4 -10  13   49.25   14.83   0
  -4  10  13   28.48   12.74   0
  -4  10  13   79.30   11.48   0
   4  10 -13   62.13   11.85   0
  -4 -10  13   67.58    8.60   0
  -4  10  13   64.91   12.65   0
   2  10 -13   30.56   11.47   0
  -2  10  13   38.84   13.95   0
  -2  10  13   39.80   12.51   0
  -2 -10  13   33.62    8.49   0
  -2  10  13   45.32   12.59   0
  -2  10  13   41.41   11.27   0
  -2 -10  13   60.46   14.30   0
   0  10 -13    0.37   13.27   0
   0  10 -13   24.72    9.43   0
   0  10  13   27.94   16.73   0
   0  10  13   25.73   15.38   0
   0 -10  13   17.12    9.31   0
   0  10  13   17.62   10.90   0
   0 -10  13    3.45   13.61   0
  -2  10 -13   26.80   13.03   0
  -2  10 -13   19.68   10.45   0
   2 -10  13   20.04    9.99   0
   2 -10  13   19.99   12.18   0
   2  10  13   20.42   10.13   0
  -7 -11  13   18.42   16.83   0
  -7  11  13   19.49   15.56   0
  -7  11  13   35.05   13.12   0
  -7  11  13   22.34   17.69   0
  -7 -11  13   16.00    9.70   0
  -5 -11  13   27.40   16.13   0
   5  11 -13   15.50   12.40   0
  -5  11  13   23.89   13.28   0
  -5  11  13   18.48   12.83   0
  -5 -11  13   26.23    9.06   0
  -5  11  13   29.65   13.46   0
  -3  11  13    0.06   13.83   0
   3  11 -13   16.00   12.37   0
  -3  11  13   11.65   13.62   0
  -3 -11  13    2.93    9.56   0
  -3  11  13    3.16   12.61   0
  -3  11  13   22.07   12.75   0
  -3 -11  13   18.01   14.62   0
   1  11 -13   14.35   13.31   0
  -1  11  13   21.66   14.43   0
   1  11 -13   30.31    8.94   0
  -1  11  13   41.28   16.85   0
  -1 -11  13   30.85    9.05   0
  -1  11  13   32.03   16.54   0
  -1  11  13    6.22   11.30   0
  -1 -11  13   23.89   13.79   0
  -1  11 -13   26.44   12.72   0
   1  11  13   26.02   12.20   0
  -1  11 -13   25.86   10.65   0
   1 -11  13   34.53   10.30   0
   1 -11  13   32.87   13.29   0
   1  11  13   33.27   11.58   0
  14   0 -14  175.71   11.19   0
 -14   0  14  190.33   13.18   0
 -14   0  14  145.94   10.25   0
 -14   0  14  125.08   11.13   0
  12   0 -14  212.71    9.68   0
 -12   0  14  214.01   10.63   0
 -12   0  14  180.62    9.75   0
 -10   0  14  824.70   10.63   0
 -10   0  14  876.45   10.52   0
  -8   0  14  510.73    8.97   0
   6   0 -14  155.93   10.17   0
  -6   0  14  181.47    8.58   0
   4   0 -14 1446.56   12.63   0
  -4   0  14 1460.70   10.11   0
  -2   0  14 1190.99    9.91   0
   2   0 -14 1178.54   11.89   0
   0   0  14  409.11    9.11   0
   0   0 -14  383.19   10.49   0
   0   0  14  449.80   12.54   0
  -2   0 -14  571.92    9.79   0
   2   0  14  646.04   13.54   0
   2   0  14  556.05    9.41   0
   4   0  14  292.38   14.43   0
   4   0  14  237.65    9.07   0
   6   0  14  229.04   11.44   0
   6   0  14  187.42    9.38   0
   6   0  14  227.18   14.28   0
   8   0  14  273.08   11.43   0
   8   0  14  231.03   10.50   0
   8   0  14  245.53   13.59   0
 -15  -1  14   88.28   13.88   0
  15  -1 -14   67.58   13.15   0
  15   1 -14  104.41   10.79   0
 -15   1  14   97.81   14.08   0
 -15  -1  14   84.00   11.64   0
 -15   1  14   94.04   10.84   0
 -15  -1  14   79.15   11.85   0
 -15   1  14   70.52   13.88   0
 -13  -1  14  276.87   12.11   0
  13  -1 -14  303.68   11.04   0
  13   1 -14  318.00   10.17   0
 -13  -1  14  310.24   10.68   0
 -13   1  14  284.28    9.92   0
 -13   1  14  262.91   10.84   0
 -13  -1  14  280.36   10.14   0
 -11  -1  14  245.72   10.10   0
 -11   1  14  233.37   10.05   0
  11  -1 -14  285.50    9.95   0
 -11   1  14  255.37   10.07   0
 -11  -1  14  276.04    9.79   0
  -9   1  14  461.83   10.29   0
   9  -1 -14  496.34    9.90   0
  -9   1  14  505.64   10.17   0
  -9  -1  14  507.42    9.97   0
   7  -1 -14  559.03   10.92   0
  -7   1  14  566.90   10.06   0
  -7  -1  14  589.16    9.04   0
   7   1 -14  559.12   10.76   0
   5  -1 -14  609.60   11.46   0
   5   1 -14  575.97   11.42   0
  -5   1  14  613.52    9.30   0
  -5  -1  14  636.19    9.78   0
   3  -1 -14  772.63    9.56   0
  -3   1  14  769.03    9.76   0
  -3  -1  14  801.19    9.27   0
   3  -1 -14  850.05   11.13   0
   3   1 -14  835.08   12.76   0
   1  -1 -14  667.41    9.50   0
  -1  -1  14  688.50    9.28   0
   1   1 -14  675.96   11.47   0
   1  -1 -14  638.90   10.59   0
  -1  -1 -14  627.87    9.97   0
  -1   1 -14  637.83    9.55   0
   1  -1  14  682.32    9.35   0
   1  -1  14  718.21   14.42   0
   1   1  14  702.94   14.30   0
  -1  -1 -14  664.75   10.61   0
   3  -1  14  267.25   13.12   0
   3   1  14  303.78   12.92   0
  -3   1 -14  240.16    9.36   0
  -3  -1 -14  260.35   11.16   0
   3  -1  14  246.00    8.66   0
   5  -1  14  227.43   14.02   0
   5   1  14  257.08   14.86   0
   5   1  14  240.07   10.05   0
   5   1  14  222.21    9.36   0
   5  -1  14  221.05    8.83   0
   7   1  14  280.19   11.66   0
   7  -1  14  273.97   11.20   0
   7   1  14  228.51   10.14   0
   7  -1  14  227.73    9.83   0
   7  -1  14  265.45   12.39   0
   7   1  14  260.57   13.72   0
 -14  -2  14  134.21   12.71   0
  14  -2 -14  111.12   13.35   0
  14   2 -14  117.93   10.26   0
 -14  -2  14  103.17   10.19   0
 -14   2  14  115.86   10.17   0
 -14  -2  14   87.07   10.28   0
 -14   2  14   89.71   13.04   0
 -12  -2  14  116.55   11.75   0
  12  -2 -14  141.13   11.56   0
 -12   2  14  121.07    9.69   0
 -12  -2  14  149.13   10.64   0
 -12   2  14  120.59   11.46   0
 -12  -2  14  118.89    9.39   0
 -10  -2  14  318.36   11.24   0
 -10   2  14  283.06    9.89   0
  10  -2 -14  306.66   10.65   0
 -10   2  14  295.16   10.79   0
 -10  -2  14  300.41    9.46   0
  -8   2  14  446.81   10.38   0
   8  -2 -14  459.32    9.96   0
   8   2 -14  476.37   10.38   0
  -8   2  14  450.45   10.09   0
  -8  -2  14  452.42    8.83   0
   6  -2 -14  541.36    9.15   0
   6  -2 -14  549.85   11.96   0
  -6   2  14  558.05   10.22   0
  -6  -2  14  548.90    8.77   0
   6   2 -14  519.50   10.94   0
   4  -2 -14  632.01   10.86   0
  -4   2  14  615.28   10.10   0
  -4  -2  14  633.60    8.92   0
   4   2 -14  597.25   11.74   0
   2  -2 -14  422.49    9.33   0
   2  -2 -14  430.43   10.10   0
  -2  -2  14  467.01    8.73   0
   2   2 -14  453.00   12.45   0
  -2  -2  14  472.70   13.09   0
   0  -2 -14  247.01    9.39   0
   0  -2  14  264.79    8.70   0
   0  -2  14  280.89   13.21   0
   0  -2 -14  265.28   10.59   0
  -2   2 -14  453.23    9.31   0
   2   2  14  532.55   14.35   0
   2  -2  14  491.61    8.93   0
  -2  -2 -14  497.89   11.25   0
   2  -2  14  498.60   13.40   0
   4  -2  14  432.03   13.58   0
   4   2  14  429.02   14.86   0
   4   2  14  418.11   10.11   0
  -4   2 -14  390.65   10.86   0
  -4  -2 -14  403.29   11.10   0
   4  -2  14  428.13    9.83   0
   6   2  14  110.32   10.53   0
  -6  -2 -14   97.82   10.73   0
   6  -2  14   97.61    8.94   0
   6  -2  14   98.26   12.75   0
   6   2  14   94.40   14.44   0
   8   2  14   60.17   10.79   0
   8  -2  14   62.82   12.66   0
  -8  -2 -14   83.58   11.11   0
   8   2  14   64.27   10.21   0
   8  -2  14   73.42   10.39   0
   8   2  14   78.70   13.71   0
   8  -2  14   69.57   11.88   0
 -15  -3  14   57.88   14.15   0
  15  -3 -14   55.78   21.13   0
  15   3 -14   62.62   11.26   0
 -15  -3  14   50.29   12.07   0
 -15   3  14   57.75   12.90   0
 -15   3  14   55.03   12.12   0
 -15  -3  14   55.19   11.41   0
 -13  -3  14  167.76   13.07   0
  13  -3 -14  163.33   14.39   0
 -13  -3  14  144.95   10.87   0
 -13   3  14  160.81   10.37   0
[truncated: 92,776 more chars]
