# Supplementary material for: Redetermination of the crystal structure of K2Hg(SCN)4
Source: Acta Crystallogr E Crystallogr Commun. 2017 Jun 27;73(Pt 7):1073–5. doi: 10.1107/S2056989017009148 (PMC5499294; doi:10.1107/S2056989017009148)
Supplement: Supplementary file 2 [file e-73-01073-Isup2.hkl]

#
# h,k,l, Fc-squared, Fo-squared, sigma(Fo-squared), status flag
#
data_I
_shelx_title ' K2Hg(SCN)4  K2Hg(SCN)4  C2/c  NumAbs-2'
_shelx_refln_list_code          4
_shelx_F_calc_maximum      393.88
_exptl_crystal_F_000       936.00
_reflns_d_resolution_high  0.6267

loop_
 _space_group_symop_operation_xyz
 'x, y, z'
 '-x, y, -z+1/2'
 'x+1/2, y+1/2, z'
 '-x+1/2, y+1/2, -z+1/2'
 '-x, -y, -z'
 'x, -y, z-1/2'
 '-x+1/2, -y+1/2, -z'
 'x+1/2, -y+1/2, z-1/2'

_cell_length_a    10.8154
_cell_length_b     9.3243
_cell_length_c    13.3313
_cell_angle_alpha  90.000
_cell_angle_beta  106.648
_cell_angle_gamma  90.000

_shelx_F_squared_multiplier     1.000

loop_
 _refln_index_h
 _refln_index_k
 _refln_index_l
 _refln_F_squared_calc
 _refln_F_squared_meas
 _refln_F_squared_sigma
 _refln_observed_status
   2   0   0      50244.63      54409.69      1098.27 o
   4   0   0       6317.17       5602.12       123.75 o
   6   0   0      74393.96      71785.38      2165.31 o
   8   0   0      18057.59      18058.13       948.75 o
  10   0   0      25700.78      27235.46      1467.04 o
  12   0   0      13135.73      13594.74       382.07 o
  14   0   0        770.44        704.07        78.17 o
  16   0   0       1292.89       1089.53        97.68 o
   1   1   0      78143.42     100663.10     10902.56 o
   3   1   0     121520.72     117429.01      3089.26 o
   5   1   0      40413.05      38525.78       560.94 o
   7   1   0      19448.82      19114.51       500.41 o
   9   1   0      27118.36      27625.27       589.63 o
  11   1   0      12253.47      13022.07       289.79 o
  13   1   0       2603.93       2689.40        63.95 o
  15   1   0       2911.94       2715.24        59.65 o
   0   2   0      99371.84     120023.68       953.38 o
   2   2   0      26156.88      25513.38       493.14 o
   4   2   0      39407.42      36949.79       581.55 o
   6   2   0      62548.17      61171.25      1570.50 o
   8   2   0      12358.78      12666.13       220.48 o
  10   2   0       5058.96       5301.88       143.84 o
  12   2   0       7656.94       7986.64       134.78 o
  14   2   0       3667.91       3729.75        59.47 o
  16   2   0       1199.88       1097.97        73.32 o
   1   3   0        830.06        875.17        60.96 o
   3   3   0     129922.23     111598.09       363.72 o
   5   3   0      35269.85      33186.22       456.76 o
   7   3   0      15510.90      15138.64       179.29 o
   9   3   0       9547.63       9930.44       133.60 o
  11   3   0       1240.06       1354.46        47.43 o
  13   3   0       5276.99       5551.14       104.76 o
  15   3   0       3517.53       3499.28       157.41 o
   0   4   0      28384.21      28102.65       946.89 o
   2   4   0      39090.60      38831.45       424.77 o
   4   4   0      19568.00      18668.99       376.42 o
   6   4   0      12222.75      11602.62       143.09 o
   8   4   0      15216.45      15212.51       130.44 o
  10   4   0       4525.40       4647.00        61.10 o
  12   4   0       3608.28       3984.14       133.90 o
  14   4   0       2210.94       2583.96       194.33 o
   1   5   0      33398.69      33332.10       333.58 o
   3   5   0      24591.64      23723.75       165.91 o
   5   5   0       4028.80       3929.69        58.78 o
   7   5   0       8922.09       8790.68        97.03 o
   9   5   0      11478.34      11917.43       155.29 o
  11   5   0       3338.74       3526.71        84.51 o
  13   5   0       1610.51       1600.74        77.15 o
  15   5   0        513.92        489.87        76.10 o
   0   6   0      35684.55      35281.83       113.72 o
   2   6   0      16018.62      15745.72       148.16 o
   4   6   0       2768.29       2744.94        54.38 o
   6   6   0       3264.89       3214.47        55.36 o
   8   6   0       6416.48       6722.40        60.60 o
  10   6   0       6145.74       6464.34       499.28 o
  12   6   0       1383.60       1431.01        72.84 o
  14   6   0        116.63        204.03        87.53 o
   1   7   0       6692.73       6555.62        72.30 o
   3   7   0        438.21        419.49        46.70 o
   5   7   0      10544.52      10677.28        73.85 o
   7   7   0       3442.96       3550.10        54.92 o
   9   7   0        176.46        196.46        77.75 o
  11   7   0       1168.43       1360.20       149.96 o
  13   7   0        510.97        690.82        84.07 o
   0   8   0         99.31        114.72        59.22 o
   2   8   0        699.00        762.30        43.89 o
   4   8   0       4665.95       4778.93       102.19 o
   6   8   0       1867.43       1919.95        52.24 o
   8   8   0         82.11        168.05        78.52 o
  10   8   0        239.11        349.90        75.57 o
  12   8   0        144.29        254.49        98.17 o
   1   9   0        245.53        294.02        42.27 o
   3   9   0         19.90         48.57        49.58 o
   5   9   0       2894.45       3002.92        51.76 o
   7   9   0        413.98        450.93        58.07 o
   9   9   0        175.19        191.79       222.10 o
  11   9   0        115.09        249.28        73.88 o
  13   9   0        249.34        171.18        69.15 o
   0  10   0         13.31         59.61        55.96 o
   2  10   0       1387.45       1517.59        45.31 o
   4  10   0        189.80        170.77        48.28 o
   6  10   0        473.47        446.93        67.16 o
   8  10   0        540.80        551.67        98.39 o
  10  10   0        382.81        444.66       109.90 o
  12  10   0          1.30        147.53        67.52 o
   1  11   0        890.79        937.82        47.31 o
   3  11   0         24.49        -26.65        45.28 o
   5  11   0         33.56         83.91        59.41 o
   7  11   0        121.12        155.99        68.42 o
   9  11   0         98.39        225.56        64.42 o
  11  11   0         44.20         -7.99       113.88 o
   0  12   0         71.33        140.59       100.55 o
   2  12   0        198.39        186.01        48.06 o
   4  12   0          0.45        -37.96        68.44 o
   6  12   0        179.60        136.26        60.31 o
   8  12   0        171.56        194.82       104.17 o
   1  13   0         72.88         -8.23        49.57 o
   3  13   0         81.02         70.83        54.09 o
   5  13   0         61.71         23.07        67.44 o
   7  13   0          1.82         81.36        62.59 o
   0  14   0        245.85        223.99        99.12 o
   2  14   0         61.69        -53.93        58.67 o
   4  14   0          0.92         20.73        58.52 o
 -15   1   1         56.73         75.48        54.90 o
 -13   1   1         81.03         69.35        51.08 o
 -11   1   1        573.00        602.92        48.59 o
  -9   1   1       2591.46       2498.47        98.07 o
  -7   1   1        488.75        466.12        41.99 o
  -5   1   1       2222.00       2069.67        48.95 o
  -3   1   1      13603.14      13369.15        72.75 o
  -1   1   1       3253.60       4000.98        78.27 o
   1   1   1       2196.01       3100.50       135.15 o
   3   1   1       5078.01       5521.59       134.77 o
   5   1   1       1160.90       1218.25        58.80 o
   7   1   1       3463.32       3400.13        96.94 o
   9   1   1       4947.54       5015.49       120.55 o
  11   1   1        267.33        255.55        51.51 o
  13   1   1         18.14         71.77        45.91 o
  15   1   1        251.28        285.09        57.59 o
 -16   2   1        124.80        133.97        88.55 o
 -14   2   1        534.48        517.31        57.55 o
 -12   2   1        608.13        654.35        57.14 o
 -10   2   1        165.64        129.23        59.88 o
  -8   2   1      10546.18      10402.68       226.90 o
  -6   2   1        744.60        679.14        45.42 o
  -4   2   1        872.33        908.96        50.61 o
  -2   2   1      57612.39      60268.63      1294.97 o
   0   2   1       1163.04       1375.66        77.89 o
   2   2   1       3003.64       3171.77        88.18 o
   4   2   1       6101.86       6132.51        73.50 o
   6   2   1        831.41        816.27        58.16 o
   8   2   1       6507.11       6638.50       124.62 o
  10   2   1        789.16        840.48        52.80 o
  12   2   1        124.29         18.64        50.70 o
  14   2   1        296.11        320.39        65.83 o
  16   2   1         99.85        118.22        90.10 o
 -15   3   1        496.72        448.34        55.65 o
 -13   3   1        274.02        283.66        54.54 o
 -11   3   1       1177.61       1201.42        44.09 o
  -9   3   1       3401.65       3367.25        45.92 o
  -7   3   1       1003.84        938.60        47.28 o
  -5   3   1      12416.28      11917.76       139.38 o
  -3   3   1      17723.38      17316.68       191.01 o
  -1   3   1        628.32        571.29        72.27 o
   1   3   1      12716.47      12152.01       221.00 o
   3   3   1      23102.22      22336.36       247.22 o
   5   3   1        322.34        325.63        50.58 o
   7   3   1       3452.70       3436.05        49.70 o
   9   3   1       3894.30       3978.41        62.63 o
  11   3   1         53.84         31.58        49.06 o
  13   3   1        898.85        836.57        71.62 o
  15   3   1        707.10        678.52        61.31 o
 -16   4   1        451.82        521.38        82.35 o
 -14   4   1       1941.96       1960.94       121.28 o
 -12   4   1       1100.09       1110.01        54.45 o
 -10   4   1        113.25         69.00        48.09 o
  -8   4   1       9660.32       9166.02        68.38 o
  -6   4   1      20495.49      19260.33       130.54 o
  -4   4   1       1395.38       1249.22        51.54 o
  -2   4   1      13516.55      13689.04       159.06 o
   0   4   1       9202.35       8843.99       114.46 o
   2   4   1       2235.45       2002.09        53.74 o
   4   4   1      19863.49      19401.65       170.65 o
   6   4   1       7341.17       7639.33       143.40 o
   8   4   1        169.10         78.87        51.00 o
  10   4   1       1448.97       1537.51        61.08 o
  12   4   1       3596.90       3653.43       130.12 o
  14   4   1        196.20         90.94        57.92 o
 -15   5   1        989.21       1008.51        73.52 o
 -13   5   1        207.41        284.44        58.10 o
 -11   5   1       5012.50       5192.68        98.45 o
  -9   5   1       1669.31       1633.62        48.45 o
  -7   5   1        967.56        982.46        48.84 o
  -5   5   1      37782.83      36707.64       667.45 o
  -3   5   1       5522.79       5299.05        59.68 o
  -1   5   1        940.29        930.90        47.57 o
   1   5   1      29644.35      29197.31       447.99 o
   3   5   1       7207.65       6668.92        55.01 o
   5   5   1       5542.72       5513.06       107.30 o
   7   5   1       4448.92       4627.28        95.10 o
   9   5   1       1939.43       1874.38        77.84 o
  11   5   1       1835.36       1901.68        83.36 o
  13   5   1        761.45        831.36        66.77 o
  15   5   1        537.35        385.01        75.15 o
 -14   6   1        628.00        495.50       129.56 o
 -12   6   1       2490.48       2594.27        78.49 o
 -10   6   1       1861.12       1825.98        69.52 o
  -8   6   1       4029.09       3961.04        53.78 o
  -6   6   1       7739.43       7593.84        56.29 o
  -4   6   1       1220.33       1137.10        50.75 o
  -2   6   1      18067.89      17609.63       153.45 o
   0   6   1      31420.77      30827.82       182.39 o
   2   6   1        994.26       1015.34        47.76 o
   4   6   1       7303.21       7055.78        57.91 o
   6   6   1      13061.80      13211.28       243.97 o
   8   6   1       1372.29       1434.57        58.19 o
  10   6   1       3885.17       3905.55        99.13 o
  12   6   1       2188.22       2353.15        81.19 o
  14   6   1         63.17        157.90        87.30 o
 -13   7   1        167.86        129.19        82.49 o
 -11   7   1       4880.99       5019.23       216.02 o
  -9   7   1       4150.42       4245.18       122.35 o
  -7   7   1        212.19        186.50        51.40 o
  -5   7   1       8087.82       8083.60        57.89 o
  -3   7   1       9476.81       9459.36       116.81 o
  -1   7   1       8096.56       7927.75        56.31 o
   1   7   1      17166.26      17027.16       122.99 o
   3   7   1       3757.38       3669.11        49.20 o
   5   7   1       3243.96       3099.94        53.11 o
   7   7   1       8850.92       9287.90       271.89 o
   9   7   1       4867.92       4825.77        74.03 o
  11   7   1        765.20        697.50        59.18 o
  13   7   1        436.72        461.21        78.66 o
 -14   8   1        598.24        634.36       117.09 o
 -12   8   1        813.86        915.74        77.26 o
 -10   8   1       1011.17        997.08       100.76 o
  -8   8   1       5699.47       5752.80       153.87 o
  -6   8   1       2710.18       2630.93        77.20 o
  -4   8   1       1932.72       2003.47        48.24 o
  -2   8   1      11779.63      11688.85        96.66 o
   0   8   1       6244.26       6087.63        66.90 o
   2   8   1       3992.04       3955.29        49.24 o
   4   8   1       7258.49       7206.12       170.11 o
   6   8   1       3657.89       3587.96        76.18 o
   8   8   1       2332.03       2541.17        86.99 o
  10   8   1       1656.90       1889.61       197.10 o
  12   8   1        775.04        936.63       175.78 o
 -13   9   1        450.77        459.11        76.68 o
 -11   9   1        375.35        343.72       165.25 o
  -9   9   1       1890.46       1870.11       102.11 o
  -7   9   1       2789.47       2712.83        51.77 o
  -5   9   1       4127.27       4012.31        53.46 o
  -3   9   1       5820.92       5884.39        67.18 o
  -1   9   1        853.54        870.31        43.07 o
   1   9   1       3366.11       3335.43        50.82 o
   3   9   1       8579.12       8637.54       137.28 o
   5   9   1       1719.41       1738.58        64.94 o
   7   9   1       1648.10       1874.50        59.58 o
   9   9   1       1082.57       1082.51        58.72 o
  11   9   1        290.28        391.84        77.31 o
 -12  10   1        386.49        362.07        67.65 o
 -10  10   1        199.13        167.81       119.78 o
  -8  10   1       2087.86       1973.74       107.49 o
  -6  10   1       2576.02       2606.54        62.45 o
  -4  10   1       2247.00       2173.27        50.43 o
  -2  10   1       2354.51       2350.05        43.09 o
   0  10   1        900.71        963.52        42.87 o
   2  10   1       3553.40       3599.20        57.74 o
   4  10   1       3583.94       3639.00        49.26 o
   6  10   1        482.96        571.49        56.62 o
   8  10   1        587.22        613.41        58.62 o
  10  10   1        659.83        732.76        73.51 o
 -11  11   1        338.45        385.06        67.05 o
  -9  11   1        397.16        517.10        72.30 o
  -7  11   1        858.58        684.59        82.12 o
  -5  11   1        969.82        933.96        58.20 o
  -3  11   1       1686.48       1635.65        46.62 o
  -1  11   1       1763.92       1816.01        46.53 o
   1  11   1       1295.08       1372.13        48.96 o
   3  11   1       1143.12       1117.31        45.44 o
   5  11   1        833.23        756.84        72.46 o
   7  11   1        908.29        944.10       100.79 o
   9  11   1        462.76        596.22        65.62 o
  -8  12   1        121.04         10.99        73.76 o
  -6  12   1        273.92        227.60        79.63 o
  -4  12   1        666.69        660.92        64.96 o
  -2  12   1        819.12        734.31        76.97 o
   0  12   1       1702.22       1776.36        72.42 o
   2  12   1        622.19        571.83        49.11 o
   4  12   1        277.29        279.14        52.43 o
   6  12   1        620.30        676.40        92.36 o
   8  12   1        634.17        645.27       122.01 o
  -7  13   1        224.81        198.00        65.83 o
  -5  13   1        119.74         89.61        75.71 o
  -3  13   1        246.14        225.30        55.79 o
  -1  13   1        995.95        995.78        48.73 o
   1  13   1        354.49        414.38        49.98 o
   3  13   1         89.75         92.36        50.05 o
   5  13   1        562.72        547.89        83.15 o
   7  13   1        417.68        365.52        65.85 o
  -4  14   1        272.91        153.49        58.99 o
  -2  14   1         19.51         20.06        49.40 o
   0  14   1        181.06        141.82        65.90 o
   2  14   1        276.98        270.89        53.18 o
   4  14   1        137.50        162.34        52.96 o
 -16   0   2       2306.90       2183.54        76.31 o
 -14   0   2       5565.37       5419.02       294.24 o
 -12   0   2       5575.34       5791.78       241.94 o
 -10   0   2      17549.97      18176.49       592.56 o
  -8   0   2      13099.58      12864.32       147.43 o
  -6   0   2      28097.31      26260.34       275.08 o
  -2   0   2      75579.19      82761.98      3271.14 o
   2   0   2       7872.50       7863.21       260.66 o
   4   0   2      77201.93      81164.66      1819.32 o
   6   0   2      67068.86      72252.33      2681.84 o
   8   0   2       7841.70       8226.32       286.80 o
  10   0   2      13811.96      14688.50       352.36 o
  12   0   2       4416.97       4673.05       141.30 o
  14   0   2       1315.25       1454.90        77.25 o
 -15   1   2       1204.63       1113.16        56.76 o
 -13   1   2       5940.80       6313.59       135.83 o
 -11   1   2      23924.56      24580.46       610.46 o
  -9   1   2       4495.47       4409.52        81.93 o
  -7   1   2      16913.13      16381.99       139.53 o
  -3   1   2      43586.48      43632.90       537.09 o
  -1   1   2      74782.73      89830.45      3532.64 o
   1   1   2      97310.48     110820.15      2095.67 o
   3   1   2      11044.83      10743.89       274.15 o
   5   1   2      44032.59      45717.52       980.91 o
   7   1   2      59700.70      62579.84      1560.52 o
   9   1   2       7496.97       7645.46       182.60 o
  11   1   2       4131.43       4181.87        94.45 o
  13   1   2       5542.19       5676.14       109.80 o
  15   1   2       1924.31       1901.79        56.94 o
 -16   2   2       2302.56       2329.57        84.00 o
 -14   2   2       4765.22       4967.64       116.40 o
 -12   2   2       1810.11       1783.06        49.07 o
 -10   2   2      15068.28      15338.38       257.18 o
  -8   2   2      53840.81      51972.73       332.21 o
  -6   2   2      24884.57      23506.25       219.47 o
  -4   2   2      28307.14      26323.78       342.23 o
  -2   2   2      71704.11      73676.41      2281.28 o
   0   2   2      79305.43      90196.13      2274.40 o
   2   2   2     105278.22     116133.24      4235.23 o
   4   2   2      75980.09      76941.45      2415.98 o
   6   2   2       8904.03       9122.05       118.60 o
   8   2   2       7782.05       8355.88       195.41 o
  10   2   2      20690.60      21388.29       529.99 o
  12   2   2       6479.03       6602.00       142.26 o
  14   2   2       1494.70       1422.67        55.38 o
 -15   3   2       1305.31       1374.16        75.46 o
 -13   3   2       4194.30       4564.27       165.25 o
 -11   3   2       6524.85       6527.48       131.41 o
  -9   3   2      17486.46      17467.70        59.66 o
  -7   3   2      37647.13      36479.55       392.39 o
  -5   3   2      23213.02      21835.57       226.01 o
  -3   3   2      35989.84      35848.93       486.54 o
  -1   3   2      60680.46      62395.25      1117.42 o
   1   3   2      97738.80     105487.84      2747.70 o
   3   3   2      67967.09      69808.02      3210.20 o
   5   3   2       7590.97       7673.91       137.64 o
   7   3   2      15318.14      15348.71       260.29 o
   9   3   2      14894.82      15462.43       283.06 o
  11   3   2       4842.77       4932.72        67.38 o
  13   3   2       4960.10       5216.37       159.31 o
  15   3   2        828.04        767.72        57.70 o
 -16   4   2        782.42        735.39        68.24 o
 -14   4   2       3600.59       3831.06       161.25 o
 -12   4   2       2125.11       2141.15        92.01 o
 -10   4   2       4181.15       4238.22        53.30 o
  -8   4   2      27808.32      26929.79       241.23 o
  -6   4   2      10867.60      10517.14       154.32 o
  -4   4   2      17763.72      17074.09       228.33 o
  -2   4   2      52707.37      52414.32       839.20 o
   0   4   2      13956.90      13987.80       159.83 o
   2   4   2      47299.93      48879.20      1289.84 o
   4   4   2      36193.10      36634.73      1211.49 o
   6   4   2       3473.09       3527.65        56.59 o
   8   4   2      11794.23      11856.15       148.31 o
  10   4   2       7938.43       8360.48       136.68 o
  12   4   2       1956.65       2022.12        51.41 o
  14   4   2       1594.83       1699.29        66.96 o
 -15   5   2        639.09        753.04        71.13 o
 -13   5   2       3550.23       3737.87       131.71 o
 -11   5   2       3488.68       3584.48        54.24 o
  -9   5   2       2250.68       2267.02        46.06 o
  -7   5   2       3842.63       3744.68        62.09 o
  -5   5   2      11777.62      11220.11       136.81 o
  -3   5   2      38527.72      38255.17       406.58 o
  -1   5   2      18559.53      17713.55       107.60 o
   1   5   2       1989.62       1702.53        54.09 o
   3   5   2       7752.27       7603.07        89.77 o
   5   5   2      15457.16      15681.57       356.28 o
   7   5   2      15112.09      15224.53       255.37 o
   9   5   2       4422.85       4447.68       120.17 o
  11   5   2        475.97        457.43        57.56 o
  13   5   2       1074.01       1106.18        55.66 o
 -14   6   2        519.50        758.35       130.00 o
 -12   6   2       2626.66       2659.25        81.61 o
 -10   6   2       1732.42       1758.32        54.85 o
  -8   6   2        708.55        769.77        49.73 o
  -6   6   2       7269.44       7248.58        64.16 o
  -4   6   2      11227.53      10922.98        77.68 o
  -2   6   2       7236.53       6761.35        87.01 o
   0   6   2       6395.39       6021.05        68.58 o
   2   6   2       3611.43       3476.39        56.38 o
   4   6   2       5471.16       5298.86        99.72 o
   6   6   2      10156.59      10611.55       278.58 o
   8   6   2       3903.19       3860.70       135.03 o
  10   6   2        586.10        731.93        63.45 o
  12   6   2        702.58        705.33        61.62 o
  14   6   2        753.29        845.44       175.96 o
 -13   7   2        169.61         61.39        38.05 o
 -11   7   2       1535.05       1779.43        71.41 o
  -9   7   2       2377.99       2299.97        56.96 o
  -7   7   2       1397.73       1530.39        68.03 o
  -5   7   2       4565.95       4526.71        73.50 o
  -3   7   2       2875.43       2879.08        45.40 o
  -1   7   2       7013.72       6951.81        63.03 o
   1   7   2       5285.86       5190.86        76.82 o
   3   7   2       1437.31       1398.71        46.72 o
   5   7   2       7396.47       7491.83       116.09 o
   7   7   2       1263.72       1341.08        55.82 o
   9   7   2        399.65        483.37        51.97 o
  11   7   2       1890.00       1791.93        98.26 o
  13   7   2        223.05        206.91        79.42 o
 -14   8   2          9.61        217.71        73.27 o
 -12   8   2        351.22        492.57       113.65 o
 -10   8   2       1207.74       1203.80        97.93 o
  -8   8   2       1109.35       1301.86        55.73 o
  -6   8   2       6026.75       6218.90        84.92 o
  -4   8   2        510.93        573.53        46.70 o
  -2   8   2        275.87        211.35        41.13 o
   0   8   2      10948.16      11127.46       131.15 o
   2   8   2       8921.36       8959.71       119.83 o
   4   8   2        320.16        409.03        49.17 o
   6   8   2        503.56        642.76        52.86 o
   8   8   2        343.48        465.48        51.82 o
  10   8   2        625.90        633.22        85.48 o
  12   8   2       1032.57       1111.58        75.95 o
 -13   9   2         19.52        -94.20       126.74 o
 -11   9   2         19.56         82.92       107.66 o
  -9   9   2       1494.46       1620.58        95.31 o
  -7   9   2        544.14        622.43        55.24 o
  -5   9   2        184.84        209.93        50.34 o
  -3   9   2        899.95        975.19        44.44 o
  -1   9   2       1418.40       1463.10        47.61 o
   1   9   2       1071.79       1157.28        49.85 o
   3   9   2       1088.61       1292.10        77.51 o
   5   9   2        782.46        833.84        50.12 o
   7   9   2         19.83         42.45        68.43 o
   9   9   2        416.01        559.33        73.30 o
  11   9   2        736.37        802.41       121.72 o
 -12  10   2        184.04        333.74        67.13 o
 -10  10   2          5.18         62.33        81.40 o
  -8  10   2          9.33        -77.78        77.78 o
  -6  10   2        293.23        285.10        83.45 o
  -4  10   2        338.33        407.84        45.10 o
  -2  10   2         68.03         53.47        43.36 o
   0  10   2         58.78         86.23        40.16 o
   2  10   2        267.04        273.47        45.47 o
   4  10   2         12.32        -47.71        51.05 o
   6  10   2        124.34        262.56        57.17 o
   8  10   2        631.02        608.20        57.49 o
  10  10   2         19.74         85.76        81.99 o
 -11  11   2         34.42         87.23        67.10 o
  -9  11   2         12.20        -61.22        61.22 o
  -7  11   2        126.76         87.92        79.48 o
  -5  11   2        169.01        162.92        69.14 o
  -3  11   2       1288.04       1453.35        51.55 o
  -1  11   2         13.30         29.57        44.97 o
   1  11   2       1425.45       1283.00        51.96 o
   3  11   2          7.61         17.07        48.84 o
   5  11   2        211.35        177.73        59.58 o
   7  11   2         15.25         39.22        92.79 o
   9  11   2         30.07        -20.25        62.73 o
 -10  12   2         16.69        -83.80       107.47 o
  -8  12   2         24.78        -42.73        61.14 o
  -6  12   2          1.39         53.73        78.19 o
  -4  12   2          5.48         55.45        62.73 o
  -2  12   2         11.62          7.79        72.44 o
   0  12   2         39.17          4.74        47.40 o
   2  12   2          0.05        -21.70        48.58 o
   4  12   2         16.85        -45.40        45.40 o
   6  12   2          0.84        163.12        62.02 o
   8  12   2         18.36         19.24       143.33 o
  -7  13   2          9.13        -16.24        64.23 o
  -5  13   2         60.26        -98.65        98.65 o
  -3  13   2         11.47         29.08        62.87 o
  -1  13   2          0.45        -12.72        30.03 o
   1  13   2          0.69         13.20        50.02 o
   3  13   2         29.49         59.13        50.41 o
   5  13   2          3.75         33.05        77.19 o
   7  13   2         88.98        -58.27       103.66 o
  -4  14   2         39.98         10.39        50.32 o
  -2  14   2        100.22         70.68        49.59 o
   0  14   2         69.48         28.77        54.61 o
   2  14   2         32.94        -30.73        53.07 o
   4  14   2         25.17        -10.68        61.37 o
 -15   1   3        209.72        238.33        49.70 o
 -13   1   3       2574.96       2567.16        45.01 o
 -11   1   3        168.26        144.52        41.52 o
  -9   1   3        786.90        772.99        38.87 o
  -7   1   3        962.83        980.08        37.22 o
  -5   1   3       1676.16       1750.38        38.74 o
  -3   1   3      15555.96      15677.01       135.69 o
  -1   1   3         22.65         78.21        52.20 o
   1   1   3      14123.78      14174.57       263.19 o
   3   1   3        542.22        515.02        65.84 o
   5   1   3       2753.20       2556.19        61.22 o
   7   1   3        695.74        565.59        52.71 o
   9   1   3         18.66        -45.88        45.88 o
  11   1   3        356.53        367.95        46.70 o
  13   1   3        192.73        185.51        50.40 o
  15   1   3        146.74         70.99        52.39 o
 -16   2   3        125.95        101.28        59.74 o
 -14   2   3       1460.15       1359.49        59.16 o
 -12   2   3        691.22        678.39        44.99 o
 -10   2   3         33.71        105.13        43.71 o
  -8   2   3       1939.84       1882.49        43.49 o
  -6   2   3         53.53         10.08        39.94 o
  -4   2   3      15815.94      15218.04       165.99 o
  -2   2   3      33780.41      33814.97       514.26 o
   0   2   3      27145.91      27672.06       231.14 o
   2   2   3       2650.79       2521.62        87.06 o
   4   2   3      15841.13      14903.29       298.22 o
   6   2   3        356.05        164.89        56.06 o
   8   2   3       3077.40       3003.94       101.36 o
  10   2   3        128.98         89.74        45.23 o
  12   2   3        114.67        102.97        43.53 o
  14   2   3        904.50        908.91        45.94 o
 -15   3   3         39.31        -47.21        70.83 o
 -13   3   3       1932.03       1974.06        83.30 o
 -11   3   3        602.56        619.92        52.00 o
  -9   3   3       1841.74       1729.64        46.38 o
  -7   3   3      11215.88      10670.83       131.65 o
  -5   3   3       1300.45       1220.05        44.80 o
  -3   3   3       1043.65       1037.56        45.21 o
  -1   3   3      23279.99      23343.40       333.36 o
   1   3   3      14691.16      14681.89       238.15 o
   3   3   3       2039.39       1957.69        86.97 o
   5   3   3       4478.40       4428.17        97.78 o
   7   3   3       3199.36       3244.09        53.69 o
   9   3   3       1139.90       1136.72        46.38 o
  11   3   3       1337.35       1295.94        43.13 o
  13   3   3        722.97        754.23        58.32 o
  15   3   3         66.33         44.40        52.84 o
 -16   4   3        769.94        654.60        80.41 o
 -14   4   3         42.49         -4.67        52.68 o
 -12   4   3        239.36        358.39        56.18 o
 -10   4   3       9468.09       9114.39        99.29 o
  -8   4   3       8918.12       8477.74        63.38 o
  -6   4   3       1381.75       1331.21        45.00 o
  -4   4   3       3917.37       3699.20        43.67 o
  -2   4   3      10755.94      10711.14        83.16 o
   0   4   3      12432.62      12305.09       161.16 o
   2   4   3      35956.24      35714.76       528.53 o
   4   4   3       8283.34       8324.94       183.74 o
   6   4   3        111.98          0.94        55.04 o
   8   4   3       6244.65       6326.16       117.37 o
  10   4   3       5664.11       5706.07       112.17 o
  12   4   3        580.96        588.10        49.19 o
  14   4   3        317.54        278.54        63.65 o
 -15   5   3        216.66        114.56        67.07 o
 -13   5   3        740.45        652.62        54.48 o
 -11   5   3       3193.77       3140.18        60.40 o
  -9   5   3       2476.01       2315.97        44.93 o
  -7   5   3       9005.94       8613.80       105.72 o
  -5   5   3      12929.18      12509.90       173.55 o
  -3   5   3        355.81        291.55        40.33 o
  -1   5   3      26857.72      26786.09       452.72 o
   1   5   3      40479.68      40970.81       357.71 o
   3   5   3        232.15        145.95        54.14 o
   5   5   3      11613.13      11654.60       174.54 o
   7   5   3       8093.40       8095.48        98.99 o
   9   5   3        406.03        490.44        53.39 o
  11   5   3       4116.42       4464.39       131.42 o
  13   5   3        681.45        657.31        65.14 o
 -14   6   3        742.94        715.34        71.62 o
 -12   6   3        911.28        863.39       117.92 o
 -10   6   3       4544.66       4396.94        59.28 o
  -8   6   3        852.56        860.53        43.58 o
  -6   6   3       5432.93       5408.60        98.16 o
  -4   6   3      24278.94      23922.77       187.84 o
  -2   6   3       6460.65       6224.76        71.27 o
   0   6   3       2205.02       2223.77        44.76 o
   2   6   3       8894.24       8924.38       246.28 o
   4   6   3       8606.82       8576.54       100.20 o
   6   6   3       4885.07       4829.89       100.96 o
   8   6   3       2951.08       3054.85       116.07 o
  10   6   3       1237.82       1164.15        52.50 o
  12   6   3        402.74        471.50        77.70 o
  14   6   3        597.99        314.52       141.52 o
 -15   7   3        735.51        420.12        99.94 o
 -13   7   3       2550.17       2651.90       114.53 o
 -11   7   3       1635.85       1683.95        99.99 o
  -9   7   3        313.59        262.12        53.59 o
  -7   7   3       3471.67       3393.77        91.24 o
  -5   7   3      14581.50      14311.48       127.16 o
  -3   7   3       6267.15       6227.22        68.68 o
  -1   7   3       7419.23       7256.90        53.04 o
   1   7   3       4229.52       4050.71        67.24 o
   3   7   3        679.40        758.99        50.29 o
   5   7   3      12392.35      12747.87       209.09 o
   7   7   3       5135.03       5176.04       140.67 o
   9   7   3         89.13          6.86        92.88 o
  11   7   3       1081.22       1153.76        91.82 o
  13   7   3        713.40        753.25       197.66 o
 -14   8   3        780.67        719.44        71.60 o
  -8   8   3       2919.59       2881.53        61.34 o
  -6   8   3       1675.20       1662.76        72.85 o
  -4   8   3       8430.24       8308.07        47.60 o
  -2   8   3       8046.62       7839.84        96.49 o
   0   8   3       1040.92       1073.77        45.08 o
   2   8   3       7910.10       7955.91       134.90 o
   4   8   3       6485.94       6604.13       115.85 o
   6   8   3        838.02        835.80        49.94 o
   8   8   3       2608.21       2687.44       141.90 o
  10   8   3       1149.47       1173.19        84.57 o
  12   8   3        330.51        372.35        78.72 o
 -13   9   3        548.58        507.65        59.94 o
 -11   9   3        787.64        584.37       124.10 o
  -7   9   3       4016.16       3955.47        55.09 o
  -5   9   3        570.20        539.71        43.95 o
  -3   9   3       2716.00       2851.68        48.26 o
  -1   9   3       7651.25       7753.83        95.70 o
   1   9   3       5496.69       5314.16        88.74 o
   3   9   3       4344.64       4383.91        55.73 o
   5   9   3       1483.14       1546.12        52.26 o
   7   9   3       1250.47       1231.86        58.26 o
   9   9   3       1928.45       1980.50       122.04 o
  11   9   3       1104.73       1033.02        74.40 o
 -12  10   3        232.01        137.66        64.97 o
 -10  10   3        931.46        849.76       127.19 o
  -8  10   3       3174.32       3194.51        79.05 o
  -6  10   3       1083.94       1023.43        85.92 o
  -4  10   3        757.01        793.65        47.85 o
  -2  10   3       3182.01       3144.30        45.99 o
   0  10   3       3366.88       3415.20        62.64 o
   2  10   3       4769.56       4659.23        68.34 o
   4  10   3       1768.58       1694.28        51.18 o
   6  10   3        416.42        423.35        53.44 o
   8  10   3       1905.92       2187.46       166.64 o
  10  10   3       1023.92       1136.64        65.34 o
 -11  11   3        346.16        324.74        81.41 o
  -9  11   3        453.41        438.54        78.99 o
  -7  11   3       1046.91        988.18       127.52 o
  -5  11   3        987.96        942.92        95.52 o
  -3  11   3       1452.27       1487.08        44.86 o
  -1  11   3       1712.21       1783.26        43.06 o
   1  11   3        859.69        867.98        51.62 o
   3  11   3       1248.02       1074.96        50.94 o
   5  11   3       1042.90       1115.96        59.81 o
   7  11   3        722.12        729.86        63.04 o
   9  11   3        532.43        469.51        65.83 o
 -10  12   3         82.35        -38.46        81.18 o
  -8  12   3         87.76         65.79        83.42 o
  -6  12   3       1033.71        886.18       136.11 o
  -4  12   3       1210.04       1128.70        65.53 o
  -2  12   3        333.51        330.77        46.36 o
   0  12   3        524.00        628.15        71.82 o
   2  12   3        192.34        252.80        48.01 o
   4  12   3        441.65        441.99        52.25 o
   6  12   3       1077.92       1161.67       153.35 o
   8  12   3        115.51         72.82        63.88 o
  -7  13   3         53.73         81.69        62.42 o
  -5  13   3        529.49        475.26       123.60 o
  -3  13   3        570.99        528.59        52.68 o
  -1  13   3        160.09        155.19        48.18 o
   1  13   3         93.12         89.22        52.71 o
   3  13   3        292.23        188.88        73.77 o
   5  13   3        294.24        321.19        61.71 o
   7  13   3         96.62         89.04       103.83 o
  -4  14   3         87.10         53.37        49.90 o
  -2  14   3         49.20         67.99        49.66 o
   0  14   3        481.62        406.64        52.07 o
   2  14   3        158.70        203.84        48.22 o
   4  14   3         44.09         87.06        81.71 o
 -16   0   4       5341.24       5148.57       215.21 o
 -14   0   4       3505.58       3715.90       130.96 o
 -12   0   4       6817.84       7004.08       216.69 o
 -10   0   4      25256.34      25519.71       439.96 o
  -8   0   4       7232.28       7135.78       130.21 o
  -6   0   4      79159.73      77594.60      1253.79 o
  -2   0   4       1006.81       1100.23        60.36 o
   2   0   4     155138.09     160515.03       362.92 o
   4   0   4      26947.45      26174.04      1247.25 o
   6   0   4      36437.32      36679.22       750.50 o
   8   0   4       8376.32       8327.50       101.32 o
  10   0   4       3846.18       3889.14        74.66 o
  12   0   4       8368.67       8896.32       138.15 o
  14   0   4       2961.31       2832.49        72.62 o
 -17   1   4       1064.79        767.27        60.57 o
 -15   1   4       4092.89       4158.95        79.50 o
 -13   1   4       6602.26       6767.09       120.49 o
 -11   1   4       8279.87       8416.60       112.46 o
  -9   1   4      18709.76      18574.76       141.28 o
  -7   1   4      49125.50      48341.88       216.27 o
  -5   1   4      31956.68      31287.25       174.28 o
  -3   1   4      35895.90      35045.63       481.02 o
   1   1   4      50500.47      50766.67       334.92 o
   3   1   4      31928.24      31596.06       561.91 o
   5   1   4      53602.99      55206.55       839.89 o
   7   1   4      12056.93      12221.85       157.38 o
   9   1   4       6611.99       6958.13        77.98 o
  11   1   4      10991.27      11514.77        91.40 o
  13   1   4       2627.83       2600.12        46.56 o
  15   1   4        831.75        689.82        53.68 o
 -16   2   4       1616.69       1593.35        72.81 o
 -14   2   4       2024.18       2103.12        52.96 o
 -12   2   4       7328.91       7496.82       122.31 o
 -10   2   4      19586.95      19754.81       204.43 o
  -8   2   4       9649.23       9439.81        63.49 o
  -6   2   4      20872.26      20146.67       297.08 o
  -4   2   4      84383.13      79963.30      1746.34 o
  -2   2   4      27644.59      26859.32       593.99 o
   0   2   4      39241.68      37948.39       482.25 o
   2   2   4      65284.80      67775.36       842.68 o
   4   2   4      14555.23      14483.97       354.40 o
   6   2   4      21677.46      21381.29       356.09 o
   8   2   4      23205.53      23671.15       453.27 o
  10   2   4       5522.48       5448.03       108.32 o
  12   2   4       2510.47       2496.20        51.84 o
  14   2   4       2200.76       2150.74        56.12 o
 -15   3   4        798.52        820.52        75.11 o
 -13   3   4       5830.22       6043.05        67.92 o
 -11   3   4       4914.13       5044.82        91.31 o
  -9   3   4      16210.10      16046.79       214.32 o
  -7   3   4      24850.54      24139.62       452.12 o
  -5   3   4       1102.37       1150.70        40.74 o
  -3   3   4      54494.62      54248.23       852.25 o
  -1   3   4     107026.85     100924.85       384.00 o
   1   3   4       7255.87       6954.42       102.11 o
   3   3   4      21451.03      21404.18       215.87 o
   5   3   4      17756.32      17232.16       269.78 o
   7   3   4      12409.57      12418.62       144.31 o
   9   3   4      17297.06      17704.09       248.14 o
  11   3   4       3074.14       3213.45        71.36 o
  13   3   4        774.30        830.34        55.48 o
 -16   4   4        789.77        784.86        69.27 o
 -14   4   4       2177.54       2255.63        78.00 o
 -12   4   4       3986.62       4095.47        95.76 o
 -10   4   4       4594.69       4548.02        42.25 o
  -8   4   4      14196.06      13921.76        82.69 o
  -6   4   4      14367.37      13896.58        50.85 o
  -4   4   4      25307.62      24331.80       165.73 o
  -2   4   4      32325.06      31688.93       523.85 o
   0   4   4      10027.01       9579.44       120.65 o
   2   4   4      29057.06      28593.99       327.14 o
   4   4   4      22069.03      21156.03       306.37 o
   6   4   4       7308.30       7088.45        94.79 o
   8   4   4      11057.22      11336.12       163.84 o
  10   4   4       2871.25       2948.33        50.62 o
  12   4   4       1272.39       1311.99        44.87 o
  14   4   4       1913.25       1971.10        68.00 o
 -15   5   4       1222.44       1175.87        66.63 o
 -13   5   4       2830.22       2702.86        71.54 o
 -11   5   4       1804.13       1845.58        50.04 o
  -9   5   4       5486.54       5428.00        50.42 o
  -7   5   4      17953.09      17463.28       218.21 o
  -5   5   4      10968.02      10702.94        81.71 o
  -3   5   4      15709.70      15294.62        67.81 o
  -1   5   4      16453.09      16163.49       149.63 o
   1   5   4      12222.56      12085.73       210.14 o
   3   5   4      25478.23      25194.52       753.70 o
   5   5   4       9953.38      10048.54       167.42 o
   7   5   4       2270.58       2169.21        46.82 o
   9   5   4       3361.43       3379.12        44.90 o
  11   5   4       1891.87       2078.04       100.26 o
  13   5   4       1205.92       1084.29        66.41 o
 -14   6   4       1344.23       1357.66        66.08 o
 -12   6   4       1561.42       1532.50       113.84 o
 -10   6   4       1355.46       1419.79        58.29 o
  -8   6   4       4024.76       3985.85        51.52 o
  -6   6   4      15497.17      15512.33       164.77 o
  -4   6   4       8700.48       8250.24        50.68 o
  -2   6   4       4047.21       4011.75        63.87 o
   0   6   4       9090.26       9293.32       105.26 o
   2   6   4      10157.20      10209.10       186.15 o
   4   6   4      11111.48      11033.04       192.36 o
   6   6   4       4924.33       4934.30       101.67 o
   8   6   4        428.58        420.12        47.05 o
  10   6   4        976.96        976.67        72.66 o
  12   6   4       1997.22       2107.51        78.70 o
 -15   7   4        217.17        129.53        77.03 o
 -11   7   4       2867.51       2964.77       154.77 o
  -9   7   4       1681.16       1730.42        45.88 o
  -7   7   4        244.44        241.20        41.83 o
  -5   7   4       7314.55       7369.43        45.70 o
  -3   7   4       2636.11       2644.05        45.73 o
  -1   7   4       2777.82       2766.01        80.93 o
   1   7   4      11968.03      12231.98       237.18 o
   3   7   4        927.93        874.66        68.16 o
   5   7   4       1136.10       1119.19        56.05 o
   7   7   4       2798.25       2863.19        59.41 o
   9   7   4       1057.80       1149.98        75.20 o
  11   7   4        869.69        909.81        99.38 o
  13   7   4        162.61        131.07        83.87 o
 -14   8   4         86.55         51.22        68.83 o
 -12   8   4        308.74        461.89       197.83 o
  -8   8   4        358.83        401.98        47.49 o
  -6   8   4        487.36        495.21        44.22 o
  -4   8   4        413.29        411.77        44.64 o
  -2   8   4       2939.26       3075.40        41.31 o
   0   8   4       4528.68       4537.75        94.57 o
   2   8   4         51.56         83.09        61.96 o
   4   8   4        349.50        338.91        52.12 o
   6   8   4       2625.63       2651.35        78.31 o
   8   8   4        507.58        577.40       102.44 o
  10   8   4        465.67        488.96        71.70 o
  12   8   4        240.11        385.56        93.85 o
 -13   9   4         12.59        -65.74        65.74 o
 -11   9   4        506.53        465.06        72.69 o
  -9   9   4        616.69        781.06        94.36 o
  -7   9   4        227.58        108.74        51.32 o
  -5   9   4        718.00        829.79        45.19 o
  -3   9   4        916.42        947.89        45.12 o
  -1   9   4         61.73         72.02        39.36 o
   1   9   4       1918.42       1864.48        74.46 o
   3   9   4         31.11        -45.03        67.26 o
   5   9   4         14.24         19.21        56.17 o
   7   9   4       1337.04       1368.16        72.53 o
   9   9   4        389.63        466.88        69.72 o
  11   9   4          5.83        -25.05        74.37 o
 -12  10   4          3.08        -48.26        65.41 o
 -10  10   4         76.94        157.22        73.12 o
  -8  10   4        821.14       1055.52       114.24 o
  -6  10   4        322.83        366.74        68.01 o
  -4  10   4         22.52         29.34        43.74 o
  -2  10   4        866.13        934.22        42.42 o
   0  10   4         11.51          3.89        43.60 o
   2  10   4          5.12        -19.42        66.08 o
   4  10   4       1445.13       1608.17        55.21 o
   6  10   4         60.24         67.90        62.21 o
   8  10   4         25.92        -70.92        70.92 o
  10  10   4         24.97        -57.12        79.61 o
 -11  11   4          1.25         41.03        64.42 o
  -9  11   4         29.39        -30.07       141.29 o
  -7  11   4         51.62        108.85       138.93 o
  -5  11   4        305.67        265.17        50.71 o
  -3  11   4        102.19         72.74        45.06 o
  -1  11   4        289.56        213.64        50.06 o
   1  11   4        213.31        214.31        65.30 o
   3  11   4        618.78        695.57        55.44 o
   5  11   4         33.91         12.05        53.79 o
   7  11   4          0.53         52.15        64.41 o
   9  11   4          2.12         30.76        63.90 o
 -10  12   4         91.66         88.94        97.72 o
  -8  12   4         84.22         -8.78        79.16 o
  -6  12   4         31.10         44.84        71.51 o
  -4  12   4        107.35         25.35        50.28 o
  -2  12   4        173.34        153.66        45.03 o
   0  12   4         17.67        -15.32        53.99 o
   2  12   4         20.74        -17.04        48.94 o
   4  12   4        241.48        338.15        52.12 o
   6  12   4         51.62        -28.94        91.25 o
   8  12   4         47.55         40.42        71.30 o
  -7  13   4        112.78         39.02        57.76 o
  -5  13   4          7.71        -62.11        62.11 o
  -3  13   4          9.60         50.31        53.58 o
  -1  13   4          3.58         22.65        49.01 o
   1  13   4         19.18         26.88        55.26 o
   3  13   4         88.04        -32.12        52.54 o
   5  13   4        104.27        113.23        63.36 o
  -4  14   4         66.76         50.26        51.03 o
  -2  14   4          0.51         79.55        50.42 o
   0  14   4          3.17          4.27        50.72 o
   2  14   4        132.31         18.33        48.39 o
 -17   1   5        109.14         84.09        50.29 o
 -15   1   5        131.54        145.01        45.32 o
 -13   1   5          8.16         49.87        44.51 o
 -11   1   5       1006.38       1011.63        42.17 o
  -9   1   5       3633.73       3592.92        42.22 o
  -7   1   5      12242.22      11786.83        50.56 o
  -5   1   5        768.05        718.80        36.26 o
  -3   1   5        100.49         28.36        38.92 o
  -1   1   5        232.73        109.48        55.53 o
   1   1   5       2097.23       2030.08        66.18 o
   3   1   5      23853.57      23316.26       532.48 o
   5   1   5        256.97        290.46        82.80 o
   7   1   5       1479.80       1300.48        50.80 o
   9   1   5       1021.15        963.95        51.44 o
  11   1   5        630.93        637.79        62.75 o
  13   1   5        157.70        120.01        47.35 o
 -16   2   5         84.29         67.00        60.63 o
 -14   2   5        103.44        118.08        55.44 o
 -12   2   5        626.31        621.61        43.18 o
 -10   2   5         69.86         45.22        42.49 o
  -8   2   5       8109.65       7721.85        87.84 o
  -6   2   5      13349.67      13289.89       115.20 o
  -4   2   5        605.85        553.01        37.47 o
  -2   2   5       1377.03       1266.36        44.63 o
   0   2   5       5043.95       4776.49        52.99 o
   2   2   5      14908.77      15133.87       239.01 o
   4   2   5       8346.87       8473.54       202.64 o
   6   2   5        160.81         33.64        57.35 o
   8   2   5       1153.82       1072.09        48.72 o
  10   2   5        888.55        956.40        45.16 o
  12   2   5        355.19        383.51        49.38 o
  14   2   5        498.33        391.57        50.29 o
 -15   3   5        643.28        608.37        77.80 o
 -13   3   5       1413.33       1586.24       116.31 o
 -11   3   5        187.45        145.32        50.06 o
  -9   3   5       4663.47       4560.93        90.91 o
  -7   3   5       2516.21       2418.26        45.77 o
  -5   3   5        121.64        129.45        37.07 o
  -3   3   5      27270.09      26884.79       410.51 o
  -1   3   5       9135.49       9000.40       115.18 o
   1   3   5        264.86        209.88        45.11 o
   3   3   5       8958.29       9176.29       153.06 o
   5   3   5       3166.15       3107.41        54.79 o
   7   3   5        546.04        499.37        50.00 o
   9   3   5       2962.44       2953.24        63.05 o
  11   3   5        500.06        425.02        48.03 o
  13   3   5         28.30        -15.92        56.31 o
 -16   4   5         96.26         81.90        52.64 o
 -14   4   5        291.63        262.63        64.41 o
 -12   4   5       7377.90       7394.35       164.99 o
 -10   4   5       1980.38       1909.66        53.35 o
  -8   4   5       1161.18       1193.96        57.40 o
  -6   4   5       8466.62       8427.19       146.82 o
  -4   4   5      10864.05      10667.70       117.68 o
  -2   4   5       7858.25       7646.33       172.66 o
   0   4   5      15641.92      15300.62       248.74 o
   2   4   5        177.06        164.62        48.65 o
   4   4   5        129.88          1.16        54.62 o
   6   4   5      10937.77      10979.82       107.87 o
   8   4   5       4613.58       4553.31        66.68 o
  10   4   5         60.20         16.77        48.62 o
  12   4   5        182.72        133.18        45.14 o
  14   4   5        386.15        322.25        55.41 o
 -15   5   5       1276.84       1238.27        58.86 o
 -13   5   5        600.83        552.62        70.18 o
 -11   5   5       2235.53       2082.48        47.61 o
  -9   5   5       6803.23       6665.44        64.51 o
  -7   5   5        242.84        289.21        45.32 o
  -5   5   5       4973.98       4833.41        59.04 o
  -3   5   5      21612.57      21270.62       295.24 o
  -1   5   5       6600.27       6359.44        89.39 o
   1   5   5       3688.35       3683.51        53.22 o
   3   5   5       2664.86       2650.79        62.77 o
   5   5   5       6302.51       6184.81        73.95 o
   7   5   5       3378.81       3501.75        46.10 o
   9   5   5       1011.57       1092.92        42.54 o
  11   5   5       1262.24       1202.15        51.59 o
  13   5   5        135.24         81.79        63.92 o
 -14   6   5        132.15        113.12        63.06 o
 -12   6   5       1761.28       1631.74       105.05 o
 -10   6   5       3578.82       3616.78        48.38 o
  -8   6   5       1508.79       1454.90        44.71 o
  -6   6   5      18445.12      18500.01       178.32 o
  -4   6   5       6558.16       6473.25        72.43 o
  -2   6   5        187.45        190.11        38.16 o
   0   6   5      23435.03      24198.18       343.77 o
   2   6   5      12439.95      12564.46       311.72 o
   4   6   5       2200.15       2258.46        47.63 o
   6   6   5       7329.34       7484.66       143.39 o
   8   6   5       1216.67       1247.16        46.97 o
  10   6   5        553.09        594.24        47.43 o
  12   6   5       1971.70       2018.07        78.14 o
 -15   7   5       1310.71       1315.12       176.37 o
 -13   7   5        175.93        154.58        63.90 o
 -11   7   5        269.27        244.18        77.06 o
  -9   7   5       9375.73       9149.04       105.89 o
  -7   7   5       6655.53       6589.94       118.40 o
  -5   7   5       4001.64       3949.64        45.43 o
  -3   7   5       5910.56       5901.72        56.64 o
  -1   7   5       2683.80       2673.66        48.54 o
   1   7   5      12248.09      12576.29       229.86 o
   3   7   5      15578.39      16050.96       643.18 o
   5   7   5       3102.79       3128.91        73.88 o
   7   7   5        623.14        577.74        48.55 o
   9   7   5       1851.31       2007.10        65.30 o
  11   7   5       2274.61       2303.64        77.13 o
 -14   8   5        530.00        384.28        68.56 o
 -12   8   5       1350.51       1259.25       125.81 o
 -10   8   5        897.79        656.95       109.43 o
  -8   8   5       2785.41       2664.21        66.87 o
  -6   8   5       6294.25       6284.44        78.18 o
  -4   8   5       3096.26       3155.60        40.95 o
  -2   8   5       3822.41       3994.68        44.58 o
   0   8   5       6840.22       6820.30        80.30 o
   2   8   5       5109.74       5252.35       220.08 o
   4   8   5       3172.89       3208.33        47.07 o
   6   8   5       2345.69       2382.29        92.33 o
   8   8   5       1766.18       1736.40        49.64 o
  10   8   5        917.70        892.68        97.37 o
  12   8   5        586.96        488.66        76.70 o
 -13   9   5       1142.23       1048.41        81.45 o
 -11   9   5        682.73        710.71       119.93 o
  -9   9   5       1418.45       1256.52        55.84 o
  -7   9   5       1061.85       1099.02        76.98 o
  -5   9   5        755.20        797.42        39.17 o
  -3   9   5       8853.24       9182.49       123.39 o
  -1   9   5       4265.40       4185.52        52.62 o
   1   9   5        390.22        391.99        42.08 o
   3   9   5       2647.89       2724.06        53.74 o
   5   9   5       1196.18       1128.79        49.17 o
   7   9   5       1426.09       1300.30        69.42 o
   9   9   5       1801.81       1671.08        71.11 o
  11   9   5        126.25         37.23        81.70 o
 -12  10   5       1151.86        972.39        81.65 o
 -10  10   5        415.97        265.58        72.73 o
  -8  10   5        504.49        466.12        72.32 o
  -6  10   5        830.81        840.72        67.01 o
  -4  10   5       1661.97       1670.58        41.28 o
  -2  10   5       4805.51       4848.99        65.17 o
   0  10   5       1181.90       1234.61        52.98 o
   2  10   5        158.74        107.34        53.33 o
   4  10   5       1281.48       1429.23        48.04 o
   6  10   5       1510.56       1532.72        51.36 o
   8  10   5        759.70        693.72        73.45 o
  10  10   5        207.05        209.93        63.91 o
 -11  11   5        474.93        295.30        54.62 o
  -9  11   5        453.62        561.29       169.66 o
  -7  11   5        879.74        748.51       140.22 o
  -5  11   5        982.71       1023.01        77.43 o
  -3  11   5        829.78        887.78        46.69 o
  -1  11   5       1122.39       1149.03        54.06 o
   1  11   5       1085.20       1134.65       106.04 o
   3  11   5       1172.53       1082.73        51.56 o
   5  11   5        586.29        628.75        53.10 o
   7  11   5        432.47        395.98        81.78 o
   9  11   5        306.21        248.52        65.89 o
 -10  12   5        293.09        170.25       101.40 o
  -8  12   5        769.64        802.24        61.27 o
  -6  12   5        841.44        672.41        75.67 o
  -4  12   5        425.27        368.62        55.73 o
  -2  12   5        244.50        192.22        49.35 o
   0  12   5        955.35        940.07        56.46 o
   2  12   5       1177.42       1188.07        55.12 o
   4  12   5        850.34        727.57        61.98 o
   6  12   5        340.81        359.42       105.09 o
  -7  13   5        367.21        259.39        64.65 o
  -5  13   5        662.67        551.51        64.41 o
  -3  13   5         38.30         32.30        49.14 o
  -1  13   5        245.29        220.06        52.39 o
   1  13   5       1100.48       1105.39        77.83 o
   3  13   5        345.02        358.72        51.24 o
   5  13   5        121.48         90.16        61.53 o
  -4  14   5        253.73        199.35        62.10 o
  -2  14   5        224.50        158.08        47.35 o
   0  14   5         80.14         63.77        51.45 o
   2  14   5         73.27         42.19        52.37 o
 -16   0   6       1477.27       1418.71        71.06 o
 -14   0   6       2993.39       3201.42        63.55 o
 -12   0   6       5315.77       5504.53       125.02 o
 -10   0   6      13531.06      13839.56       100.95 o
  -8   0   6      25586.08      26026.12       177.65 o
  -6   0   6      41818.38      41109.26       236.83 o
  -4   0   6      24284.35      23698.74       195.54 o
  -2   0   6      21898.01      20877.42       319.59 o
   2   0   6      33064.42      31699.04      1148.17 o
   4   0   6       9037.81       8906.82       239.80 o
   6   0   6      36642.34      37784.18      1018.12 o
   8   0   6       7913.05       8377.27       326.17 o
  10   0   6       5896.43       6063.28       166.29 o
  12   0   6       7032.41       6783.02       304.06 o
  14   0   6        534.36        413.21        89.30 o
 -17   1   6       2262.26       2049.38        52.51 o
 -15   1   6       4109.85       4126.86        84.97 o
 -13   1   6        714.28        748.12        50.26 o
 -11   1   6      14124.63      14539.71       132.37 o
  -9   1   6      28476.24      28977.96       161.26 o
  -7   1   6      10970.90      10922.46        70.77 o
  -5   1   6      50296.43      49489.38       344.69 o
  -3   1   6      39852.54      38653.12       471.04 o
  -1   1   6      20802.88      20545.61        71.95 o
   1   1   6      72864.71      72856.67       731.89 o
   3   1   6      43307.38      42129.38       558.47 o
   5   1   6      10338.20      10466.53       189.52 o
   7   1   6      12293.99      12666.22       116.07 o
   9   1   6      11587.56      11788.76        95.00 o
  11   1   6       4523.53       4626.94        62.51 o
  13   1   6       1790.27       1676.40        50.64 o
 -16   2   6        714.18        698.70        60.21 o
 -14   2   6       7112.35       7146.87       109.99 o
 -12   2   6      11416.45      11579.64       165.75 o
 -10   2   6       4463.83       4472.92        40.61 o
  -8   2   6      17024.91      16809.17       161.68 o
  -6   2   6      32941.81      32426.40       373.96 o
  -4   2   6      35323.22      35000.34       410.20 o
  -2   2   6      59965.66      59743.43       396.34 o
   0   2   6      38309.50      37601.46       279.86 o
   2   2   6      12304.42      11930.74       165.39 o
   4   2   6      24586.20      25079.07       454.12 o
   6   2   6      28901.44      29303.07       302.27 o
   8   2   6       6113.19       6105.01       101.87 o
  10   2   6       2432.77       2534.82        64.73 o
  12   2   6       2965.76       3052.28        56.01 o
  14   2   6       1188.91       1032.30        81.15 o
 -15   3   6       2579.04       2683.06       126.60 o
 -13   3   6       6253.03       6258.26       211.42 o
 -11   3   6       7547.75       7750.83        78.79 o
  -9   3   6       9331.50       9250.28        47.53 o
  -7   3   6      14895.65      14777.94        98.28 o
  -5   3   6      23984.42      23365.03       166.32 o
  -3   3   6      55754.30      54153.36      1074.83 o
  -1   3   6      23403.86      22955.68       252.46 o
   1   3   6      10541.58      10625.72       221.63 o
   3   3   6      40999.17      42974.04       636.65 o
   5   3   6      13928.33      13990.28       228.40 o
   7   3   6       5702.95       5626.05        83.38 o
   9   3   6       7204.49       7234.01        51.36 o
  11   3   6       1027.66       1044.18        58.52 o
  13   3   6       1397.38       1336.89        55.90 o
 -16   4   6        335.28        268.07        53.33 o
 -14   4   6       2955.35       2778.48       147.93 o
 -12   4   6       6344.50       6262.37        67.39 o
 -10   4   6       2186.18       2220.34        58.81 o
  -8   4   6      14783.37      14899.32       279.51 o
  -6   4   6      14775.31      14434.00       195.94 o
  -4   4   6       9797.05       9709.30        63.02 o
  -2   4   6      43274.57      42965.55       761.55 o
   0   4   6      13570.50      12971.51       274.10 o
   2   4   6       8734.04       8717.59       145.06 o
   4   4   6      22067.86      22221.38       357.93 o
   6   4   6       6623.83       6578.34        87.25 o
   8   4   6       4297.02       4210.60        67.95 o
  10   4   6       3010.86       2990.83        49.60 o
  12   4   6       1145.53       1194.83        51.42 o
 -15   5   6        431.05        409.76        56.41 o
 -13   5   6        808.47        871.82        65.02 o
 -11   5   6       2413.11       2455.24        45.99 o
  -9   5   6       7004.71       6964.65        52.59 o
  -7   5   6      13035.65      13210.36       256.20 o
  -5   5   6       4549.61       4497.95        89.65 o
  -3   5   6       4824.66       4700.95       103.17 o
  -1   5   6      15344.46      15162.78       243.74 o
   1   5   6      17831.65      17690.41       200.69 o
   3   5   6      12652.77      12376.13       178.23 o
   5   5   6       2933.30       2745.81        70.16 o
   7   5   6       2444.48       2464.17        44.29 o
   9   5   6       4735.08       4834.53        47.04 o
  11   5   6       2013.77       1971.87        48.35 o
  13   5   6        681.66        664.70        65.03 o
 -14   6   6        175.87        311.74        58.94 o
 -12   6   6        594.36        601.23        64.34 o
 -10   6   6       3649.70       3797.95        58.26 o
  -8   6   6       3507.50       3525.21        45.74 o
  -6   6   6       4407.98       4477.02        58.52 o
  -4   6   6       4075.47       4191.09        63.58 o
  -2   6   6       5146.01       5183.66        77.05 o
   0   6   6       9671.05       9421.62        88.69 o
   2   6   6       6238.44       6180.18        78.43 o
   4   6   6       3210.95       3121.78        70.09 o
   6   6   6       2272.74       2125.88        46.27 o
   8   6   6       2441.43       2427.88        53.44 o
  10   6   6       1992.98       1878.39        52.23 o
  12   6   6        540.03        608.89        77.51 o
 -15   7   6        394.30        251.28        58.01 o
 -13   7   6        479.81        448.79        69.40 o
 -11   7   6        947.36        994.40        57.89 o
  -9   7   6        982.19       1034.45        52.10 o
  -7   7   6       1772.04       1971.51        43.58 o
  -5   7   6       5954.33       6060.16        47.35 o
  -3   7   6       1180.68       1258.03        40.08 o
  -1   7   6       2786.90       2841.26        70.63 o
   1   7   6       7409.97       7275.16       119.34 o
   3   7   6        282.32        344.07        66.31 o
   5   7   6       2227.75       2197.42        81.83 o
   7   7   6       2925.09       2854.10        78.70 o
   9   7   6        120.83         61.15        59.93 o
  11   7   6        561.68        642.36        92.76 o
 -14   8   6        322.00        288.39        66.82 o
 -12   8   6        391.88        205.01       114.35 o
 -10   8   6       1601.47       1763.33        65.60 o
  -8   8   6         47.17          3.18        42.18 o
  -6   8   6        626.63        889.68        70.62 o
  -4   8   6       8027.07       8282.33        84.58 o
  -2   8   6       1178.04       1107.86        41.57 o
   0   8   6        148.16        133.87        48.49 o
   2   8   6        867.95        860.74        77.50 o
   4   8   6       1191.08       1189.60        62.41 o
   6   8   6       1285.19       1245.44        48.56 o
   8   8   6        374.16        345.08        59.54 o
  10   8   6         34.17        128.21        69.39 o
 -13   9   6        523.58        613.97        66.39 o
 -11   9   6         74.25        234.38       115.46 o
  -9   9   6        117.04        104.65        55.79 o
  -7   9   6        541.42        665.79        43.35 o
  -5   9   6        661.01        702.27        38.68 o
  -3   9   6        448.29        475.71        42.16 o
  -1   9   6        484.18        525.67        42.13 o
   1   9   6        657.79        623.00        47.42 o
   3   9   6         68.18         95.86        50.54 o
   5   9   6        698.63        740.85        47.11 o
   7   9   6        349.68        304.16        58.68 o
   9   9   6         61.68         74.43        69.08 o
 -12  10   6          1.49        -66.43        80.10 o
 -10  10   6        274.83        262.59        78.79 o
  -8  10   6        134.52         21.70       133.52 o
  -6  10   6         20.66         29.25        43.57 o
  -4  10   6        176.16        179.79        38.24 o
  -2  10   6        266.56        268.00        40.21 o
   0  10   6         11.78        -49.42        49.42 o
   2  10   6        571.73        635.81        53.83 o
   4  10   6        315.74        239.12        71.18 o
   6  10   6        136.76         67.64        49.47 o
   8  10   6        133.40        123.39        78.59 o
 -11  11   6         82.39        118.50        61.46 o
  -9  11   6         21.93         28.21        56.72 o
  -7  11   6        514.16        519.94        60.85 o
  -5  11   6        325.88        304.55        44.20 o
  -3  11   6        141.70         96.50        37.75 o
  -1  11   6        348.63        459.68        49.29 o
   1  11   6         77.80        -39.55       113.95 o
   3  11   6          4.92         36.11        48.48 o
   5  11   6          0.62          6.05        51.71 o
   7  11   6          0.38         85.87        64.14 o
  -8  12   6          1.96         17.86        61.37 o
  -6  12   6          5.98        -73.78       118.80 o
  -4  12   6          1.08         -4.09        42.98 o
  -2  12   6          6.63         46.75        48.97 o
   0  12   6         26.46         57.57        54.07 o
   2  12   6          1.39         28.22        47.55 o
   4  12   6          1.67        -57.69        57.69 o
   6  12   6         44.85         42.12        61.29 o
  -7  13   6          5.21         43.06        81.18 o
  -5  13   6          0.29        -68.94        68.94 o
  -3  13   6          5.55         32.35        48.51 o
  -1  13   6          5.43        -51.02        51.02 o
   1  13   6         65.27        -41.93        69.27 o
   3  13   6         51.17         57.17        52.03 o
   5  13   6         18.42        132.90       104.02 o
  -4  14   6         36.54         36.48       102.84 o
  -2  14   6         23.99        -24.72        48.81 o
   0  14   6         31.64          1.72        51.55 o
 -17   1   7         18.17         81.06        54.57 o
 -15   1   7        243.72        274.11        41.90 o
 -13   1   7        276.99        298.05        48.44 o
 -11   1   7        887.13        953.01        42.29 o
  -9   1   7        260.90        247.14        36.07 o
  -7   1   7         21.66         23.82        33.73 o
  -5   1   7       2813.51       2650.43        37.04 o
  -3   1   7       2145.85       2121.78        39.60 o
  -1   1   7       6510.47       5928.08        70.29 o
   1   1   7         20.73        -82.57        82.57 o
   3   1   7        112.16         75.91        47.44 o
   5   1   7        730.46        686.52        53.30 o
   7   1   7        270.75        121.84        57.49 o
   9   1   7       1821.72       1827.27        53.28 o
  11   1   7          7.81         44.90        58.12 o
  13   1   7         39.35         -9.35        52.38 o
 -16   2   7         30.22         74.48        49.31 o
 -14   2   7        288.90        234.60        45.61 o
 -12   2   7       1113.52       1115.86        39.96 o
 -10   2   7        104.10         80.20        36.53 o
  -8   2   7       4161.93       4219.61        61.20 o
  -6   2   7         60.81         47.98        36.77 o
  -4   2   7       2384.92       2247.20        40.03 o
  -2   2   7      27779.01      27514.80       199.91 o
   0   2   7       2857.04       2670.30        50.30 o
   2   2   7       1679.53       1425.07        75.50 o
   4   2   7       2587.02       2447.39        66.98 o
   6   2   7         28.81        -62.61        62.61 o
   8   2   7        978.49       1001.71        50.37 o
  10   2   7       1528.64       1597.15        59.76 o
  12   2   7         39.21         17.17        47.14 o
 -15   3   7         99.32        105.06        45.47 o
 -13   3   7        788.36        831.77        83.88 o
 -11   3   7       1499.16       1596.58        44.14 o
  -9   3   7        578.94        550.70        37.82 o
  -7   3   7       4006.65       4034.67        52.55 o
  -5   3   7       7901.68       7745.88        71.77 o
  -3   3   7       4322.67       4279.62       118.80 o
  -1   3   7        714.83        677.75        43.40 o
   1   3   7       5229.66       5094.56        65.78 o
   3   3   7       7377.40       7434.11       131.67 o
   5   3   7       1127.21       1120.38        46.47 o
   7   3   7       1619.81       1640.30        51.27 o
   9   3   7        912.11        911.23        54.60 o
  11   3   7         86.97        108.58        48.99 o
  13   3   7        385.05        275.82        45.65 o
 -16   4   7        731.25        631.81        51.79 o
 -14   4   7       1944.17       1938.28        58.08 o
 -12   4   7        357.18        371.55        69.55 o
 -10   4   7        366.38        346.16        48.68 o
  -8   4   7       6730.76       6691.93        94.33 o
  -6   4   7      14242.62      14327.40       193.85 o
  -4   4   7       4308.69       4207.59        65.84 o
  -2   4   7       5482.63       5544.50        95.22 o
   0   4   7       3835.36       4097.62        88.91 o
   2   4   7       3149.57       3399.72        52.21 o
   4   4   7      16998.78      17767.79       228.19 o
   6   4   7       4077.93       4139.94        50.27 o
   8   4   7         53.66         50.49        42.15 o
  10   4   7        897.68        900.98        45.39 o
  12   4   7        914.92        929.96        51.03 o
 -15   5   7        680.39        633.63        46.67 o
 -13   5   7        380.11        413.42        52.04 o
 -11   5   7       3539.81       3490.80        66.06 o
  -9   5   7       2083.69       2089.85       104.84 o
  -7   5   7       1512.94       1512.95        37.47 o
  -5   5   7      24374.66      24889.52       390.69 o
  -3   5   7       4142.77       4275.11        65.08 o
  -1   5   7        153.74         59.04        41.06 o
   1   5   7      22136.91      23115.33       375.60 o
   3   5   7       5866.27       6016.43        81.63 o
   5   5   7       1684.80       1713.98        46.93 o
   7   5   7       4801.73       4974.05        70.70 o
   9   5   7        277.22        320.92        43.62 o
  11   5   7        608.99        592.99        51.23 o
 -14   6   7        993.66        932.07        78.65 o
 -12   6   7        692.52        533.73        59.85 o
 -10   6   7       4016.29       3987.84        52.67 o
  -8   6   7       3360.55       3194.64        42.25 o
  -6   6   7       1239.61       1253.45        37.05 o
  -4   6   7       3692.97       3825.21        41.66 o
  -2   6   7       9400.45       9569.32       149.29 o
   0   6   7      10144.85      10244.98       117.69 o
   2   6   7       1651.62       1757.96        52.93 o
   4   6   7       1996.62       2139.90        50.09 o
   6   6   7       3137.86       3219.24        44.33 o
   8   6   7       1058.75       1098.82        43.87 o
  10   6   7       1621.77       1640.86        59.49 o
  12   6   7        530.92        382.21        68.05 o
 -15   7   7        150.34         85.79        79.33 o
 -13   7   7        466.23        465.48        57.97 o
 -11   7   7       3331.91       3095.08        79.67 o
  -9   7   7       3093.66       2948.81        46.46 o
  -7   7   7        268.46        281.95        39.41 o
  -5   7   7       3294.87       3382.02        39.68 o
  -3   7   7       5391.87       5361.35        67.86 o
  -1   7   7       3936.28       4076.72        79.76 o
   1   7   7       9614.47       9898.23       115.19 o
   3   7   7        658.29        772.43        56.65 o
   5   7   7        185.24        124.72        45.73 o
   7   7   7       4501.62       4632.04        79.29 o
   9   7   7       1425.76       1509.11        49.72 o
  11   7   7        276.57        292.39        76.22 o
 -14   8   7        764.21        720.84       153.78 o
 -12   8   7        632.06        565.78        62.08 o
 -10   8   7       1020.02        973.32        61.41 o
  -8   8   7       3935.67       3957.91        61.79 o
  -6   8   7       1244.78       1252.37        38.66 o
  -4   8   7       1762.50       1886.54        38.80 o
  -2   8   7       8830.28       9163.25       120.94 o
   0   8   7       2382.71       2452.74        75.27 o
   2   8   7       1146.85       1096.92        55.46 o
   4   8   7       3622.42       3685.69       100.59 o
   6   8   7       1204.41       1110.07        53.55 o
   8   8   7       1007.60       1074.45        61.88 o
  10   8   7        940.96        966.55        73.67 o
 -13   9   7        731.77        558.22        64.54 o
 -11   9   7        422.15        424.11        69.38 o
  -9   9   7        719.60        736.94        50.18 o
  -7   9   7       4126.03       4180.55        73.45 o
  -5   9   7       3536.80       3625.95        40.41 o
  -3   9   7       2314.68       2378.48        40.51 o
  -1   9   7       1579.12       1651.95        43.13 o
   1   9   7       1810.24       1812.80        45.00 o
   3   9   7       4210.66       4108.41       142.56 o
   5   9   7       2177.76       2082.31        59.94 o
   7   9   7        814.15        834.87        58.97 o
   9   9   7        370.68        440.08        76.65 o
 -12  10   7        477.43        257.02        82.62 o
 -10  10   7        213.25        184.33        86.45 o
  -8  10   7       1632.10       1761.81        85.92 o
  -6  10   7       2687.29       2673.30        41.19 o
  -4  10   7       1627.60       1676.80        38.29 o
  -2  10   7       1978.73       1956.27        51.03 o
   0  10   7        689.14        718.97        48.76 o
   2  10   7       1946.33       1823.52        99.10 o
   4  10   7       3474.86       3507.55        60.56 o
   6  10   7        503.56        611.06       106.83 o
   8  10   7        241.16        189.96        61.39 o
 -11  11   7        412.74        432.29        61.84 o
  -9  11   7        298.97        236.13        88.86 o
  -7  11   7        901.59        872.49        57.89 o
  -5  11   7        884.18        882.94        42.16 o
  -3  11   7        466.45        476.80        40.28 o
  -1  11   7       1490.83       1403.30        49.86 o
   1  11   7       1008.88       1126.18        75.62 o
   3  11   7        592.89        651.06        47.15 o
   5  11   7        640.42        562.64        52.13 o
   7  11   7        260.87        303.87        67.69 o
  -8  12   7         86.52        103.59        79.00 o
  -6  12   7         77.21        -89.94       220.08 o
  -4  12   7        482.81        458.39        49.97 o
  -2  12   7        450.28        434.09        46.20 o
   0  12   7        719.53        736.37        54.68 o
   2  12   7        371.71        354.18        61.63 o
   4  12   7         23.18         25.58        51.09 o
   6  12   7        166.94        100.71        59.48 o
  -7  13   7         65.37         57.01       129.12 o
  -5  13   7         88.50         10.19        68.45 o
  -3  13   7        136.39        174.99        46.96 o
  -1  13   7        459.90        413.11        51.97 o
   1  13   7        168.02        134.55        49.07 o
   3  13   7         13.12        -40.24        53.65 o
  -2  14   7         31.26       -112.50       112.50 o
 -16   0   8       1868.51       1746.75        62.94 o
 -14   0   8       4546.69       4581.80        79.57 o
 -12   0   8       5713.62       5819.00        78.20 o
 -10   0   8      29336.18      30513.29       383.95 o
  -8   0   8      13304.72      13672.22       171.98 o
  -6   0   8       1474.27       1506.86        53.97 o
  -4   0   8      59219.85      57840.78      2320.69 o
  -2   0   8      60751.21      58267.91       207.60 o
   2   0   8      22482.20      22607.33       175.16 o
   4   0   8       7201.26       7332.60       320.37 o
   6   0   8      13408.35      14014.56       299.15 o
   8   0   8      10914.75      11153.67        83.89 o
  10   0   8       2877.43       2790.02       127.47 o
  12   0   8       1197.40       1160.01        65.77 o
 -17   1   8       1133.14       1305.80       129.10 o
 -15   1   8       1846.35       1899.05        43.64 o
 -13   1   8       5430.03       5487.58        54.34 o
 -11   1   8      14976.46      15249.60       189.48 o
  -9   1   8       7898.26       8213.54        48.80 o
  -7   1   8      13870.71      13724.11       118.03 o
  -5   1   8      49354.62      49887.28       431.53 o
  -3   1   8      15392.52      14711.94       109.43 o
   1   1   8      46452.59      45099.37       158.44 o
   3   1   8       6569.60       6304.51       108.75 o
   5   1   8      15288.33      15425.41       405.14 o
   7   1   8      15006.22      15542.11       152.93 o
   9   1   8       2291.92       2309.47        53.47 o
  11   1   8       2391.76       2343.37        73.58 o
  13   1   8       1716.88       1512.44        88.30 o
 -16   2   8       2384.89       2418.11        78.50 o
 -14   2   8       3710.87       3676.90        96.67 o
 -12   2   8       1593.85       1591.42        43.32 o
 -10   2   8       8511.85       8696.08        42.18 o
  -8   2   8      27138.28      27698.39       290.47 o
  -6   2   8      13407.14      13505.16       154.48 o
  -4   2   8      26971.62      26834.33       260.45 o
  -2   2   8      32077.29      31942.73       384.98 o
   0   2   8      10874.04      10634.99       196.16 o
   2   2   8      33108.97      31618.83       698.09 o
   4   2   8      23914.31      24384.17       378.80 o
   6   2   8       4913.52       4888.85        87.34 o
   8   2   8       5744.65       5834.08       113.57 o
  10   2   8       4557.81       4620.72       114.64 o
  12   2   8       1731.39       1618.66        48.07 o
 -15   3   8       1445.96       1399.80        50.47 o
 -13   3   8       3732.15       3706.56        90.15 o
 -11   3   8       2082.32       2099.82        39.27 o
  -9   3   8       3895.63       3945.26        59.25 o
  -7   3   8      38437.40      39075.96       397.77 o
  -5   3   8      23588.90      23536.35       229.44 o
  -3   3   8       5475.71       5362.10        44.18 o
  -1   3   8      18931.06      18514.48       192.70 o
   1   3   8      18375.22      18093.40       248.11 o
   3   3   8      23842.95      24454.06       514.18 o
   5   3   8      14232.05      14240.67       178.63 o
   7   3   8       2632.70       2702.42        62.98 o
   9   3   8       3262.57       3394.43        54.12 o
  11   3   8       2905.87       2833.59        48.52 o
  13   3   8       1446.04       1053.64       129.69 o
 -16   4   8        761.93        725.16        54.95 o
 -14   4   8       1925.77       1868.65        59.96 o
 -12   4   8       3415.60       3501.66        83.13 o
 -10   4   8       3166.29       3198.71        83.73 o
  -8   4   8      12108.88      12182.27       136.34 o
  -6   4   8       9032.34       9067.42       127.45 o
  -4   4   8       8002.29       7910.73        64.92 o
  -2   4   8      26923.54      27117.88       340.35 o
   0   4   8       8939.18       8797.09       184.42 o
   2   4   8       9814.25      10044.01       208.28 o
   4   4   8      13122.01      13359.72       153.65 o
   6   4   8       2152.27       2076.16        55.41 o
   8   4   8       4336.34       4394.89        71.68 o
  10   4   8       3145.02       3125.14        45.92 o
  12   4   8        461.19        425.13        49.51 o
 -15   5   8        388.52        264.36        52.39 o
 -13   5   8       3107.57       3092.95        54.07 o
 -11   5   8       5008.33       5182.19        84.02 o
  -9   5   8       2405.72       2507.26        58.68 o
  -7   5   8       4816.10       4862.04        74.71 o
  -5   5   8       4679.64       4707.02        97.02 o
  -3   5   8      11017.61      11038.37       162.28 o
  -1   5   8      18365.67      18557.21       356.10 o
   1   5   8       3461.23       3402.30       105.95 o
   3   5   8       2646.20       2468.27        48.22 o
   5   5   8       5280.99       5186.49        95.98 o
   7   5   8       2815.57       2799.64        51.39 o
   9   5   8       1760.02       1682.57        48.25 o
  11   5   8        621.82        616.37        50.03 o
 -14   6   8        391.70        365.88        56.58 o
 -12   6   8       2851.74       2979.76        46.59 o
 -10   6   8       4529.66       4646.85        72.20 o
  -8   6   8        571.30        543.47        48.03 o
  -6   6   8       2123.11       2258.41        37.53 o
  -4   6   8       6298.47       6447.77       130.96 o
  -2   6   8       6234.27       6051.26        97.76 o
   0   6   8       8013.93       7894.76       152.52 o
   2   6   8       1652.11       1589.49        50.83 o
   4   6   8        636.83        625.37        44.62 o
   6   6   8       3262.25       3147.27        48.02 o
   8   6   8       2027.32       1963.60        52.33 o
  10   6   8        308.71        302.34        56.44 o
 -15   7   8        543.18        763.18       115.45 o
 -13   7   8        115.81        123.22        56.59 o
 -11   7   8        542.18        575.05        47.11 o
  -9   7   8       2463.16       2531.05        40.85 o
  -7   7   8        971.75       1142.10        46.40 o
  -5   7   8       3023.81       3126.29        38.38 o
  -3   7   8       3011.64       3072.33        58.54 o
  -1   7   8        650.36        703.34        40.05 o
   1   7   8       2892.41       2957.25        50.27 o
   3   7   8       2316.15       2214.19        49.31 o
   5   7   8       1631.53       1564.56        53.85 o
   7   7   8        793.54        796.32        47.22 o
   9   7   8        117.04        104.69        56.75 o
  11   7   8        426.49        371.74        66.01 o
 -14   8   8         75.53        188.80        61.49 o
 -12   8   8         23.14        -35.80        73.64 o
 -10   8   8        399.84        434.22        41.61 o
  -8   8   8        424.13        429.79        43.22 o
  -6   8   8       3020.74       3226.37        38.92 o
  -4   8   8       1489.18       1498.83        38.12 o
  -2   8   8        343.42        300.63        41.40 o
   0   8   8       2263.94       2191.73        62.14 o
   2   8   8       3011.49       2948.37        67.93 o
   4   8   8        293.46        187.85        50.99 o
   6   8   8        802.57        781.81        88.90 o
   8   8   8        193.22        129.59        51.44 o
  10   8   8         89.19        147.61        67.98 o
 -13   9   8         15.60         34.08        74.77 o
 -11   9   8         92.74         58.95        60.13 o
  -9   9   8        777.75        821.27        56.23 o
  -7   9   8        410.45        407.19        39.06 o
  -5   9   8         97.16        145.16        36.76 o
  -3   9   8       1080.37       1176.72        39.38 o
  -1   9   8         15.97        -30.24        43.12 o
   1   9   8        256.80        298.74        49.01 o
   3   9   8       1676.31       1735.33        67.24 o
   5   9   8         98.05         59.67        45.25 o
   7   9   8         15.94         43.95        46.90 o
   9   9   8        149.08        143.66        65.02 o
 -12  10   8        260.34        281.81        80.99 o
 -10  10   8          8.07         22.52       131.32 o
  -8  10   8          2.93         10.29        49.55 o
  -6  10   8        154.38        145.51        43.38 o
  -4  10   8          6.59        -25.67        40.14 o
  -2  10   8        207.72        194.67        49.25 o
   0  10   8        548.26        609.18        48.96 o
   2  10   8         14.08         -1.58        62.95 o
   4  10   8         15.87        -17.99        42.38 o
   6  10   8         96.40         86.47        50.64 o
   8  10   8        100.84         43.22        57.10 o
 -11  11   8         17.81          7.39        94.25 o
  -9  11   8         63.14        137.57        70.38 o
  -7  11   8         12.80        -43.03        64.39 o
  -5  11   8        233.05        163.94        47.81 o
  -3  11   8        655.47        669.93        41.05 o
  -1  11   8        120.13        130.34        49.44 o
   1  11   8        302.38        186.03        65.81 o
   3  11   8         30.51         28.10        42.42 o
   5  11   8          1.54        -52.30        52.30 o
   7  11   8          0.75         36.55        60.48 o
  -8  12   8         19.56        -33.84        77.35 o
  -6  12   8         51.43        -59.10        59.10 o
  -4  12   8         66.37         18.76        50.92 o
  -2  12   8          1.79         -3.42        45.43 o
   0  12   8         71.19        120.16        47.97 o
   2  12   8        124.16        142.22        55.03 o
   4  12   8          1.51        -52.95        52.95 o
  -5  13   8          0.26         -8.63        56.55 o
  -3  13   8          5.94         -0.11        49.11 o
  -1  13   8         75.81          9.74        45.01 o
   1  13   8          4.01        -15.46        49.93 o
 -15   1   9          6.75        -28.69        41.33 o
 -13   1   9       1759.06       1820.97        47.35 o
 -11   1   9         72.67        125.51        39.51 o
  -9   1   9        331.34        382.85        34.76 o
  -7   1   9       2741.11       2652.67        38.86 o
  -5   1   9        627.41        473.40        36.28 o
  -3   1   9       2257.56       2199.44        42.02 o
   1   1   9       1454.13        882.87       101.00 o
   3   1   9        763.98        765.71        85.61 o
   5   1   9       2907.91       2865.88       128.18 o
   7   1   9        111.67         93.76        65.22 o
   9   1   9         14.03         32.89        66.83 o
  11   1   9          8.73         -5.24        42.98 o
 -16   2   9        113.30         67.76        49.13 o
 -14   2   9        259.23        167.67        45.72 o
 -12   2   9       1478.66       1555.96        51.87 o
 -10   2   9        301.41        267.16        40.02 o
  -8   2   9        349.88        354.93        40.21 o
  -6   2   9       2623.61       2599.29        39.37 o
  -4   2   9       3452.42       3379.00        40.47 o
  -2   2   9       5469.07       5487.54        50.13 o
   0   2   9         35.11        -10.58        64.51 o
   2   2   9        275.96        -36.09       103.60 o
   4   2   9       5738.86       5854.38       109.11 o
   6   2   9        373.74        403.28        51.03 o
   8   2   9        332.68        301.89        44.95 o
  10   2   9        243.63        187.82        48.80 o
  12   2   9         14.83         16.10        48.79 o
 -15   3   9         30.10          9.77        48.79 o
 -13   3   9       1574.58       1508.43        42.46 o
 -11   3   9        310.46        304.80        38.95 o
  -9   3   9        379.13        425.45        36.32 o
  -7   3   9       8969.02       9180.50       114.35 o
  -5   3   9        229.37        190.60        35.48 o
  -3   3   9        496.39        490.43        40.54 o
  -1   3   9       9898.93       9722.83       101.68 o
   1   3   9       1079.31       1079.38        53.26 o
   3   3   9       1380.04       1388.45        73.38 o
   5   3   9       2252.61       2312.69        60.59 o
   7   3   9        281.54        215.15        63.60 o
   9   3   9        386.22        420.62        52.07 o
  11   3   9        502.87        516.73        47.51 o
 -16   4   9        920.04        816.95        87.10 o
 -14   4   9         26.16        -58.96        58.96 o
 -12   4   9         96.11         32.37        48.20 o
 -10   4   9       5966.65       5966.22        54.26 o
  -8   4   9       1228.55       1231.26        39.09 o
  -6   4   9       1027.36       1061.13        40.47 o
  -4   4   9       3790.74       3802.65        53.76 o
  -2   4   9        506.82        476.85        52.04 o
   0   4   9       5831.36       6004.11       138.49 o
   2   4   9       7648.83       7979.27       127.85 o
   4   4   9        420.23        494.44        42.65 o
   6   4   9        116.28        134.26        47.87 o
   8   4   9       1319.14       1339.92        52.67 o
  10   4   9       1232.79       1350.24        46.95 o
  12   4   9        210.58        161.88        50.90 o
 -15   5   9        453.70        475.74        79.21 o
 -13   5   9        887.94        763.10        66.98 o
 -11   5   9        600.65        600.01        43.54 o
  -9   5   9       2442.73       2506.08        42.12 o
  -7   5   9       4285.68       4501.56        65.94 o
  -5   5   9       2106.23       2131.58        38.53 o
  -3   5   9       1592.02       1629.56        38.38 o
  -1   5   9       5961.76       6453.33       244.13 o
   1   5   9       6945.67       7211.33        78.33 o
   3   5   9        706.51        806.46        46.80 o
   5   5   9       1459.78       1517.94        45.57 o
   7   5   9       2068.07       2150.07        82.34 o
   9   5   9        328.17        445.46        48.57 o
  11   5   9        782.95        680.38        51.06 o
 -14   6   9        605.96        534.22        55.71 o
 -12   6   9        531.57        537.91        45.53 o
 -10   6   9       5354.79       5372.68       103.49 o
  -8   6   9        477.31        519.11        35.90 o
  -6   6   9       1839.33       1940.48        45.21 o
  -4   6   9      16493.11      17098.61       300.44 o
  -2   6   9       1507.90       1576.21        60.78 o
   0   6   9       2271.72       2377.34        75.49 o
   2   6   9       6217.29       6641.86       128.13 o
   4   6   9       1085.55       1205.73        42.48 o
   6   6   9       2442.95       2500.51        57.49 o
   8   6   9       1794.94       1919.74        54.83 o
  10   6   9        236.77        230.52        57.66 o
 -13   7   9       2289.39       2169.40        61.38 o
 -11   7   9        636.86        648.89        46.23 o
  -9   7   9       1348.20       1355.73        40.20 o
  -7   7   9       3815.49       3917.49        47.47 o
  -5   7   9       3762.41       3841.83        38.01 o
  -3   7   9       7066.13       7375.31        92.99 o
  -1   7   9       3846.35       3890.99        93.99 o
   1   7   9       1156.20       1158.68        47.58 o
   3   7   9       2503.88       2657.14        62.08 o
   5   7   9       4171.49       4331.69        53.79 o
   7   7   9       1790.08       1896.11       119.72 o
   9   7   9        182.62        143.46        56.95 o
 -12   8   9        838.96        775.39        57.64 o
 -10   8   9       1608.81       1622.20        41.29 o
  -8   8   9       1462.39       1480.89        60.29 o
  -6   8   9       2027.30       2139.74        37.73 o
  -4   8   9       4110.03       4185.77        53.99 o
  -2   8   9       2510.74       2514.49        42.41 o
   0   8   9       1560.38       1580.37        50.19 o
   2   8   9       3222.26       3437.59        55.01 o
   4   8   9       2086.70       2153.13        53.91 o
   6   8   9        838.83        919.16        55.12 o
   8   8   9        794.28        799.75        60.48 o
 -13   9   9        522.18        422.86        89.58 o
 -11   9   9        290.75        180.32        57.43 o
  -9   9   9       1006.94       1003.01        46.03 o
  -7   9   9       3127.26       3102.65        40.74 o
  -5   9   9        220.71        230.68        36.33 o
  -3   9   9        979.24        925.57        39.78 o
  -1   9   9       3518.60       3663.77        83.98 o
   1   9   9        890.47       1022.05        52.47 o
   3   9   9       1819.46       1959.14       111.84 o
   5   9   9        887.98        911.77        53.02 o
   7   9   9        116.98        173.29        59.74 o
   9   9   9        594.86        540.70       101.65 o
 -12  10   9        334.36        137.71       135.93 o
 -10  10   9        419.46        300.98        65.50 o
  -8  10   9        787.24        804.47        47.72 o
  -6  10   9       1049.00       1048.39        42.99 o
  -4  10   9        205.06        164.02        39.54 o
  -2  10   9        849.23        799.63        42.39 o
   0  10   9       1956.75       1934.85        91.14 o
   2  10   9        935.37       1010.07        69.71 o
   4  10   9        315.63        382.64        43.48 o
   6  10   9        204.52        182.32        51.35 o
  -9  11   9        289.29        208.68        58.12 o
  -7  11   9        430.31        418.86        65.10 o
  -5  11   9        623.04        580.25        47.64 o
  -3  11   9        676.73        685.96        40.91 o
  -1  11   9        880.26        843.31        44.92 o
   1  11   9        348.28        307.95        52.58 o
   3  11   9        386.09        365.16        46.80 o
   5  11   9        428.45        446.47        52.68 o
  -8  12   9        111.41        160.48        81.06 o
  -6  12   9        562.35        455.17        56.50 o
  -4  12   9        715.65        624.27        49.46 o
  -2  12   9        329.71        254.92        46.16 o
   0  12   9        424.98        371.07        43.56 o
   2  12   9        206.71        232.90        60.93 o
   4  12   9        169.45        150.07        51.68 o
  -5  13   9        456.34        366.47        50.10 o
  -3  13   9        421.60        312.42        48.84 o
  -1  13   9         51.63         71.53        46.39 o
   1  13   9        157.02        194.68        65.98 o
 -16   0  10       2710.81       2635.60       111.66 o
 -14   0  10       3100.39       3195.35       132.89 o
 -12   0  10       4583.92       4473.36        71.99 o
 -10   0  10       6990.50       7134.52       133.83 o
  -8   0  10       5406.13       5440.54        58.91 o
  -6   0  10      30848.73      31304.64       868.57 o
  -4   0  10      51257.69      51031.85      1538.89 o
   2   0  10      32455.15      33410.88       181.04 o
   4   0  10       8744.11       8652.22       357.83 o
   6   0  10      11625.67      12266.51       237.49 o
   8   0  10       5296.78       5520.99        86.89 o
  10   0  10        692.63        604.01        61.54 o
  12   0  10       2107.05       1873.32        69.10 o
 -15   1  10       4860.85       4976.63       144.13 o
 -13   1  10       3664.63       3762.00        86.50 o
 -11   1  10       2687.64       2777.25        44.16 o
  -9   1  10      14005.93      14541.72       140.72 o
  -7   1  10      11884.17      12022.04       126.88 o
  -5   1  10      20260.95      20513.68       312.99 o
  -3   1  10      29888.09      29261.35       452.50 o
   1   1  10      11882.00      11412.12       107.26 o
   3   1  10      14556.98      14488.20       278.13 o
   5   1  10      13503.91      13857.90       477.30 o
   7   1  10       5013.06       5164.96        72.33 o
   9   1  10       2008.19       1961.45        51.70 o
  11   1  10       2023.37       1878.55        51.05 o
 -16   2  10        910.97        844.35        61.33 o
 -14   2  10        904.59        945.47        46.11 o
 -12   2  10       7137.56       7211.59        50.56 o
 -10   2  10      10431.58      10730.16        92.98 o
  -8   2  10       9068.34       9308.54        94.77 o
  -6   2  10      11061.54      11253.75       115.12 o
  -4   2  10      10255.99      10264.43        93.06 o
  -2   2  10      14783.10      14640.24        82.38 o
   0   2  10      24602.66      23935.26       659.62 o
   2   2  10      16109.83      15920.55       554.53 o
   4   2  10       3157.69       3216.89        71.01 o
   6   2  10       3686.99       3864.30        57.06 o
   8   2  10       5461.59       5634.46        62.66 o
  10   2  10       1912.14       1839.44        49.84 o
  12   2  10        871.85        665.09        65.19 o
 -15   3  10        790.32        735.57        61.93 o
 -13   3  10       2980.24       2910.76        48.32 o
 -11   3  10       5223.94       5489.70        55.40 o
  -9   3  10      11047.27      11488.44       107.87 o
  -7   3  10      10439.64      10635.54        63.43 o
  -5   3  10       1339.14       1309.22        38.37 o
  -3   3  10      13361.73      13105.98       127.98 o
  -1   3  10      30450.67      30768.51       525.64 o
   1   3  10       6018.85       5831.19       111.00 o
   3   3  10       5866.85       6071.97        91.47 o
   5   3  10       4635.66       4739.23       101.93 o
   7   3  10       1680.78       1697.76        68.78 o
   9   3  10       3763.26       3850.49        49.47 o
  11   3  10       1206.24       1153.18        58.37 o
 -16   4  10        587.55        559.41        54.90 o
 -14   4  10        801.28        701.22        53.73 o
 -12   4  10       4498.40       4612.95        74.31 o
 -10   4  10       2526.13       2526.33        47.41 o
  -8   4  10       6036.76       6259.79        98.58 o
  -6   4  10      11403.45      11702.35       164.99 o
  -4   4  10       3390.87       3360.06        48.06 o
  -2   4  10      11763.67      11744.16        68.44 o
   0   4  10      11446.92      11420.47        90.45 o
   2   4  10       4327.63       4420.57        92.68 o
   4   4  10       5876.78       5896.73        87.34 o
   6   4  10       2618.16       2529.84        46.00 o
   8   4  10       2024.38       2042.17        66.82 o
  10   4  10       1374.90       1323.59        47.45 o
 -15   5  10       1086.92        991.74        65.96 o
 -13   5  10       1632.27       1577.42        51.07 o
 -11   5  10       1211.76       1282.67        43.61 o
  -9   5  10        967.37       1014.77        39.26 o
  -7   5  10       6560.94       6684.82        88.62 o
  -5   5  10      10929.76      11042.38       131.74 o
  -3   5  10       7323.22       7339.15        79.15 o
  -1   5  10       3587.19       3601.41        88.90 o
   1   5  10       1918.64       1869.41        87.30 o
   3   5  10       6756.93       6841.02        69.01 o
   5   5  10       6206.74       6251.91       109.94 o
   7   5  10       1408.39       1329.76        70.88 o
   9   5  10        734.55        786.41        48.42 o
  11   5  10        445.21        300.76        68.15 o
 -14   6  10        950.96        982.32        56.08 o
 -12   6  10        573.26        587.34        58.05 o
 -10   6  10        675.32        767.06        52.83 o
  -8   6  10       1481.07       1506.79        38.04 o
  -6   6  10       6322.75       6582.44        90.13 o
  -4   6  10       5457.46       5399.67       108.75 o
  -2   6  10       1482.67       1425.14        41.31 o
   0   6  10       2597.58       2663.73        71.35 o
   2   6  10       2729.34       2605.13        48.01 o
   4   6  10       3505.60       3403.20        45.00 o
   6   6  10       2387.49       2281.71        60.63 o
   8   6  10        314.56        363.65        51.68 o
  10   6  10        355.33        272.10        59.69 o
 -13   7  10        159.05         45.89        63.63 o
 -11   7  10       1248.12       1243.33        53.12 o
  -9   7  10       1231.39       1207.60        55.63 o
  -7   7  10        171.89        157.54        36.15 o
  -5   7  10       2797.06       2823.57        40.92 o
  -3   7  10       1984.48       1943.73        38.95 o
  -1   7  10        351.17        396.28        46.76 o
   1   7  10       3608.09       3626.22        49.60 o
   3   7  10       1013.40        978.69        48.79 o
   5   7  10        148.61        180.75        58.24 o
   7   7  10       1012.36        705.08       131.50 o
   9   7  10        251.92        230.10        57.33 o
 -12   8  10         34.88         58.44        63.62 o
 -10   8  10       1413.43       1400.27        85.69 o
  -8   8  10       1136.75       1114.47        49.59 o
  -6   8  10         82.55         49.69        36.18 o
  -4   8  10        159.13        166.87        35.76 o
  -2   8  10       1083.56       1041.66        42.16 o
   0   8  10       1855.33       1843.11        47.02 o
   2   8  10        405.50        451.26        56.98 o
   4   8  10         20.87        125.03        49.28 o
   6   8  10        128.57         57.76        44.88 o
   8   8  10        161.55        177.09        60.31 o
 -11   9  10        319.82        267.60        56.28 o
  -9   9  10        283.36        352.87        53.84 o
  -7   9  10         18.54         -1.74        37.04 o
  -5   9  10         76.99        126.52        35.81 o
  -3   9  10        381.54        415.83        55.12 o
  -1   9  10        115.89        132.94        67.46 o
   1   9  10        522.45        496.22        47.74 o
   3   9  10         59.73         89.15        42.82 o
   5   9  10         52.43        -25.46        52.17 o
   7   9  10        300.42        263.58        56.38 o
 -10  10  10         14.73         38.06        58.97 o
  -8  10  10        327.00        306.29        62.65 o
  -6  10  10         59.36         42.47        43.15 o
  -4  10  10         20.15         31.88        40.40 o
  -2  10  10        395.16        404.32        46.99 o
   0  10  10          4.01         35.84        47.80 o
   2  10  10          6.65        -46.31        46.31 o
   4  10  10        438.49        439.81        69.27 o
   6  10  10         47.69         20.49        52.16 o
  -9  11  10        176.58        147.85        61.51 o
  -7  11  10        145.52        147.04        57.34 o
  -5  11  10        302.14        338.96        47.74 o
  -3  11  10          6.41         24.73        48.34 o
  -1  11  10         13.83          3.29        45.89 o
   1  11  10          2.23         30.64        46.24 o
   3  11  10        132.30         72.15        67.21 o
   5  11  10         77.85        114.12        52.83 o
  -6  12  10          7.42         50.94        52.61 o
  -4  12  10          8.16         10.95        45.11 o
  -2  12  10         12.51         46.42        45.15 o
   0  12  10          1.92         46.43        44.55 o
   2  12  10          5.08         10.41        55.38 o
  -3  13  10         67.78         23.80        65.53 o
  -1  13  10          3.61        133.10       116.34 o
 -15   1  11         73.48         41.42        40.35 o
 -13   1  11         29.07         72.40        44.26 o
 -11   1  11        162.52        115.01        55.91 o
  -9   1  11         28.35         19.22        37.82 o
  -7   1  11       2181.55       2214.79        53.66 o
  -5   1  11         63.50        -57.62        57.62 o
  -3   1  11         23.09        -57.47        57.47 o
   1   1  11         32.26        -92.19        92.19 o
   3   1  11       1673.53       1489.23        54.92 o
   5   1  11        333.98        338.54        57.75 o
   7   1  11        264.99        250.16        48.69 o
   9   1  11         97.44         62.02        47.17 o
  11   1  11        110.61         67.08        46.21 o
 -16   2  11         56.16          1.51        49.29 o
 -14   2  11        109.56         12.76        45.07 o
 -12   2  11        600.22        595.61        46.15 o
 -10   2  11        280.05        293.28        34.84 o
  -8   2  11        593.53        613.43        36.11 o
  -6   2  11       5714.51       5852.35        96.10 o
  -4   2  11        144.92         33.40        37.49 o
  -2   2  11        183.11        -21.40        65.77 o
   0   2  11       2025.30       1891.34        98.40 o
   2   2  11        215.32        136.18        56.25 o
   4   2  11       1620.25       1684.13        49.44 o
   6   2  11        174.34        170.36        53.95 o
   8   2  11          9.32        -16.94        47.53 o
  10   2  11        319.77        328.86        51.07 o
 -15   3  11        206.55        127.16        47.81 o
 -13   3  11        336.54        278.99        46.34 o
 -11   3  11       1066.89       1098.24        43.24 o
  -9   3  11       1284.67       1296.28        39.49 o
  -7   3  11       1277.13       1363.27        34.99 o
  -5   3  11        403.84        312.50        37.38 o
  -3   3  11       3760.70       3695.26        59.48 o
  -1   3  11       3553.66       3557.30       104.09 o
   1   3  11        191.31        181.97        58.11 o
   3   3  11       1886.11       1985.18        42.27 o
   5   3  11        790.77        769.71        62.61 o
   7   3  11        158.70        208.65        67.54 o
   9   3  11        743.32        697.63        45.14 o
  11   3  11        116.20        111.53        60.49 o
 -14   4  11        286.76        283.64        53.03 o
 -12   4  11       2423.45       2475.19        43.85 o
 -10   4  11       2383.71       2352.06        36.62 o
  -8   4  11        449.80        467.88        33.63 o
  -6   4  11       2722.53       2797.38        36.50 o
  -4   4  11       2783.07       2974.75        73.25 o
  -2   4  11       2370.16       2424.77        52.38 o
   0   4  11       7445.09       7876.89       108.14 o
   2   4  11        529.11        553.15        55.46 o
   4   4  11        128.65        142.01        54.87 o
   6   4  11       2771.39       2915.73        45.79 o
   8   4  11        721.68        695.27        45.70 o
  10   4  11        115.34         92.80        53.76 o
 -15   5  11        729.64        606.67        67.33 o
 -13   5  11        189.95        126.87        61.98 o
 -11   5  11       1605.55       1678.05        47.36 o
  -9   5  11       4730.89       4935.73        64.95 o
  -7   5  11        235.03        222.97        40.59 o
  -5   5  11       2177.06       2317.51        37.57 o
  -3   5  11       8752.98       9010.18       112.66 o
  -1   5  11       1186.98       1322.47        51.71 o
   1   5  11       1956.29       2135.70        62.00 o
   3   5  11       2548.49       2665.95        69.99 o
   5   5  11        635.92        668.56        46.64 o
   7   5  11       1334.00       1456.58        48.75 o
   9   5  11        557.23        494.77        53.53 o
 -14   6  11        697.25        625.29        58.14 o
 -12   6  11        416.34        319.70        57.22 o
 -10   6  11        863.37        871.17        43.59 o
  -8   6  11       1618.08       1711.89        44.17 o
  -6   6  11       3686.90       3870.60        72.90 o
  -4   6  11       3442.47       3528.59        64.18 o
  -2   6  11        349.01        391.34        39.92 o
   0   6  11       3371.55       3757.47        90.79 o
   2   6  11       3174.64       3430.05        51.71 o
   4   6  11        732.72        797.07        41.69 o
   6   6  11       1883.18       1939.44        62.75 o
   8   6  11        339.31        291.76        47.30 o
 -13   7  11        243.22        174.34        56.34 o
 -11   7  11        155.03        104.88        43.95 o
  -9   7  11       2067.58       2080.00        74.37 o
  -7   7  11       1601.72       1656.49        37.03 o
  -5   7  11       1700.27       1797.35        36.57 o
  -3   7  11       3311.73       3449.17        61.36 o
  -1   7  11        350.44        306.89        47.55 o
   1   7  11       1718.68       1915.55        51.99 o
   3   7  11       4240.93       4626.85        51.62 o
   5   7  11        472.36        472.73        48.75 o
   7   7  11        324.03        322.29        53.94 o
   9   7  11        550.62        561.20        73.06 o
 -12   8  11        744.67        732.07        87.88 o
 -10   8  11        240.72        205.54        90.93 o
  -8   8  11       1584.14       1647.52        50.58 o
  -6   8  11       2201.21       2213.76        38.43 o
  -4   8  11        630.71        618.97        35.69 o
  -2   8  11       1819.26       1865.17        47.79 o
   0   8  11       2275.38       2488.62        54.73 o
   2   8  11        969.74        991.06        51.56 o
   4   8  11       1007.04       1061.34        48.56 o
   6   8  11        627.18        580.49        52.63 o
   8   8  11        266.87        169.64        75.33 o
 -11   9  11        970.37        980.08        59.14 o
  -9   9  11        712.81        743.18        62.88 o
  -7   9  11        842.65        837.22        40.44 o
  -5   9  11        678.02        690.69        38.59 o
  -3   9  11       1947.51       2003.29        68.22 o
  -1   9  11       2248.04       2196.43        57.99 o
   1   9  11        570.47        614.89        48.39 o
   3   9  11        746.85        764.83        49.73 o
   5   9  11        449.39        389.03        56.36 o
   7   9  11        365.49        367.28        52.33 o
 -10  10  11        452.26        499.02        58.90 o
  -8  10  11        579.84        497.05        53.71 o
  -6  10  11        841.01        891.77        49.07 o
  -4  10  11        423.39        372.81        39.19 o
  -2  10  11       1769.74       1690.78        49.60 o
   0  10  11       1118.12       1172.90        47.26 o
   2  10  11        124.48        110.01        45.96 o
   4  10  11        578.11        426.76        56.80 o
   6  10  11        495.64        587.75       132.42 o
  -9  11  11        198.43        163.06        61.07 o
  -7  11  11        303.76        270.92        57.77 o
  -5  11  11        874.97        833.48        82.59 o
  -3  11  11        303.52        255.61        43.49 o
  -1  11  11        348.03        313.30        44.89 o
   1  11  11        504.29        436.14        46.14 o
   3  11  11        248.69        196.50        55.38 o
  -6  12  11        238.98        180.35        54.06 o
  -4  12  11        238.59        154.59        46.17 o
  -2  12  11        109.57         99.53        47.21 o
   0  12  11        116.29         90.65        46.98 o
   2  12  11        295.83        204.58       127.05 o
 -16   0  12       1081.16        941.62        65.07 o
 -14   0  12       2502.96       2385.96       120.65 o
 -12   0  12       1573.00       1579.05       100.77 o
 -10   0  12       5809.41       5894.41        59.60 o
  -8   0  12      17653.85      19183.73       106.04 o
  -6   0  12       8026.24       8245.99       178.32 o
  -4   0  12       4372.91       4630.33       264.03 o
  -2   0  12       8594.56       8419.43       124.18 o
   0   0  12      13905.41      13704.21       104.03 o
   2   0  12      12947.59      13605.01       142.88 o
   4   0  12       3973.72       3915.18       257.54 o
   6   0  12       2183.28       2502.72        84.96 o
   8   0  12       1750.06       1752.19        65.44 o
  10   0  12       1344.67       1287.90        63.41 o
 -15   1  12       1954.27       1835.35        68.70 o
 -13   1  12       1019.73       1064.64        45.61 o
 -11   1  12       5737.03       5716.11        46.46 o
  -9   1  12      12100.31      12793.71        77.82 o
  -7   1  12       3421.57       3662.67        75.78 o
  -5   1  12      13324.47      13262.76       199.48 o
  -3   1  12      12917.10      13377.59       207.33 o
  -1   1  12       4448.84       4564.53        90.60 o
   1   1  12      17575.59      17685.55       113.59 o
   3   1  12       7392.81       7258.70        55.11 o
   5   1  12       1714.88       1705.75        78.05 o
   7   1  12       3828.68       3907.07        90.52 o
   9   1  12       1836.74       1808.76        45.00 o
 -16   2  12        605.12        570.07        46.42 o
 -14   2  12       3380.28       3383.86        74.76 o
 -12   2  12       4577.57       4683.59       105.11 o
 -10   2  12       1897.89       1990.01        36.34 o
  -8   2  12       7738.39       7884.66        62.10 o
  -6   2  12      11172.75      11561.75       140.44 o
  -4   2  12       9326.98       9621.67       132.51 o
  -2   2  12      18081.39      18747.56       490.25 o
   0   2  12       7141.48       7045.64       114.92 o
   2   2  12       3451.66       3481.82        76.39 o
   4   2  12       8364.31       8509.24       172.18 o
   6   2  12       4902.81       5055.36       182.79 o
   8   2  12       1821.41       1844.45        62.86 o
  10   2  12        990.42        814.12        44.86 o
 -15   3  12        919.03        953.75        46.03 o
 -13   3  12       3134.79       3073.96        76.53 o
 -11   3  12       4947.71       5075.95        72.58 o
  -9   3  12       1765.97       1937.58        61.82 o
  -7   3  12       4589.17       4649.39        70.19 o
  -5   3  12      13093.01      13314.99       160.23 o
  -3   3  12      13610.89      13897.58       165.20 o
  -1   3  12       8707.88       8710.49       141.61 o
   1   3  12       3246.49       3252.48        58.10 o
   3   3  12       4422.07       4587.66       101.11 o
   5   3  12       5915.00       5907.58       114.92 o
   7   3  12       3074.64       3037.97        56.48 o
   9   3  12       1321.05       1177.61        46.81 o
 -14   4  12       1060.26        978.64        75.33 o
 -12   4  12       2819.97       2791.64        47.38 o
 -10   4  12       1275.90       1311.44        51.45 o
  -8   4  12       4468.91       4483.01        38.47 o
  -6   4  12       7914.77       8024.69        82.44 o
  -4   4  12       2590.89       2555.16        66.86 o
  -2   4  12       8541.06       8635.35       129.79 o
   0   4  12       5154.50       5241.28       172.50 o
   2   4  12       1840.57       1812.10        54.52 o
   4   4  12       5978.03       6295.06       122.23 o
   6   4  12       1793.20       1789.34        44.30 o
   8   4  12        611.92        570.22        44.74 o
  10   4  12        933.41        725.46        60.35 o
 -15   5  12        267.31        222.71        59.74 o
 -13   5  12        407.46        425.18        52.87 o
 -11   5  12       1986.16       2053.95        49.40 o
  -9   5  12       2282.53       2411.97        50.84 o
  -7   5  12       4115.18       4282.47        57.02 o
  -5   5  12       2356.08       2312.23        37.99 o
  -3   5  12        611.75        581.02        47.26 o
  -1   5  12       4386.02       4350.38        58.60 o
   1   5  12       4951.50       5126.17       126.53 o
   3   5  12       1751.52       1856.61        59.70 o
   5   5  12        891.63        770.15        58.80 o
   7   5  12        478.44        469.70        49.39 o
   9   5  12        561.83        538.76        54.58 o
 -14   6  12        186.39        160.69        67.59 o
 -12   6  12        172.03        155.14        81.40 o
 -10   6  12       2152.58       2133.29        42.80 o
  -8   6  12       1958.51       2018.68        37.93 o
  -6   6  12       1123.28       1127.59        36.54 o
  -4   6  12       1247.68       1176.28        38.01 o
  -2   6  12        617.24        693.84       127.89 o
   0   6  12       2509.37       2661.88       109.99 o
   2   6  12       2758.09       2763.16        71.44 o
   4   6  12        515.80        553.20        44.74 o
   6   6  12        202.19        147.46        45.11 o
   8   6  12        312.23        208.05        54.38 o
 -13   7  12        332.08        265.94        57.08 o
 -11   7  12        374.94        432.49        60.14 o
  -9   7  12        688.86        711.11        40.69 o
  -7   7  12        545.87        564.36        41.52 o
  -5   7  12       1139.25       1177.76        70.99 o
  -3   7  12       1291.92       1266.17        38.96 o
  -1   7  12        945.55        896.94        64.06 o
   1   7  12       1203.33       1182.74        47.08 o
   3   7  12        255.36        266.98        47.35 o
   5   7  12        336.84        214.31        50.24 o
   7   7  12        732.25        603.92        61.67 o
 -12   8  12         86.20         85.30        57.48 o
 -10   8  12        517.87        514.85        53.65 o
  -8   8  12         54.25         26.85        40.94 o
  -6   8  12         81.11        122.32        37.63 o
  -4   8  12       3581.60       3468.62        88.61 o
  -2   8  12        539.91        543.08        48.06 o
   0   8  12         23.06        111.28        54.95 o
   2   8  12        639.65        552.68        41.54 o
   4   8  12        243.40        230.09        47.87 o
   6   8  12        426.83        360.61        62.73 o
 -11   9  12          9.24          7.12        51.64 o
  -9   9  12         23.67         -8.79        55.39 o
  -7   9  12        372.49        373.23        44.80 o
  -5   9  12         85.42         37.95        38.64 o
  -3   9  12        539.67        564.46        44.81 o
  -1   9  12        379.42        306.14        46.42 o
   1   9  12          6.40         57.55        46.35 o
   3   9  12        137.13        185.88        47.27 o
   5   9  12        300.22        198.35        54.44 o
 -10  10  12         64.39         71.99        58.70 o
  -8  10  12         48.85        113.65        50.48 o
  -6  10  12         14.23         68.12        45.72 o
  -4  10  12         44.48        -15.29        45.40 o
  -2  10  12          2.15          8.27        44.57 o
   0  10  12          7.64         10.93        47.66 o
   2  10  12        195.68        165.78        46.70 o
   4  10  12         31.35         -1.48        58.77 o
  -7  11  12        241.81        164.17        51.96 o
  -5  11  12        162.03        157.05        46.96 o
  -3  11  12        138.19        141.63        43.30 o
  -1  11  12        184.57        150.90        46.57 o
   1  11  12          1.68         -0.50        48.60 o
   3  11  12          0.54         67.67        62.85 o
  -4  12  12          1.71         -3.80        47.42 o
  -2  12  12         40.18         53.41        50.66 o
   0  12  12         11.65         25.04       103.32 o
 -15   1  13        100.70        104.70        41.42 o
 -13   1  13          3.10        -17.93        41.08 o
 -11   1  13        714.43        735.82        46.62 o
  -9   1  13        254.02        310.61        49.77 o
  -7   1  13        750.51        782.71        44.88 o
  -5   1  13         60.22        -46.95        46.95 o
  -3   1  13        192.59         96.24        47.63 o
  -1   1  13       1874.06       1745.40        54.86 o
   1   1  13        405.00        214.51        53.68 o
   3   1  13          3.33        -44.18        44.18 o
   5   1  13          2.78        -27.09        52.92 o
   7   1  13          2.91        -43.19        43.19 o
   9   1  13        129.99         64.35        51.07 o
 -14   2  13         18.61        -40.74        40.74 o
 -12   2  13        260.73        228.25        40.12 o
 -10   2  13        541.98        545.41        34.81 o
  -8   2  13       1651.61       1740.23        48.31 o
  -6   2  13        441.82        449.12        42.31 o
  -4   2  13        225.24        169.40        48.77 o
  -2   2  13       1849.17       1670.93        68.97 o
   0   2  13       1852.87       1942.69        49.71 o
   2   2  13         16.07        -43.87        43.87 o
   4   2  13        429.43        364.39        68.16 o
   6   2  13         51.28        107.61        87.20 o
   8   2  13         26.54         41.65        44.93 o
 -15   3  13         35.43         60.18        45.72 o
 -13   3  13        350.72        313.54        51.09 o
 -11   3  13       1221.30       1179.41        42.01 o
  -9   3  13         40.51         -6.40        37.44 o
  -7   3  13       1170.36       1133.22        70.45 o
  -5   3  13       2878.25       3028.53        53.76 o
  -3   3  13        284.08        254.99        47.38 o
  -1   3  13       1276.36       1296.59        45.90 o
   1   3  13        736.43        716.27        52.29 o
   3   3  13        401.26        442.34        43.12 o
   5   3  13        718.61        786.14        44.00 o
   7   3  13        333.04        268.89        47.45 o
   9   3  13        141.10        178.57        47.45 o
 -14   4  13       1213.53       1119.21        80.28 o
 -12   4  13         99.21         31.38        45.34 o
 -10   4  13        227.03        274.96        36.98 o
  -8   4  13        722.40        660.74        37.69 o
  -6   4  13        987.28       1022.48        34.32 o
  -4   4  13       3980.76       4140.87        95.12 o
  -2   4  13       1536.73       1673.09        46.24 o
   0   4  13        165.59        130.42        81.05 o
   2   4  13        716.31        794.85        42.33 o
   4   4  13       1775.89       1969.58        49.38 o
   6   4  13        989.66       1032.06        45.76 o
   8   4  13        107.05         39.19        45.90 o
 -13   5  13        451.65        486.16        52.14 o
 -11   5  13       1053.59       1084.15        39.91 o
  -9   5  13        338.42        371.67        34.64 o
  -7   5  13        584.02        657.28        37.01 o
  -5   5  13       4264.52       4464.35       100.98 o
  -3   5  13       1531.31       1663.07        60.82 o
  -1   5  13        315.85        394.38        51.44 o
   1   5  13       2406.91       2642.31        66.10 o
   3   5  13       1092.09       1188.74        53.66 o
   5   5  13        437.50        511.67        47.92 o
   7   5  13        870.72        827.27        49.42 o
 -14   6  13        663.20        544.05        65.68 o
 -12   6  13         67.22         26.10        48.74 o
 -10   6  13       1896.12       1983.43        41.75 o
  -8   6  13       3154.62       3314.06        49.81 o
  -6   6  13        103.93        124.65        34.50 o
  -4   6  13       1946.80       2119.35        38.85 o
  -2   6  13       2119.02       2451.29        53.17 o
   0   6  13        986.59       1143.89        54.50 o
   2   6  13       2145.34       2229.45        47.37 o
   4   6  13        523.52        659.11        43.11 o
   6   6  13        260.80        314.91        46.26 o
   8   6  13        357.91        411.44        64.56 o
 -13   7  13        336.92        398.75        66.42 o
 -11   7  13       1139.62        994.18        62.41 o
  -9   7  13       1471.75       1493.78        46.43 o
  -7   7  13       1510.00       1521.20        48.21 o
  -5   7  13        710.60        760.23        37.97 o
  -3   7  13        798.60        885.06        45.07 o
  -1   7  13       2028.12       2168.14        69.67 o
   1   7  13       2186.84       2316.00        50.76 o
   3   7  13        536.72        534.17        56.71 o
   5   7  13        144.56        265.20        48.76 o
   7   7  13        493.92        505.97        70.34 o
 -12   8  13        275.66        230.04        65.57 o
 -10   8  13        584.48        483.86        61.47 o
  -8   8  13       1549.05       1442.78        69.16 o
  -6   8  13        540.93        502.55        43.76 o
  -4   8  13        873.28        917.51        38.98 o
  -2   8  13       2063.13       2134.29        74.64 o
   0   8  13        606.10        667.93        48.72 o
   2   8  13        616.24        651.71        42.08 o
   4   8  13        778.23        786.52        44.44 o
   6   8  13        261.91        187.87        67.35 o
 -11   9  13        326.34        195.73        58.96 o
  -9   9  13         37.26        -27.87        52.38 o
  -7   9  13       1118.82       1035.08        46.19 o
  -5   9  13       1193.08       1105.52        54.53 o
  -3   9  13        486.30        505.76        44.51 o
  -1   9  13       1062.62        995.03        43.07 o
   1   9  13        265.62        408.61        42.20 o
   3   9  13        361.71        251.55        47.76 o
   5   9  13        814.05        667.48        58.77 o
  -8  10  13        116.78         77.26        51.20 o
  -6  10  13        706.66        606.55        47.42 o
  -4  10  13        724.18        633.00        52.92 o
  -2  10  13        397.45        405.34        43.23 o
   0  10  13        208.22        165.30        44.07 o
   2  10  13        313.84        208.94        48.39 o
  -7  11  13        258.50        217.57        59.70 o
  -5  11  13        304.73        231.66        49.45 o
  -3  11  13        116.24        100.38        46.37 o
  -1  11  13        377.54        246.96        41.90 o
   1  11  13        326.27        295.83        46.89 o
 -14   0  14       1580.54       1582.72       135.58 o
 -12   0  14       2004.25       2009.32       100.38 o
 -10   0  14       8337.87       8531.93       259.22 o
  -8   0  14       4623.09       5083.31        89.28 o
  -6   0  14       1767.67       1700.04       126.38 o
  -4   0  14      14201.70      14792.80        80.23 o
  -2   0  14      11586.18      11988.19        76.95 o
   0   0  14       4006.19       4091.03       161.55 o
   2   0  14       5840.38       5807.65       235.68 o
   4   0  14       2438.77       2531.26       271.05 o
   6   0  14       2095.02       2086.84       135.12 o
   8   0  14       2627.38       2480.32       109.66 o
 -15   1  14        888.42        874.63        42.97 o
 -13   1  14       2945.15       2899.85        69.42 o
 -11   1  14       2638.43       2585.33        87.20 o
  -9   1  14       4812.61       4915.63        86.04 o
  -7   1  14       5371.95       5690.70        65.64 o
  -5   1  14       5842.54       6111.17        92.44 o
  -3   1  14       7736.66       8035.36       144.06 o
  -1   1  14       6846.11       6696.55        83.97 o
   1   1  14       6634.60       6653.50       128.90 o
   3   1  14       2520.33       2568.62        85.18 o
   5   1  14       2262.14       2284.31        56.62 o
   7   1  14       2615.68       2522.18        84.61 o
 -14   2  14       1141.05       1086.41        51.38 o
 -12   2  14       1281.41       1270.74        51.81 o
 -10   2  14       3010.76       2977.93        46.51 o
  -8   2  14       4410.18       4545.40        43.92 o
  -6   2  14       5395.70       5428.10        51.46 o
  -4   2  14       5978.47       6211.13        76.51 o
  -2   2  14       4275.55       4458.37        91.27 o
   0   2  14       2642.86       2603.18        55.51 o
   2   2  14       4910.29       4870.16        99.50 o
   4   2  14       4074.09       4132.83        60.27 o
   6   2  14       1027.06        992.28        48.68 o
   8   2  14        819.92        700.26        42.41 o
 -15   3  14        610.96        559.65        47.88 o
 -13   3  14       1706.14       1497.25        54.90 o
 -11   3  14       1108.66       1082.81        58.81 o
  -9   3  14       1373.39       1392.30        52.42 o
  -7   3  14       8120.44       8356.65        90.07 o
  -5   3  14       4123.18       4133.50        57.05 o
  -3   3  14       1156.63       1088.94        39.28 o
  -1   3  14       4395.19       4398.08       106.51 o
   1   3  14       3221.38       3540.89        58.86 o
   3   3  14       2794.81       2815.86        43.64 o
   5   3  14       2392.12       2382.29        57.04 o
   7   3  14        419.71        407.65        48.81 o
 -14   4  14        427.49        298.79        67.34 o
 -12   4  14       1649.89       1580.23        47.51 o
 -10   4  14       1685.35       1687.35        46.92 o
  -8   4  14       1656.65       1687.60        53.60 o
  -6   4  14       4431.81       4435.88        73.01 o
  -4   4  14       2261.07       2303.72        82.18 o
  -2   4  14       2805.64       2842.59        48.09 o
   0   4  14       3341.97       3314.49       133.41 o
   2   4  14       1626.81       1662.51        43.36 o
   4   4  14       2022.82       2154.99        51.07 o
   6   4  14        821.87        769.06        48.49 o
   8   4  14        445.17        322.53        47.93 o
 -13   5  14        732.45        676.75        95.12 o
 -11   5  14       1840.84       1826.20        69.69 o
  -9   5  14       1320.70       1231.03        39.05 o
  -7   5  14       1493.60       1558.80        40.48 o
  -5   5  14       1737.46       1691.93        37.34 o
  -3   5  14       2451.45       2301.00        80.35 o
  -1   5  14       4445.13       4759.78        49.52 o
   1   5  14       1479.40       1488.74        52.84 o
   3   5  14        562.36        492.92        56.72 o
   5   5  14       1075.10       1054.62        45.80 o
   7   5  14        673.96        616.00        53.55 o
 -12   6  14        709.85        699.24        53.47 o
 -10   6  14       1368.09       1356.60        52.27 o
  -8   6  14        420.49        418.89        39.57 o
  -6   6  14        841.00        825.93        38.90 o
  -4   6  14       2471.75       2445.08       103.39 o
  -2   6  14       1420.61       1372.13        60.62 o
   0   6  14       1616.68       1648.22        76.76 o
   2   6  14        709.75        633.44        41.76 o
   4   6  14        238.76        174.49        44.71 o
   6   6  14        848.86        801.46        47.98 o
 -11   7  14        153.84        103.59        53.01 o
  -9   7  14        938.22        941.64        47.15 o
  -7   7  14        239.27        200.98        39.42 o
  -5   7  14        539.44        536.03        38.87 o
  -3   7  14       1248.64       1120.92        45.10 o
  -1   7  14        180.76        191.13        42.97 o
   1   7  14        400.76        363.40        50.99 o
   3   7  14        658.79        543.78        48.42 o
   5   7  14        186.40        196.42        50.44 o
 -10   8  14         22.23         68.24        61.19 o
  -8   8  14        333.72        324.71        45.31 o
  -6   8  14        321.36        361.04        43.84 o
  -4   8  14        303.54        251.75        57.32 o
  -2   8  14         13.06         -9.68        43.55 o
   0   8  14         83.85          0.90        46.12 o
   2   8  14        512.26        500.00        41.16 o
   4   8  14         81.03        127.39        45.61 o
  -9   9  14        153.39        110.84        45.60 o
  -7   9  14        105.00         16.65        45.90 o
  -5   9  14          7.13         32.90        56.89 o
  -3   9  14        127.03         98.12        45.92 o
  -1   9  14          9.97         -8.70        43.10 o
   1   9  14         22.32          2.29        43.41 o
   3   9  14        295.01        236.79        47.01 o
  -8  10  14         37.31         49.13        51.58 o
  -6  10  14         61.56         17.84        48.20 o
  -4  10  14          4.23         16.34        46.25 o
  -2  10  14         83.82         74.09        44.01 o
   0  10  14        128.78        121.81        41.82 o
   2  10  14          0.91        -63.39        98.98 o
  -5  11  14          1.54         42.42        79.37 o
  -3  11  14         53.43         12.17        59.74 o
 -15   1  15          0.98        -35.53        86.49 o
 -13   1  15        311.29        332.98        39.02 o
 -11   1  15        231.29        277.46        41.83 o
  -9   1  15        235.44        294.95        44.85 o
  -7   1  15         10.89        -40.09        40.09 o
  -5   1  15        178.04        172.38        55.96 o
  -3   1  15        331.54        329.11        55.37 o
  -1   1  15        888.79        853.92        35.55 o
   1   1  15         98.29         30.50        42.47 o
   3   1  15         17.42        -28.58        39.78 o
   5   1  15        422.29        449.58        43.18 o
   7   1  15         66.73         65.44        40.18 o
 -14   2  15         22.00          7.04        43.08 o
 -12   2  15        721.37        719.17        42.42 o
 -10   2  15        154.66        138.27        41.80 o
  -8   2  15        108.77        146.04        38.28 o
  -6   2  15        466.50        525.66        41.80 o
  -4   2  15        773.37        747.50        42.93 o
  -2   2  15        650.86        685.85        86.02 o
   0   2  15        330.56        439.37        46.60 o
   2   2  15          9.09        -26.72        37.64 o
   4   2  15        238.70        292.72        37.69 o
   6   2  15        330.01        368.90        43.77 o
 -13   3  15        166.69        108.39        45.28 o
 -11   3  15        235.59        253.08        41.19 o
  -9   3  15        234.48        266.64        40.07 o
  -7   3  15       1499.00       1645.64        53.47 o
  -5   3  15        432.21        543.90        39.27 o
  -3   3  15         43.87          3.53        39.48 o
  -1   3  15       1324.22       1417.53        80.50 o
   1   3  15        320.07        281.53        40.55 o
   3   3  15        227.08        301.37        40.90 o
   5   3  15        503.19        535.33        60.27 o
   7   3  15         24.13         98.82        65.58 o
 -14   4  15         37.43         61.12        55.31 o
 -12   4  15         46.31         22.10        45.86 o
 -10   4  15       1228.26       1223.63        46.05 o
  -8   4  15       1078.01       1131.65        40.50 o
  -6   4  15        817.73        880.37        38.08 o
  -4   4  15        925.95        921.00        44.81 o
  -2   4  15         32.89        -41.13        41.13 o
   0   4  15        744.15        749.11        70.62 o
   2   4  15       2000.84       2039.59        39.52 o
   4   4  15        117.81         45.99        47.91 o
   6   4  15         55.69         63.75        54.66 o
 -13   5  15        223.75        243.65        54.02 o
 -11   5  15        112.96         97.78        47.59 o
  -9   5  15       1449.61       1526.25        40.70 o
  -7   5  15       1377.12       1489.42        51.91 o
  -5   5  15        391.96        435.69        44.09 o
  -3   5  15        683.48        759.24        54.31 o
  -1   5  15        856.61       1032.02        46.98 o
   1   5  15        851.68        911.33        39.18 o
   3   5  15        618.20        694.17        46.60 o
   5   5  15        223.56        253.89        44.78 o
 -12   6  15        404.35        329.96        52.53 o
 -10   6  15        806.77        756.99        54.73 o
  -8   6  15        351.59        406.28        40.29 o
  -6   6  15        243.19        305.51        63.39 o
  -4   6  15       2735.73       2784.47        91.74 o
  -2   6  15        975.30       1011.19        65.87 o
   0   6  15        365.10        403.57        49.48 o
   2   6  15       1088.84       1241.37        87.05 o
   4   6  15        159.11        161.45        41.16 o
   6   6  15        370.72        320.40        92.63 o
 -11   7  15        251.44        206.62        52.47 o
  -9   7  15        360.46        327.17        41.88 o
  -7   7  15        536.71        567.81        43.36 o
  -5   7  15        427.60        422.38        43.00 o
  -3   7  15       2026.70       2024.27        77.01 o
  -1   7  15       1280.90       1379.69        46.41 o
   1   7  15        111.06        175.43        57.05 o
   3   7  15        452.88        450.39        45.83 o
   5   7  15        608.29        485.31        58.92 o
 -10   8  15        268.11        214.01        57.90 o
  -8   8  15        302.14        254.12        46.51 o
  -6   8  15        744.29        652.73        44.71 o
  -4   8  15        692.62        711.72        71.24 o
  -2   8  15        603.58        644.82        43.03 o
   0   8  15        463.83        424.79        53.50 o
   2   8  15        415.03        419.99        41.83 o
   4   8  15        341.45        169.51        60.33 o
  -9   9  15        360.86        323.54        52.42 o
  -7   9  15        887.22        817.59        48.24 o
  -5   9  15        267.54        201.80        46.77 o
  -3   9  15        132.77         63.41        42.18 o
  -1   9  15        542.65        472.81        55.33 o
   1   9  15        284.16        314.30        41.56 o
  -6  10  15        618.38        570.05        50.18 o
  -4  10  15         84.73         70.27        45.90 o
  -2  10  15         81.04         32.32        45.93 o
   0  10  15        514.49        427.51        92.23 o
 -14   0  16       1297.46       1121.73        75.30 o
 -12   0  16       1876.33       1809.61        80.85 o
 -10   0  16       1470.20       1400.87        61.59 o
  -8   0  16       1477.31       1742.26        91.16 o
  -6   0  16       3795.38       3887.45        68.53 o
  -4   0  16       5751.13       5799.31        54.70 o
  -2   0  16       2375.16       2386.98        52.71 o
   0   0  16       1770.58       1767.35        70.06 o
   2   0  16       2522.62       2503.67        73.13 o
   4   0  16       1557.57       1626.27       122.94 o
   6   0  16       1319.69       1144.48        55.96 o
 -13   1  16       1324.02       1274.03        41.29 o
 -11   1  16        814.92        728.22        51.56 o
  -9   1  16       3725.25       3618.07        75.34 o
  -7   1  16       2469.70       2667.32        54.62 o
  -5   1  16       2426.75       2429.60        42.42 o
  -3   1  16       6152.13       6252.05        58.14 o
  -1   1  16       1796.98       1734.89        34.92 o
   1   1  16       1828.08       1833.88        34.71 o
   3   1  16       2907.97       2902.11        81.59 o
   5   1  16       1094.95       1081.46        39.60 o
   7   1  16        745.60        508.93        62.31 o
 -14   2  16        465.81        338.45        45.02 o
 -12   2  16       1848.15       1733.82        93.42 o
 -10   2  16       2185.08       2218.92        41.90 o
  -8   2  16       2506.68       2472.33        47.91 o
  -6   2  16       4002.16       4141.89        70.82 o
  -4   2  16       2012.93       2090.51        42.71 o
  -2   2  16       2766.27       2847.58        40.34 o
   0   2  16       4369.06       4292.38        56.30 o
   2   2  16       1912.74       1865.44        39.39 o
   4   2  16       1051.11       1026.40        38.62 o
   6   2  16        846.96        773.33        50.07 o
 -13   3  16        572.88        492.98        48.00 o
 -11   3  16       1525.20       1500.44        43.38 o
  -9   3  16       2730.71       2734.34        64.53 o
  -7   3  16       2989.41       2982.60        53.21 o
  -5   3  16       1523.75       1619.30        60.38 o
  -3   3  16       2077.05       2115.72        45.55 o
  -1   3  16       3775.35       3810.39        91.72 o
   1   3  16       2127.89       1906.52        64.09 o
   3   3  16       1295.39       1211.31        36.81 o
   5   3  16        782.12        687.66        38.88 o
 -12   4  16       1244.09       1124.17        46.97 o
 -10   4  16        966.21       1009.73        46.87 o
  -8   4  16        916.58        892.42        48.99 o
  -6   4  16       2910.38       2836.96       104.82 o
  -4   4  16       1099.33       1086.03        40.64 o
  -2   4  16       1643.76       1523.64        44.82 o
   0   4  16       2610.48       2604.79        44.18 o
   2   4  16        529.85        530.33        42.56 o
   4   4  16        789.53        591.52        45.41 o
   6   4  16        733.35        591.06        58.59 o
 -13   5  16        367.36        144.23       134.06 o
 -11   5  16        686.72        638.60        60.58 o
  -9   5  16        331.97        255.06        42.89 o
  -7   5  16        594.51        562.61        42.25 o
  -5   5  16       1986.50       1899.26       127.43 o
  -3   5  16       1085.11       1125.97        76.04 o
  -1   5  16        600.56        620.98        44.95 o
   1   5  16        571.11        557.89        48.62 o
   3   5  16        589.60        599.67        71.90 o
   5   5  16        621.17        518.26        43.08 o
 -12   6  16        203.06        190.21        61.96 o
 -10   6  16        261.25        150.91        52.34 o
  -8   6  16        334.85        233.76        43.09 o
  -6   6  16        502.45        501.92        41.92 o
  -4   6  16       1021.07        908.37        56.20 o
  -2   6  16        431.26        436.62        70.26 o
   0   6  16        251.99        213.09        40.85 o
   2   6  16        369.43        437.00        57.35 o
   4   6  16        358.54        324.00        43.42 o
 -11   7  16        202.15        180.21        58.56 o
  -9   7  16        407.41        371.60        50.72 o
  -7   7  16        163.34        130.10        44.12 o
  -5   7  16        430.72        388.05        59.08 o
  -3   7  16        352.73        298.76        55.49 o
  -1   7  16         93.69         20.71        42.07 o
   1   7  16        497.71        432.58        43.29 o
   3   7  16        289.57        134.83        46.90 o
  -8   8  16        675.56        568.80        57.89 o
  -6   8  16          8.52         65.05        44.67 o
  -4   8  16         98.71         62.10        44.24 o
  -2   8  16        405.63        261.56        43.33 o
   0   8  16        119.97         80.36        40.36 o
   2   8  16        217.53        120.00        40.99 o
  -7   9  16        103.86         46.19        48.27 o
  -5   9  16         51.39         88.06        48.29 o
  -3   9  16         36.47        -18.58        45.08 o
  -1   9  16        128.12        105.77        42.08 o
 -13   1  17          1.22          9.65        42.80 o
 -11   1  17          1.73         -5.03        39.66 o
  -9   1  17          5.12        -26.59        47.07 o
  -7   1  17        265.82        230.82        57.42 o
  -5   1  17        302.35        314.75        40.77 o
  -3   1  17         62.90         22.33        34.45 o
  -1   1  17          8.17         35.64        32.54 o
   1   1  17          6.93        -16.58        36.45 o
   3   1  17         70.55         69.96        43.16 o
   5   1  17         72.47        112.28        41.44 o
 -12   2  17        111.91         72.74        42.89 o
 -10   2  17          7.24        -45.44        45.44 o
  -8   2  17        108.67        178.60        57.02 o
  -6   2  17       1077.51       1167.18        38.90 o
  -4   2  17         15.57        -30.07        38.86 o
  -2   2  17          8.67          0.29        37.09 o
   0   2  17        204.52        185.83        33.87 o
   2   2  17         39.85         -0.82        43.06 o
   4   2  17        141.99        139.94        36.54 o
 -13   3  17         19.65        -46.73        46.73 o
 -11   3  17        469.88        412.13        57.16 o
  -9   3  17        277.24        351.39        40.99 o
  -7   3  17         68.44         45.50        39.48 o
  -5   3  17        444.45        481.98        39.19 o
  -3   3  17        275.81        351.51        37.68 o
  -1   3  17        408.94        468.16        35.37 o
   1   3  17        278.15        345.00        40.02 o
   3   3  17        105.85         85.68        36.84 o
   5   3  17        120.21        114.67        42.65 o
 -12   4  17        445.28        312.44        47.03 o
 -10   4  17        386.94        382.10        67.58 o
  -8   4  17        315.14        259.74        45.49 o
  -6   4  17        141.92         83.59        40.67 o
  -4   4  17        386.99        463.14        44.08 o
  -2   4  17        958.49        985.65        53.05 o
   0   4  17        830.26        826.19        36.30 o
   2   4  17        185.06        196.18        37.10 o
   4   4  17         44.43         50.99        52.32 o
 -11   5  17        397.99        231.18        50.63 o
  -9   5  17        846.72        735.26       103.72 o
  -7   5  17         51.39         50.52        45.41 o
  -5   5  17        430.02        435.74        45.42 o
  -3   5  17       1276.63       1355.40        54.98 o
  -1   5  17        305.68        361.64        36.41 o
   1   5  17        388.11        441.42        37.11 o
   3   5  17        328.02        367.30        48.64 o
 -10   6  17         64.41         91.70        54.04 o
  -8   6  17        868.58        899.06        69.30 o
  -6   6  17        492.08        489.37        42.67 o
  -4   6  17        413.56        426.16        69.11 o
  -2   6  17        444.04        506.91        46.79 o
   0   6  17        154.37        166.97        39.59 o
   2   6  17        386.68        331.60        39.18 o
  -9   7  17        326.09        264.74        48.58 o
  -7   7  17        520.83        475.76        46.00 o
  -5   7  17        578.53        598.40        57.04 o
  -3   7  17        341.76        324.93        45.28 o
  -1   7  17         74.28         37.46        39.95 o
   1   7  17        239.33        310.68        43.19 o
  -8   8  17        459.17        242.12       164.57 o
  -6   8  17        496.34        377.39        46.28 o
  -4   8  17        103.68        183.56        46.25 o
  -2   8  17        395.56        331.63        47.83 o
   0   8  17        302.56        307.47        54.55 o
 -12   0  18        300.05        232.84        54.05 o
 -10   0  18       1062.32        850.05        55.21 o
  -8   0  18       3602.56       3653.66       110.50 o
  -6   0  18       1826.36       1956.63       108.80 o
  -4   0  18       1516.80       1600.63        58.22 o
  -2   0  18       1670.74       1646.00        61.63 o
   0   0  18       1255.15       1264.72        48.68 o
   2   0  18       1672.40       1517.06        62.93 o
   4   0  18        940.87        764.05        56.01 o
 -11   1  18        927.15        866.50        43.50 o
  -9   1  18       1568.37       1509.83        42.22 o
  -7   1  18       1819.13       1823.10        37.48 o
  -5   1  18       1892.92       1870.53        42.50 o
  -3   1  18       1947.33       1999.55        34.85 o
  -1   1  18        991.07        995.68        50.65 o
   1   1  18       1559.04       1550.82        43.60 o
   3   1  18       1258.79       1139.52        39.54 o
 -12   2  18        868.11        722.24        42.57 o
 -10   2  18        971.01        806.24        46.30 o
  -8   2  18       1136.30       1169.35        68.76 o
  -6   2  18       1070.59       1100.67        40.14 o
  -4   2  18       1388.00       1334.95        52.35 o
  -2   2  18       2218.01       2168.93        55.67 o
   0   2  18       1254.43       1241.54        35.02 o
   2   2  18        508.57        500.39        35.98 o
   4   2  18        713.98        597.14        42.75 o
 -11   3  18       1378.47       1301.38        56.12 o
  -9   3  18        359.97        315.68        59.74 o
  -7   3  18        640.76        510.31        42.80 o
  -5   3  18       1475.20       1423.36        58.64 o
  -3   3  18       1216.35       1306.29        35.10 o
  -1   3  18       1417.26       1265.26        65.28 o
   1   3  18        658.74        577.67        35.44 o
   3   3  18        345.20        351.14        38.83 o
 -10   4  18        671.13        624.02        50.22 o
  -8   4  18        532.83        486.78        43.09 o
  -6   4  18       1065.67       1017.51        59.08 o
  -4   4  18        790.02        817.90        66.01 o
  -2   4  18        755.94        719.98        37.96 o
   0   4  18        874.71        802.37        36.74 o
   2   4  18        347.73        299.27        38.33 o
  -9   5  18        456.13        412.30        48.08 o
  -7   5  18        905.50        790.89        47.04 o
  -5   5  18        958.77        819.78        47.45 o
  -3   5  18        205.57        191.37        43.03 o
  -1   5  18        420.83        376.99        36.69 o
   1   5  18        672.05        654.73        47.43 o
  -8   6  18        508.21        406.42        46.02 o
  -6   6  18        328.80        298.63        45.36 o
  -4   6  18        462.66        351.91        44.11 o
  -2   6  18        167.95        158.45        41.23 o
   0   6  18        248.88        186.85        55.31 o
  -7   7  18        135.67         81.87        46.86 o
  -5   7  18         98.91         99.86        46.43 o
  -3   7  18        270.31        188.35        43.48 o
  -1   7  18        180.98         36.57        40.76 o
 -11   1  19         98.24        104.69        40.47 o
  -9   1  19         40.32          5.96        40.27 o
  -7   1  19         49.98        -24.60        36.05 o
  -5   1  19         22.16         42.30        37.16 o
  -3   1  19         12.51         -6.13        33.54 o
  -1   1  19        161.69        190.10        34.53 o
   1   1  19        141.60        162.50        39.82 o
 -10   2  19        165.18        153.07        43.76 o
  -8   2  19        104.72        158.89        45.82 o
  -6   2  19         91.82        147.20        43.16 o
  -4   2  19         14.55        -35.47        35.47 o
  -2   2  19        108.84         94.16        34.25 o
   0   2  19        268.82        267.15        37.42 o
   2   2  19         44.40         20.69        37.57 o
  -9   3  19         25.73          3.96        50.63 o
  -7   3  19         84.57        140.59        42.52 o
  -5   3  19        417.37        474.91        43.09 o
  -3   3  19         49.25         50.66        35.06 o
  -1   3  19        121.77        103.25        38.23 o
   1   3  19        142.47        144.80        36.99 o
 -10   4  19         84.89         92.24        79.80 o
  -8   4  19        143.59        108.19        44.58 o
  -6   4  19        104.52        112.38        41.77 o
  -4   4  19        447.97        484.50        41.96 o
  -2   4  19        208.64        300.58        53.27 o
   0   4  19         10.78         36.29        36.52 o
  -9   5  19        130.37         83.27        61.54 o
  -7   5  19        192.95         84.80        48.50 o
  -5   5  19        364.44        280.00        47.88 o
  -3   5  19        240.66        312.37        39.17 o
  -1   5  19         79.00         68.09        38.24 o
  -6   6  19         79.03         21.66        45.72 o
  -4   6  19        214.44        220.88        43.00 o
  -2   6  19        404.78        437.93        46.51 o
 -10   0  20       1142.71       1031.53       103.27 o
  -8   0  20        844.41        864.06        60.19 o
  -6   0  20        279.51        211.74        62.08 o
  -4   0  20        948.42        907.19        50.73 o
  -2   0  20       1120.60        971.03        50.16 o
   0   0  20        694.55        571.48        53.35 o
  -9   1  20        727.40        633.34        39.27 o
  -7   1  20        982.11        977.69        46.40 o
  -5   1  20        447.86        401.42        34.55 o
  -3   1  20        952.25        904.43        35.38 o
  -1   1  20        967.17        922.52        46.81 o
  -8   2  20        556.30        537.49        47.09 o
  -6   2  20       1000.82        903.59        36.59 o
  -4   2  20       1019.36        924.39        55.37 o
  -2   2  20        453.28        442.96        36.15 o
   0   2  20        417.29        358.46        40.44 o
  -9   3  20        245.91        204.77        62.08 o
  -7   3  20        970.61        802.63        39.97 o
  -5   3  20        951.39        839.06        41.82 o
  -3   3  20        373.85        343.32        48.37 o
  -1   3  20        431.25        407.13        40.15 o
  -8   4  20        226.83        137.68       138.08 o
  -6   4  20        613.58        571.94        60.64 o
  -4   4  20        474.50        457.27        48.23 o
  -2   4  20        218.94        210.94        41.34 o
  -5   5  20        179.44         35.75        82.99 o
  -7   1  21          5.25         91.98        92.48 o
  -5   1  21          9.60         -2.39        45.69 o
  -3   1  21          8.89         54.83        56.16 o
  -4   2  21         51.36         92.98        94.65 o
                                                
